# Supplementary material for: Cationic Channel TRPV2 Overexpression Promotes Resistance to Cisplatin-Induced Apoptosis in Gastric Cancer Cells
Source: Front Pharmacol. 2021 Oct 4;12:746628. doi: 10.3389/fphar.2021.746628 (PMC8521017; doi:10.3389/fphar.2021.746628)
Supplement: Supplementary file 1 [file DataSheet1.xlsx]

## Sheet: Ontology
ID	Description	GeneRatio	BgRatio	pvalue	p.adjust	qvalue	geneID
GO_EXTERNAL_SIDE_OF_PLASMA_MEMBRANE	GO_EXTERNAL_SIDE_OF_PLASMA_MEMBRANE	202/2047	388/18046	3.46317e-89	2.036e-85	1.54311e-85	ITGB2/CD4/LILRB1/FCN1/CCR5/CD14/IL2RB/FCER1G/TNFRSF4/CD86/PDCD1LG2/CCR4/CCR1/FCRL6/IGHV3-53/ITGAM/CD6/IGHV5-51/TRGV3/CD33/TLR8/EBI3/ENG/P2RX7/IL3RA/IGHV3-23/FCGR2B/IGHV4-31/CCR2/IGHV4-59/CD2/CD80/IGHG1/IGHV3-64/PTPRC/IGHV2-26/IL2RA/CD1D/TRBC2/IL12RB1/SELL/CSF3R/IGHV1-18/VCAM1/IGHV4-28/FOLR2/CD3D/CD3E/CD163/CD27/FCGR3A/CD28/IGHV3-30/ADGRE1/IGLC3/CD3G/CXCR6/IGKC/CD83/XCR1/IGHV6-1/IL7R/IGHV4-61/CD20…
GO_ADAPTIVE_IMMUNE_RESPONSE_BASED_ON_SOMATIC_RECOMBINATION_OF_IMMUNE_RECEPTORS_BUILT_FROM_IMMUNOGLOBULIN_SUPERFAMILY_DOMAINS	GO_ADAPTIVE_IMMUNE_RESPONSE_BASED_ON_SOMATIC_RECOMBINATION_OF_IMMUNE_RECEPTORS_BUILT_FROM_IMMUNOGLOBULIN_SUPERFAMILY_DOMAINS	190/2047	352/18046	1.95649e-87	5.75111e-84	4.35886e-84	CD4/C1QA/C1QC/C1QB/SASH3/SPN/LILRB1/HAVCR2/BTK/WAS/FCER1G/IGKV3-20/IL18BP/MYO1G/KLHL6/TBX21/NLRP3/JAK3/IGLV2-23/HLX/IGHV3-53/GZMM/IGHV5-51/IGLV6-57/TLR8/EBI3/P2RX7/IGHV3-23/LTA/C1R/IGKV3-15/FCGR2B/IGHV4-31/IGKV1-5/CCR2/IGHV4-59/LY9/IGLV3-21/CD80/IGHG1/IGLV2-14/IGKV2D-28/IGHV3-64/IGLV1-47/PTPRC/SLAMF6/IGHV2-26/IGKV1D-39/CD1D/C1S/RFTN1/TRBC2/IL12RB1/IGKV4-1/IGHV1-18/IGHV4-28/IGKV2-40/SERPING1/IGKV2…
GO_LYMPHOCYTE_MEDIATED_IMMUNITY	GO_LYMPHOCYTE_MEDIATED_IMMUNITY	188/2047	351/18046	9.95456e-86	1.95076e-82	1.47851e-82	C1QA/C1QC/C1QB/SASH3/LILRB1/HAVCR2/BTK/WAS/PIK3R6/SLAMF7/FCER1G/IGKV3-20/MYO1G/TBX21/NLRP3/IGLV2-23/CORO1A/IGHV3-53/GZMM/VAV1/IGHV5-51/IGLV6-57/TLR8/P2RX7/IGHV3-23/LTA/C1R/IGKV3-15/FCGR2B/IGHV4-31/IGKV1-5/CCR2/IGHV4-59/IGLV3-21/IGHG1/IGLV2-14/IGKV2D-28/IGHV3-64/IGLV1-47/PTPRC/SLAMF6/IGHV2-26/IGKV1D-39/CD1D/C1S/RFTN1/TRBC2/IL12RB1/IGKV4-1/IGHV1-18/IGHV4-28/IGKV2-40/SERPING1/IGKV2-28/CD27/CD28/IGKV…
GO_IMMUNOGLOBULIN_COMPLEX	GO_IMMUNOGLOBULIN_COMPLEX	117/2047	144/18046	7.65969e-85	1.12578e-81	8.53249e-82	IGKV3-20/IGLV2-23/IGHV3-53/IGKV2-24/IGHV5-51/IGLV6-57/IGHV3-23/IGKV3-15/IGHV4-31/IGKV1-5/IGHV4-59/IGLV3-21/IGHG1/IGLV2-14/IGKV2D-28/IGHV3-64/IGLV1-47/IGHV2-26/IGKV1D-39/TRBC2/IGKV4-1/IGHV1-18/IGHV4-28/IGKV2-40/IGKV2-28/IGKV1-17/IGHV3-30/IGLC3/IGKC/IGKV1-9/IGLV2-8/IGHV6-1/IGHV4-61/IGKV3D-20/IGHV3-21/IGLV1-40/IGHV1-69-2/IGHV4-34/IGLL5/IGLV1-51/IGKV2-30/IGHV3-33/IGLV3-19/IGLV2-11/IGHG2/IGKV1-27/IGLV…
GO_ANTIGEN_BINDING	GO_ANTIGEN_BINDING	120/2047	155/18046	2.09446e-82	2.46267e-79	1.8665e-79	LILRB4/TSPAN4/IGKV3-20/CD48/IGLV2-23/IGHV3-53/IGHV5-51/TRGV3/IGLV6-57/IGHV3-23/LILRA2/IGKV3-15/HLA-DPB1/IGHV4-31/IGKV1-5/IGHV4-59/SLAMF1/IGLV3-21/IGHG1/IGLV2-14/IGKV2D-28/IGHV3-64/IGLV1-47/IGHV2-26/IGKV1D-39/CD1D/TRBC2/LILRA1/IGKV4-1/HLA-DQA1/IGHV1-18/IGHV4-28/IGKV2-40/ITGA4/IGKV1-17/IGHV3-30/IGLC3/IGKC/IGLV2-8/IGHV6-1/IL7R/IGHV4-61/CD209/TGFB1/IGHV3-21/IGLV1-40/IGHV1-69-2/IGHV4-34/IGLL5/CD40/IGL…
GO_REGULATION_OF_LYMPHOCYTE_ACTIVATION	GO_REGULATION_OF_LYMPHOCYTE_ACTIVATION	219/2047	491/18046	4.09697e-80	4.01434e-77	3.04254e-77	TNFAIP8L2/SLAMF8/CD4/LILRB4/NFAM1/TYROBP/SASH3/SPN/LST1/LILRB1/FGR/HAVCR2/BTK/AIF1/CD300A/PIK3R6/GPNMB/RASAL3/TNFRSF4/SIT1/NCKAP1L/CD86/PDCD1LG2/TBX21/NLRP3/JAK3/TBC1D10C/HLX/CORO1A/TNFSF8/IGHV3-53/PLA2G2D/CD6/LAX1/SAMSN1/VAV1/IGHV5-51/EBI3/IGHV3-23/RHOH/HLA-DMB/CLEC7A/FCGR2B/HLA-DPB1/TESPA1/IGHV4-31/CCR2/IGHV4-59/CD2/DOCK8/LILRB2/CD80/IGHG1/MNDA/IGHV3-64/PTPRC/IGHV2-26/IL2RA/CD1D/HLA-DOA/TRBC2/I…
GO_IMMUNE_RESPONSE_REGULATING_CELL_SURFACE_RECEPTOR_SIGNALING_PATHWAY	GO_IMMUNE_RESPONSE_REGULATING_CELL_SURFACE_RECEPTOR_SIGNALING_PATHWAY	221/2047	500/18046	6.32031e-80	5.30815e-77	4.02314e-77	HCK/CD4/LILRB4/THEMIS2/NFAM1/PRAM1/LILRB1/FGR/BTK/WAS/CD300A/FCN1/FPR3/C3AR1/PIK3CD/FCER1G/IGKV3-20/NCKAP1L/MYO1G/LILRA4/KLHL6/LCP2/IGLV2-23/WIPF1/IGHV3-53/LAX1/VAV1/LAT2/IGHV5-51/CMTM3/IGLV6-57/UBASH3A/IGHV3-23/LILRA2/IGKV3-15/FCGR2B/HLA-DPB1/FCGR1A/TESPA1/FCGR2A/IGHV4-31/TRAC/CD247/IGKV1-5/IGHV4-59/CLEC4A/IGLV3-21/LILRB2/IGHG1/MNDA/IGLV2-14/IGKV2D-28/IGHV3-64/IGLV1-47/PVRIG/PTPRC/IGHV2-26/IGKV1…
GO_POSITIVE_REGULATION_OF_CELL_ACTIVATION	GO_POSITIVE_REGULATION_OF_CELL_ACTIVATION	187/2047	394/18046	8.92485e-74	6.55865e-71	4.97091e-71	ITGB2/CD4/LILRB4/TYROBP/SASH3/LILRB1/FGR/TREM2/HAVCR2/BTK/AIF1/PIK3R6/RASAL3/FCER1G/TNFRSF4/NCKAP1L/CD86/PDCD1LG2/TBX21/NLRP3/JAK3/HLX/CORO1A/PLEK/IGHV3-53/ITGAM/CD6/VAV1/IGHV5-51/EBI3/IGHV3-23/PTAFR/LILRA2/RHOH/HLA-DMB/CLEC7A/HLA-DPB1/TESPA1/IGHV4-31/CCR2/IGHV4-59/CD2/DOCK8/LILRB2/CD80/IGHG1/IGHV3-64/PTPRC/IGHV2-26/IL2RA/CD1D/TRBC2/IL12RB1/IGHV1-18/VCAM1/IGHV4-28/GRAP2/LILRA5/CD3E/CD27/CD28/IGHV…
GO_HUMORAL_IMMUNE_RESPONSE_MEDIATED_BY_CIRCULATING_IMMUNOGLOBULIN	GO_HUMORAL_IMMUNE_RESPONSE_MEDIATED_BY_CIRCULATING_IMMUNOGLOBULIN	109/2047	147/18046	2.11673e-71	1.3827e-68	1.04797e-68	C1QA/C1QC/C1QB/IGKV3-20/IGLV2-23/IGHV3-53/IGHV5-51/IGLV6-57/IGHV3-23/LTA/C1R/IGKV3-15/FCGR2B/IGHV4-31/IGKV1-5/IGHV4-59/IGLV3-21/IGHG1/IGLV2-14/IGKV2D-28/IGHV3-64/IGLV1-47/PTPRC/IGHV2-26/IGKV1D-39/C1S/TRBC2/IGKV4-1/IGHV1-18/IGHV4-28/IGKV2-40/SERPING1/IGKV2-28/IGKV1-17/IGHV3-30/IGLC3/IGKC/IGLV2-8/IGHV6-1/IGHV4-61/IGKV3D-20/IGHV3-21/CR1/IGLV1-40/IGHV1-69-2/IGHV4-34/IGLL5/IGLV1-51/IGKV2-30/IGHV3-33/I…
GO_COMPLEMENT_ACTIVATION	GO_COMPLEMENT_ACTIVATION	116/2047	170/18046	2.41613e-69	1.42044e-66	1.07658e-66	C1QA/C1QC/C1QB/FCN1/C3AR1/IGKV3-20/IGLV2-23/IGHV3-53/CFP/IGHV5-51/IGLV6-57/IGHV3-23/C1R/IGKV3-15/IGHV4-31/IGKV1-5/IGHV4-59/IGLV3-21/IGHG1/IGLV2-14/IGKV2D-28/IGHV3-64/IGLV1-47/IGHV2-26/IGKV1D-39/C1S/C5AR1/TRBC2/IGKV4-1/IGHV1-18/IGHV4-28/IGKV2-40/SERPING1/IGKV2-28/IGKV1-17/IGHV3-30/IGLC3/IGKC/IGLV2-8/IGHV6-1/IGHV4-61/IGKV3D-20/IGHV3-21/CR1/IGLV1-40/IGHV1-69-2/IGHV4-34/IGLL5/IGLV1-51/IGKV2-30/IGHV3-…
GO_REGULATION_OF_IMMUNE_EFFECTOR_PROCESS	GO_REGULATION_OF_IMMUNE_EFFECTOR_PROCESS	197/2047	455/18046	3.14207e-69	1.61012e-66	1.22033e-66	ITGB2/SLAMF8/C1QA/C1QC/C1QB/PRAM1/CD84/SASH3/SCIMP/LILRB1/FGR/HAVCR2/BTK/WAS/CD300A/PIK3R6/C3AR1/FCER1G/TNFRSF4/IGKV3-20/CD86/TBX21/NLRP3/JAK3/IGLV2-23/HLX/IGHV3-53/ITGAM/VAV1/CFP/IGLV6-57/P2RX7/IGHV3-23/PTAFR/HLA-DMB/LTA/C1R/IGKV3-15/FCGR2B/IGKV1-5/CCR2/APOBEC3G/IGHV4-59/IGLV3-21/CD80/IGHG1/IGLV2-14/IGKV2D-28/IGLV1-47/PTPRC/SLAMF6/IGKV1D-39/IL2RA/CD1D/C1S/C5AR1/IL12RB1/IGKV4-1/IGKV2-40/SERPING1/…
GO_PHAGOCYTOSIS	GO_PHAGOCYTOSIS	174/2047	364/18046	3.28651e-69	1.61012e-66	1.22033e-66	ITGB2/HCK/CD300LF/TYROBP/FGR/TREM2/BIN2/WAS/AIF1/CD300A/FCN1/ARHGAP25/CD14/IL2RB/ITGAL/FCER1G/IGKV3-20/NCKAP1L/MYO1G/DOCK2/IGLV2-23/CORO1A/WIPF1/IGHV3-53/ITGAM/VAV1/IGHV5-51/IGLV6-57/P2RX7/IGHV3-23/MSR1/CLEC7A/IGKV3-15/NCF2/FCGR2B/FCGR1A/FCGR2A/IGHV4-31/CD247/IGKV1-5/IGHV4-59/SLAMF1/IGLV3-21/IGHG1/IGLV2-14/IGKV2D-28/IGHV3-64/IGLV1-47/CEACAM4/PTPRC/IGHV2-26/IGKV1D-39/TRBC2/ADORA2A/IGKV4-1/IGHV1-18…
GO_B_CELL_MEDIATED_IMMUNITY	GO_B_CELL_MEDIATED_IMMUNITY	132/2047	219/18046	9.03184e-69	4.08448e-66	3.09569e-66	C1QA/C1QC/C1QB/BTK/FCER1G/IGKV3-20/TBX21/IGLV2-23/IGHV3-53/IGHV5-51/IGLV6-57/TLR8/IGHV3-23/LTA/C1R/IGKV3-15/FCGR2B/IGHV4-31/IGKV1-5/IGHV4-59/IGLV3-21/IGHG1/IGLV2-14/IGKV2D-28/IGHV3-64/IGLV1-47/PTPRC/IGHV2-26/IGKV1D-39/C1S/TRBC2/IGKV4-1/IGHV1-18/IGHV4-28/IGKV2-40/SERPING1/IGKV2-28/CD27/CD28/IGKV1-17/IGHV3-30/IGLC3/FOXP3/IGKC/IGLV2-8/IGHV6-1/IGHV4-61/IGKV3D-20/TGFB1/IGHV3-21/CR1/IGLV1-40/IGHV1-69-2…
GO_HUMORAL_IMMUNE_RESPONSE	GO_HUMORAL_IMMUNE_RESPONSE	165/2047	352/18046	4.79663e-64	2.01424e-61	1.52663e-61	C1QA/C1QC/C1QB/TREM2/FCN1/C3AR1/IGKV3-20/IGLV2-23/IGHV3-53/CFP/IGHV5-51/IGLV6-57/EBI3/IGHV3-23/LTA/RNASE6/C1R/IGKV3-15/FCGR2B/IGHV4-31/IGKV1-5/CCR2/IGHV4-59/IGLV3-21/IGHG1/IGLV2-14/IGKV2D-28/IGHV3-64/IGLV1-47/PTPRC/IGHV2-26/IGKV1D-39/C1S/C5AR1/TRBC2/IGKV4-1/IGHV1-18/IGHV4-28/IGKV2-40/SERPING1/IGKV2-28/CD28/IGKV1-17/IGHV3-30/IGLC3/IGKC/IGLV2-8/CD83/IGHV6-1/IGHV4-61/IGKV3D-20/IGHV3-21/CR1/IGLV1-40/…
GO_B_CELL_RECEPTOR_SIGNALING_PATHWAY	GO_B_CELL_RECEPTOR_SIGNALING_PATHWAY	89/2047	125/18046	6.67306e-56	2.61539e-53	1.98225e-53	NFAM1/BTK/CD300A/PIK3CD/NCKAP1L/KLHL6/IGHV3-53/LAT2/IGHV5-51/CMTM3/IGHV3-23/FCGR2B/IGHV4-31/IGHV4-59/IGHG1/MNDA/IGHV3-64/PTPRC/IGHV2-26/RFTN1/TRBC2/IGHV1-18/IGHV4-28/IGHV3-30/ITK/IGLC3/IGKC/IGHV6-1/IGHV4-61/IGHV3-21/IGHV1-69-2/IGHV4-34/LPXN/IGLL5/IGHV3-33/IGHG2/IGHG4/IGHV2-5/IGHV3-48/CD79B/IGHV3-7/IGHV3-20/CD79A/IGHV3-49/IGHV1OR15-1/IGHV3-15/IGHG3/IGHV4-39/IGLC1/IGHV2-70/IGHV1-69/IGLC2/PRKCH/IGHV…
GO_T_CELL_RECEPTOR_COMPLEX	GO_T_CELL_RECEPTOR_COMPLEX	92/2047	134/18046	1.62689e-55	5.9778e-53	4.53067e-53	CD4/TRBV20-1/CD6/TRBV2/TRBV19/TRGV3/TRBV25-1/TRBV18/TRAV13-1/TRAC/CD247/TRBC2/TRBV4-1/TRBV11-2/TRBV5-1/TRAV8-1/TRAV12-3/TRBV27/TRAV9-2/CD3D/CD3E/ZAP70/TRAV4/CD3G/TRBV5-6/CD8A/TRBV3-1/TRGV4/TRAV12-1/TRAV8-2/TRAV1-1/TRAV12-2/TRBV9/TRBV6-1/TRAV26-1/TRAT1/TRBV6-6/TRBV10-2/TRAV3/TRAV2/TRBV5-5/TRAV6/TRAV29DV5/TRAV8-6/TRGV2/TRGC2/TRBV12-3/TRBV5-4/TRBV24-1/TRBV7-9/TRBV6-5/TRBV7-6/TRAV21/TRAV8-4/APBB1IP/T…
GO_PRODUCTION_OF_MOLECULAR_MEDIATOR_OF_IMMUNE_RESPONSE	GO_PRODUCTION_OF_MOLECULAR_MEDIATOR_OF_IMMUNE_RESPONSE	141/2047	298/18046	2.23687e-55	7.73561e-53	5.86294e-53	SASH3/SCIMP/LILRB1/BTK/FCER1G/TNFRSF4/IGKV3-20/TBX21/NLRP3/JAK3/IGLV2-23/LAX1/IGKV2-24/IGLV6-57/IGKV3-15/FCGR2B/IGKV1-5/CCR2/IGLV3-21/IGLV2-14/IGKV2D-28/IGLV1-47/PTPRC/IGKV1D-39/IGKV4-1/IGKV2-40/TRAV9-2/IGKV2-28/MZB1/CD28/IGKV1-17/FOXP3/IGKC/IGKV1-9/IGLV2-8/IL7R/IGKV3D-20/TGFB1/IGLV1-40/CD40/IGLV1-51/IGKV2-30/HMOX1/IGLV3-19/CD74/IGLV2-11/CD96/IGKV1-27/IGLV3-25/FFAR3/TRAV2/FGL2/TNFSF13B/IGKV1-39/C…
GO_REGULATION_OF_HUMORAL_IMMUNE_RESPONSE	GO_REGULATION_OF_HUMORAL_IMMUNE_RESPONSE	89/2047	133/18046	2.95676e-52	9.65712e-50	7.31929e-50	C1QA/C1QC/C1QB/C3AR1/IGKV3-20/IGLV2-23/IGHV3-53/CFP/IGLV6-57/IGHV3-23/LTA/C1R/IGKV3-15/FCGR2B/IGKV1-5/IGHV4-59/IGLV3-21/IGHG1/IGLV2-14/IGKV2D-28/IGLV1-47/PTPRC/IGKV1D-39/C1S/C5AR1/IGKV4-1/IGKV2-40/SERPING1/IGKV2-28/IGKV1-17/IGHV3-30/IGLC3/IGKC/IGLV2-8/IGKV3D-20/CR1/IGLV1-40/IGHV4-34/IGLV1-51/IGKV2-30/IGHV3-33/IGLV3-19/VSIG4/IGLV2-11/IGHG2/IGLV3-25/IGHG4/IGHV2-5/IGHV3-48/IGHV3-7/A2M/IGKV1-39/IGKV2…
GO_PLASMA_MEMBRANE_SIGNALING_RECEPTOR_COMPLEX	GO_PLASMA_MEMBRANE_SIGNALING_RECEPTOR_COMPLEX	138/2047	302/18046	6.55162e-52	2.02721e-49	1.53645e-49	ITGB2/CD4/CSF2RB/ITGAX/IL2RB/ITGAL/TRBV20-1/ITGAM/CD6/TRBV2/TRBV19/TRGV3/TRBV25-1/TRBV18/TRAV13-1/TRAC/CD247/IL2RA/TRBC2/TRBV4-1/ACVRL1/TRBV11-2/IL12RB1/TRBV5-1/TRAV8-1/TRAV12-3/TRBV27/TRAV9-2/CD3D/CD3E/ITGA4/ZAP70/TRAV4/CD3G/TRBV5-6/CD8A/TRBV3-1/TRGV4/TRAV12-1/TRAV8-2/TLR6/ITGB7/TRAV1-1/TRAV12-2/RAMP3/TRBV9/TSPAN32/TRBV6-1/CD40/TRAV26-1/TLR1/TRAT1/TRBV6-6/TRBV10-2/ITGAD/TRAV3/TRAV2/CD79B/TRBV5-5…
GO_T_CELL_ACTIVATION	GO_T_CELL_ACTIVATION	175/2047	468/18046	2.78492e-50	8.18628e-48	6.20451e-48	TNFAIP8L2/CD4/LILRB4/SASH3/SPN/LILRB1/HAVCR2/WAS/AIF1/CD300A/PIK3R6/GPNMB/RASAL3/PIK3CD/ITGAL/FCER1G/TNFRSF4/SIT1/NCKAP1L/CD86/PREX1/PDCD1LG2/DOCK2/MAFB/TBX21/NLRP3/JAK3/LCP1/HLX/CORO1A/TNFSF8/PLA2G2D/CD6/LAX1/VAV1/EBI3/P2RX7/RHOH/HLA-DMB/CLEC7A/FCGR2B/HLA-DPB1/PIK3CG/TESPA1/CCR2/CD2/DOCK8/CLEC4A/LY9/LILRB2/CD80/NLRC3/PTPRC/SLAMF6/IL2RA/CD1D/HLA-DOA/IL12RB1/ADORA2A/VCAM1/GRAP2/RAC2/CD3D/CD3E/CD27…
GO_ANTIGEN_RECEPTOR_MEDIATED_SIGNALING_PATHWAY	GO_ANTIGEN_RECEPTOR_MEDIATED_SIGNALING_PATHWAY	138/2047	312/18046	8.1943e-50	2.29401e-47	1.73867e-47	CD4/LILRB4/THEMIS2/NFAM1/PRAM1/BTK/WAS/CD300A/PIK3CD/NCKAP1L/KLHL6/LCP2/IGHV3-53/LAX1/LAT2/IGHV5-51/CMTM3/UBASH3A/IGHV3-23/FCGR2B/HLA-DPB1/TESPA1/IGHV4-31/TRAC/CD247/IGHV4-59/IGHG1/MNDA/IGHV3-64/PVRIG/PTPRC/IGHV2-26/RFTN1/TRBC2/HLA-DQA1/IGHV1-18/IGHV4-28/GRAP2/CD3D/CD3E/CD28/IGHV3-30/ZAP70/ITK/IGLC3/CD3G/FOXP3/IGKC/IGHV6-1/IGHV4-61/IGHV3-21/IGHV1-69-2/IGHV4-34/LPXN/IGLL5/IGHV3-33/HLA-DRB1/TRAT1/I…
GO_IMMUNOGLOBULIN_PRODUCTION	GO_IMMUNOGLOBULIN_PRODUCTION	107/2047	202/18046	3.05956e-48	8.17598e-46	6.19671e-46	SASH3/BTK/TNFRSF4/IGKV3-20/TBX21/IGLV2-23/LAX1/IGKV2-24/IGLV6-57/IGKV3-15/FCGR2B/IGKV1-5/IGLV3-21/IGLV2-14/IGKV2D-28/IGLV1-47/PTPRC/IGKV1D-39/IGKV4-1/IGKV2-40/TRAV9-2/IGKV2-28/MZB1/CD28/IGKV1-17/FOXP3/IGKC/IGKV1-9/IGLV2-8/IL7R/IGKV3D-20/TGFB1/IGLV1-40/CD40/IGLV1-51/IGKV2-30/IGLV3-19/IGLV2-11/IGKV1-27/IGLV3-25/TRAV2/FGL2/TNFSF13B/IGKV1-39/IGLV3-12/CD40LG/IGKV2D-30/SAMHD1/GAPT/POU2F2/IGKV6-21/IGKV1…
GO_B_CELL_ACTIVATION	GO_B_CELL_ACTIVATION	135/2047	311/18046	1.40408e-47	3.58896e-45	2.72013e-45	SLAMF8/NFAM1/TYROBP/SASH3/BTK/CD300A/PIK3CD/TNFRSF4/NCKAP1L/TBX21/JAK3/TBC1D10C/IGHV3-53/LAX1/SAMSN1/LAT2/LYL1/IGHV5-51/IGHV3-23/FCGR2B/IGHV4-31/IGHV4-59/IGHG1/MNDA/DOCK10/IGHV3-64/PTPRC/IGHV2-26/TRBC2/IGHV1-18/VCAM1/IGHV4-28/ITGA4/CD27/MZB1/CD28/IGHV3-30/ZAP70/IGLC3/FOXP3/IGKC/IGHV6-1/IL7R/IGHV4-61/TGFB1/IGHV3-21/IGHV1-69-2/IGHV4-34/IGLL5/CD40/IGHV3-33/CD74/IGHG2/IGHG4/IGHV2-5/FLT3/SLA2/IGHV3-48…
GO_REGULATION_OF_B_CELL_ACTIVATION	GO_REGULATION_OF_B_CELL_ACTIVATION	101/2047	185/18046	3.3843e-47	8.29012e-45	6.28322e-45	SLAMF8/NFAM1/TYROBP/SASH3/BTK/CD300A/TNFRSF4/NCKAP1L/TBX21/TBC1D10C/IGHV3-53/SAMSN1/IGHV5-51/IGHV3-23/FCGR2B/IGHV4-31/IGHV4-59/IGHG1/MNDA/IGHV3-64/PTPRC/IGHV2-26/TRBC2/IGHV1-18/IGHV4-28/CD27/MZB1/CD28/IGHV3-30/IGLC3/FOXP3/IGKC/IGHV6-1/IGHV4-61/TGFB1/IGHV3-21/IGHV1-69-2/IGHV4-34/IGLL5/CD40/IGHV3-33/CD74/IGHG2/IGHG4/IGHV2-5/SLA2/IGHV3-48/IGHV3-7/TNFSF13B/IGHV3-20/GPR183/IGHV3-49/IGHV1OR15-1/IGHV3-1…
GO_COLLAGEN_CONTAINING_EXTRACELLULAR_MATRIX	GO_COLLAGEN_CONTAINING_EXTRACELLULAR_MATRIX	157/2047	408/18046	5.4244e-47	1.2756e-44	9.66799e-45	C1QA/APOE/C1QC/C1QB/FCN1/MMP9/CFP/CTSB/A1BG/ADAMDEC1/SERPING1/COL8A2/CTSZ/TGFB1/RARRES2/SERPINF1/CLEC14A/DPT/ICAM1/FGL2/MMRN2/A2M/COL14A1/EFEMP2/EMILIN1/VWF/CTSL/EFEMP1/EMILIN2/MARCO/FMOD/PCOLCE/LTBP2/FBLN5/COL6A2/ITIH4/ADAMTS10/COL6A1/COL18A1/NID2/CLC/MMP23B/COL5A3/AEBP1/THBS4/CXCL12/TPSAB1/IGFBP7/CCDC80/COL4A1/TPSB2/ADAMTS2/PODN/GPC3/LGALS1/CTSD/CILP/ANXA6/EGFLAM/TIMP3/ABI3BP/COL15A1/MMP2/COL4A…
GO_POSITIVE_REGULATION_OF_CYTOKINE_PRODUCTION	GO_POSITIVE_REGULATION_OF_CYTOKINE_PRODUCTION	164/2047	468/18046	8.01138e-43	1.8115e-40	1.37296e-40	CD4/NFAM1/CYBB/CSF1R/TYROBP/SASH3/SPN/SCIMP/GPSM3/LILRB1/FGR/TREM2/HAVCR2/AIF1/FCN1/C3AR1/CD14/FCER1G/CD86/NLRP7/NLRP3/LY96/CD6/TLR8/EBI3/P2RX7/PTAFR/LILRA2/LTA/CLEC7A/HLA-DPB1/GBP5/CCR2/CD2/LY9/LILRB2/CD80/MNDA/PTPRC/SLAMF6/TNFRSF8/C5AR1/IL12RB1/LILRA5/TLR7/CD3E/CD28/IRF4/FOXP3/CD83/CLEC6A/TGFB1/FLT4/TLR6/CCM2L/CD40/TLR1/ALOX15B/HMOX1/CCL19/HEG1/CD274/TIGIT/CCL3/CD74/FFAR3/PDE4B/CLEC4E/CRTAM/IL2…
GO_LEUKOCYTE_CELL_CELL_ADHESION	GO_LEUKOCYTE_CELL_CELL_ADHESION	135/2047	343/18046	9.35502e-42	2.03697e-39	1.54385e-39	ITGB2/TNFAIP8L2/CD4/LILRB4/SELPLG/SASH3/SPN/LILRB1/HAVCR2/AIF1/CD300A/PIK3R6/GPNMB/RASAL3/ITGAL/NCKAP1L/CD86/PDCD1LG2/TBX21/NLRP3/JAK3/HLX/CORO1A/PLA2G2D/CD6/LAX1/VAV1/EBI3/PTAFR/RHOH/HLA-DMB/FCGR2B/HLA-DPB1/TESPA1/CCR2/DOCK8/LILRB2/CD80/STK10/PTPRC/IL2RA/CD1D/IL12RB1/SELL/ADORA2A/VCAM1/GRAP2/RAC2/CD3E/ITGA4/CD27/MSN/CD28/ZAP70/ETS1/FOXP3/CD83/IL7R/CD209/CLECL1/ITGB7/SIRPB1/CCL5/CCL19/CD274/TIGIT…
GO_REGULATION_OF_T_CELL_ACTIVATION	GO_REGULATION_OF_T_CELL_ACTIVATION	129/2047	318/18046	1.32395e-41	2.77981e-39	2.10687e-39	TNFAIP8L2/CD4/LILRB4/SASH3/SPN/LILRB1/HAVCR2/AIF1/CD300A/PIK3R6/GPNMB/RASAL3/SIT1/NCKAP1L/CD86/PDCD1LG2/TBX21/NLRP3/JAK3/HLX/CORO1A/TNFSF8/PLA2G2D/CD6/LAX1/VAV1/EBI3/RHOH/HLA-DMB/FCGR2B/HLA-DPB1/TESPA1/CCR2/CD2/DOCK8/LILRB2/CD80/PTPRC/IL2RA/CD1D/HLA-DOA/IL12RB1/ADORA2A/VCAM1/GRAP2/RAC2/CD3E/CD27/CD28/IRF4/ZAP70/FOXP3/CD83/IL7R/CD209/CLECL1/CR1/SIRPB1/CCL5/CCL19/CD274/TIGIT/LRRC32/VSIG4/CD74/LAT/Z…
GO_POSITIVE_REGULATION_OF_B_CELL_ACTIVATION	GO_POSITIVE_REGULATION_OF_B_CELL_ACTIVATION	81/2047	141/18046	2.66529e-40	5.40318e-38	4.09516e-38	SASH3/BTK/TNFRSF4/NCKAP1L/TBX21/IGHV3-53/IGHV5-51/IGHV3-23/IGHV4-31/IGHV4-59/IGHG1/IGHV3-64/PTPRC/IGHV2-26/TRBC2/IGHV1-18/IGHV4-28/CD27/CD28/IGHV3-30/IGLC3/IGKC/IGHV6-1/IGHV4-61/TGFB1/IGHV3-21/IGHV1-69-2/IGHV4-34/IGLL5/CD40/IGHV3-33/CD74/IGHG2/IGHG4/IGHV2-5/IGHV3-48/IGHV3-7/TNFSF13B/IGHV3-20/GPR183/IGHV3-49/IGHV1OR15-1/IGHV3-15/IGHG3/IGHV4-39/IGLC1/IGHV2-70/IGHV1-69/IGLC2/IGHV3-66/IGHV4-4/IGHV1-4…
GO_IMMUNOGLOBULIN_RECEPTOR_BINDING	GO_IMMUNOGLOBULIN_RECEPTOR_BINDING	57/2047	73/18046	5.48007e-40	1.07391e-37	8.13935e-38	FGR/IGHV3-53/IGHV5-51/IGHV3-23/IGHV4-31/IGHV4-59/IGHG1/IGHV3-64/IGHV2-26/TRBC2/IGHV1-18/IGHV4-28/IGHV3-30/IGLC3/IGKC/IGHV6-1/IGHV4-61/IGHV3-21/IGHV1-69-2/IGHV4-34/IGLL5/FES/IGHV3-33/IGHG2/IGHG4/IGHV2-5/IGHV3-48/IGHV3-7/IGHV3-20/IGHV3-49/IGHV1OR15-1/IGHV3-15/IGHG3/IGHV4-39/IGLC1/IGHV2-70/IGHV1-69/IGLC2/CLEC4D/IGHV3-66/IGHV4-4/IGHV1-45/IGHV3-72/IGHV3-13/TRDC/IGHV3-73/IGHV3-74/IGHV3-11/IGHV1-3/IGHV1…
GO_PHAGOCYTOSIS_RECOGNITION	GO_PHAGOCYTOSIS_RECOGNITION	60/2047	81/18046	1.07888e-39	2.04604e-37	1.55073e-37	FCN1/IGHV3-53/IGHV5-51/IGHV3-23/CLEC7A/IGHV4-31/IGHV4-59/IGHG1/IGHV3-64/IGHV2-26/TRBC2/IGHV1-18/IGHV4-28/IGHV3-30/IGLC3/IGKC/IGHV6-1/IGHV4-61/IGHV3-21/IGHV1-69-2/IGHV4-34/IGLL5/IGHV3-33/IGHG2/IGHG4/IGHV2-5/IGHV3-48/IGHV3-7/IGHV3-20/IGHV3-49/IGHV1OR15-1/IGHV3-15/IGHG3/IGHV4-39/IGLC1/IGHV2-70/IGHV1-69/IGLC2/CD36/COLEC12/IGHV3-66/IGHV4-4/IGHV1-45/IGHV3-72/IGHV3-13/TRDC/IGHV3-73/IGHV3-74/IGHV3-11/IGH…
GO_IMMUNOGLOBULIN_COMPLEX_CIRCULATING	GO_IMMUNOGLOBULIN_COMPLEX_CIRCULATING	55/2047	69/18046	1.65038e-39	3.03206e-37	2.29805e-37	IGKV3-20/IGHV3-53/IGHV5-51/IGHV3-23/IGHV4-31/IGHV4-59/IGHG1/IGHV3-64/IGHV2-26/TRBC2/IGHV1-18/IGHV4-28/IGHV3-30/IGLC3/IGKC/IGHV6-1/IGHV4-61/IGHV3-21/IGHV1-69-2/IGHV4-34/IGLL5/IGHV3-33/IGHG2/IGHG4/IGHV2-5/IGHV3-48/IGHV3-7/IGHV3-20/IGHV3-49/IGHV1OR15-1/IGHV3-15/IGHG3/IGHV4-39/IGLC1/IGHV2-70/IGHV1-69/IGLC2/IGHV3-66/IGHV4-4/IGHV1-45/IGHV3-72/IGHV3-13/TRDC/IGHV3-73/IGHV3-74/IGHV3-11/IGHV1-3/IGHV1-24/IG…
GO_MEMBRANE_INVAGINATION	GO_MEMBRANE_INVAGINATION	77/2047	134/18046	2.22878e-38	3.9706e-36	3.00938e-36	ITGB2/TREM2/BIN2/AIF1/CD300A/ARHGAP25/FCER1G/NCKAP1L/IGHV3-53/ITGAM/IGHV5-51/IGHV3-23/MSR1/FCGR2B/FCGR1A/IGHV4-31/IGHV4-59/IGHG1/IGHV3-64/IGHV2-26/TRBC2/IGHV1-18/ELMO1/IGHV4-28/RAC2/IGHV3-30/IGLC3/IGKC/IGHV6-1/IGHV4-61/IGHV3-21/IGHV1-69-2/IGHV4-34/IGLL5/IGHV3-33/IGHG2/IGHG4/IGHV2-5/IGHV3-48/IGHV3-7/IGHV3-20/IGHV3-49/IGHV1OR15-1/IGHV3-15/IGHG3/IGHV4-39/IGLC1/IGHV2-70/IGHV1-69/MARCO/IGLC2/CD36/IGHV…
GO_POSITIVE_REGULATION_OF_LEUKOCYTE_CELL_CELL_ADHESION	GO_POSITIVE_REGULATION_OF_LEUKOCYTE_CELL_CELL_ADHESION	100/2047	219/18046	8.6511e-38	1.49588e-35	1.13375e-35	ITGB2/CD4/LILRB4/SASH3/LILRB1/HAVCR2/AIF1/PIK3R6/RASAL3/NCKAP1L/CD86/PDCD1LG2/NLRP3/JAK3/HLX/CORO1A/CD6/VAV1/EBI3/PTAFR/RHOH/HLA-DMB/HLA-DPB1/TESPA1/CCR2/DOCK8/LILRB2/CD80/PTPRC/IL2RA/CD1D/IL12RB1/VCAM1/GRAP2/CD3E/ITGA4/CD27/CD28/ZAP70/ETS1/FOXP3/CD83/IL7R/CD209/CLECL1/SIRPB1/CCL5/CCL19/CD274/CD74/CCL2/SIRPG/BTLA/ICAM1/HLA-DPA1/TNFSF13B/FYN/ICOS/KLRK1/CD40LG/TNFSF14/PDCD1/CCR7/TMIGD2/THY1/CCL21/G…
GO_EXTRACELLULAR_STRUCTURE_ORGANIZATION	GO_EXTRACELLULAR_STRUCTURE_ORGANIZATION	136/2047	373/18046	9.61805e-38	1.61556e-35	1.22446e-35	ITGB2/ITGAX/ITGAL/MMP9/LCP1/ITGAM/ENG/MMP25/VCAM1/ITGA4/COL8A2/ETS1/ICAM2/TGFB1/ITGB7/MMP19/CTSK/PECAM1/ITGAD/DPT/ICAM1/A2M/COL14A1/EFEMP2/ICAM3/EMILIN1/VWF/CTSL/FMOD/FBLN5/COL6A2/ICAM4/COL6A1/COL18A1/ITGA2B/RAMP2/NID2/MMP23B/COL5A3/AEBP1/KDR/TPSAB1/CCDC80/COL4A1/PDPN/ADAMTS2/LOXL3/EGFLAM/CYP1B1/FLRT2/ABI3BP/COL15A1/MMP2/MMP14/ITGAE/COL4A2/DCN/JAM2/CRISPLD2/TNXB/TLL1/ADAMTSL4/PHLDB1/RECK/WT1/FBLN…
GO_LEUKOCYTE_PROLIFERATION	GO_LEUKOCYTE_PROLIFERATION	119/2047	301/18046	4.05325e-37	6.61918e-35	5.01678e-35	CD4/CSF1R/TYROBP/SASH3/SPN/LST1/LILRB1/TREM2/HAVCR2/BTK/AIF1/CD300A/GPNMB/RASAL3/TNFRSF4/NCKAP1L/CD86/PDCD1LG2/DOCK2/JAK3/CORO1A/TNFSF8/PLA2G2D/CD6/EBI3/P2RX7/HLA-DMB/FCGR2B/HLA-DPB1/PIK3CG/CCR2/DOCK8/LILRB2/CD80/MNDA/PTPRC/IL2RA/CD1D/IL12RB1/VCAM1/RAC2/CD3E/MZB1/MSN/CD28/ZAP70/FOXP3/IL7R/CD209/CLECL1/FLT3LG/CD40/CCL5/CCL19/CD274/LRRC32/VSIG4/CD74/FLT3/IL27/HLA-DPA1/TNFSF13B/FYN/GPR183/CD40LG/CD7…
GO_LYMPHOCYTE_DIFFERENTIATION	GO_LYMPHOCYTE_DIFFERENTIATION	130/2047	354/18046	1.74055e-36	2.76559e-34	2.09608e-34	SLAMF8/SPI1/CD4/LILRB4/NFAM1/SASH3/SPN/BTK/PIK3R6/PIK3CD/FCER1G/NCKAP1L/CD86/PREX1/DOCK2/MAFB/TBX21/NLRP3/JAK3/HLX/TNFSF8/PLA2G2D/VAV1/LYL1/RHOH/FCGR2B/TESPA1/IKZF1/CCR2/CD2/LY9/LILRB2/CD80/DOCK10/PTPRC/SLAMF6/IL2RA/CD1D/HLA-DOA/IL12RB1/VCAM1/CD3D/CD3E/ITGA4/CD27/CD28/IRF4/ZAP70/ITK/CD3G/FOXP3/CD83/IL7R/CD8A/CR1/FUT7/FLT3LG/CCL19/CD74/THEMIS/FLT3/ZNF683/CD79B/CLEC4E/FGL2/IL27/GPR183/CD40LG/CD79A/…
GO_POSITIVE_REGULATION_OF_CELL_ADHESION	GO_POSITIVE_REGULATION_OF_CELL_ADHESION	138/2047	401/18046	3.96547e-35	6.135e-33	4.64982e-33	ITGB2/CD4/LILRB4/SASH3/LILRB1/HAVCR2/AIF1/PIK3R6/RASAL3/NCKAP1L/CD86/PREX1/PDCD1LG2/NLRP3/JAK3/HLX/CORO1A/CD6/VAV1/EBI3/PTAFR/RHOH/HLA-DMB/HLA-DPB1/TESPA1/CCR2/DOCK8/LILRB2/CD80/PTPRC/IL2RA/CD1D/IL12RB1/CASS4/VCAM1/GRAP2/CD3E/ITGA4/CD27/CD28/ZAP70/ETS1/FOXP3/CD83/IL7R/CD209/CLECL1/SIRPB1/CCL5/CCL19/DYSF/CD274/CD74/NRP1/CCL2/SIRPG/BTLA/ICAM1/HLA-DPA1/TNFSF13B/FYN/ICOS/KLRK1/CD40LG/EMILIN1/NINJ1/TN…
GO_FC_RECEPTOR_MEDIATED_STIMULATORY_SIGNALING_PATHWAY	GO_FC_RECEPTOR_MEDIATED_STIMULATORY_SIGNALING_PATHWAY	76/2047	143/18046	1.06467e-34	1.60492e-32	1.2164e-32	HCK/FGR/WAS/FCER1G/IGKV3-20/NCKAP1L/MYO1G/IGLV2-23/WIPF1/IGHV3-53/VAV1/IGLV6-57/IGHV3-23/IGKV3-15/FCGR2B/FCGR1A/FCGR2A/CD247/IGKV1-5/IGHV4-59/IGLV3-21/IGHG1/IGLV2-14/IGKV2D-28/IGLV1-47/PTPRC/IGKV1D-39/IGKV4-1/ELMO1/IGKV2-40/IGKV2-28/FCGR3A/IGKV1-17/IGHV3-30/IGLC3/CD3G/IGKC/IGLV2-8/IGKV3D-20/IGLV1-40/IGHV4-34/IGLV1-51/IGKV2-30/IGHV3-33/IGLV3-19/IGLV2-11/IGHG2/IGLV3-25/IGHG4/IGHV2-5/IGHV3-48/IGHV3-…
GO_REGULATION_OF_CELL_CELL_ADHESION	GO_REGULATION_OF_CELL_CELL_ADHESION	139/2047	411/18046	1.91852e-34	2.81974e-32	2.13713e-32	ITGB2/TNFAIP8L2/CD4/LILRB4/SASH3/SPN/LILRB1/HAVCR2/AIF1/CD300A/PIK3R6/GPNMB/RASAL3/NCKAP1L/CD86/PDCD1LG2/SH2B3/TBX21/NLRP3/JAK3/HLX/CORO1A/PLA2G2D/CD6/LAX1/VAV1/EBI3/PTAFR/RHOH/HLA-DMB/FCGR2B/HLA-DPB1/TESPA1/CCR2/DOCK8/LILRB2/CD80/PTPRC/IL2RA/CD1D/IL12RB1/ADORA2A/VCAM1/GRAP2/CD3E/ITGA4/CD27/CD28/ZAP70/ETS1/FOXP3/CD83/IL7R/CD209/TGFB1/CLECL1/CCM2L/SIRPB1/AKNA/CCL5/CCL19/CD274/TIGIT/LRRC32/VSIG4/CD…
GO_POSITIVE_REGULATION_OF_CELL_CELL_ADHESION	GO_POSITIVE_REGULATION_OF_CELL_CELL_ADHESION	105/2047	259/18046	5.40312e-34	7.74755e-32	5.87199e-32	ITGB2/CD4/LILRB4/SASH3/LILRB1/HAVCR2/AIF1/PIK3R6/RASAL3/NCKAP1L/CD86/PDCD1LG2/NLRP3/JAK3/HLX/CORO1A/CD6/VAV1/EBI3/PTAFR/RHOH/HLA-DMB/HLA-DPB1/TESPA1/CCR2/DOCK8/LILRB2/CD80/PTPRC/IL2RA/CD1D/IL12RB1/VCAM1/GRAP2/CD3E/ITGA4/CD27/CD28/ZAP70/ETS1/FOXP3/CD83/IL7R/CD209/CLECL1/SIRPB1/CCL5/CCL19/CD274/CD74/CCL2/SIRPG/BTLA/ICAM1/HLA-DPA1/TNFSF13B/FYN/ICOS/KLRK1/CD40LG/TNFSF14/PDCD1/CCR7/CXCL13/TMIGD2/THY1/…
GO_REGULATION_OF_LEUKOCYTE_PROLIFERATION	GO_REGULATION_OF_LEUKOCYTE_PROLIFERATION	96/2047	225/18046	2.48454e-33	3.47776e-31	2.63585e-31	CD4/TYROBP/SASH3/SPN/LST1/LILRB1/HAVCR2/BTK/AIF1/CD300A/GPNMB/RASAL3/TNFRSF4/NCKAP1L/CD86/PDCD1LG2/JAK3/CORO1A/TNFSF8/PLA2G2D/CD6/EBI3/HLA-DMB/FCGR2B/HLA-DPB1/CCR2/LILRB2/CD80/MNDA/PTPRC/IL2RA/CD1D/IL12RB1/VCAM1/RAC2/CD3E/MZB1/CD28/ZAP70/FOXP3/CD209/CLECL1/FLT3LG/CD40/CCL5/CCL19/CD274/LRRC32/VSIG4/CD74/IL27/HLA-DPA1/TNFSF13B/GPR183/CD40LG/CSF1/FCRL3/CLC/CLEC4G/TMIGD2/CD22/TNFRSF13B/MEF2C/IL12B/IL…
GO_IMMUNE_RECEPTOR_ACTIVITY	GO_IMMUNE_RECEPTOR_ACTIVITY	70/2047	129/18046	8.02333e-33	1.09696e-30	8.31402e-31	CD4/IL10RA/CSF2RB/LILRB1/CCR5/C3AR1/IL2RB/FCER1G/IL21R/CCR4/CCR1/EBI3/IL3RA/FCGR2B/CCR2/LILRB2/IL2RA/HLA-DOA/C5AR1/IL12RB1/HLA-DQA1/CSF3R/CXCR6/XCR1/IL7R/CCR8/CR1/IL22RA2/FCGR1B/CMKLR1/IL9R/CD74/FLT3/HLA-DPA1/KLRK1/HLA-DRA/CD200R1/CXCR3/CXCR4/CCR7/CSF2RA/HLA-DQB2/CCR10/C5AR2/HLA-DQB1/IL18RAP/IL12B/IL5RA/IL1R1/HLA-DOB/HLA-DQA2/IL18R1/CXCR1/KLRC4-KLRK1/FZD4/CX3CR1/CR2/IL2RG/IL6R/IL27RA/GFRA2/CRLF2/…
GO_NEGATIVE_REGULATION_OF_IMMUNE_SYSTEM_PROCESS	GO_NEGATIVE_REGULATION_OF_IMMUNE_SYSTEM_PROCESS	150/2047	481/18046	1.39575e-32	1.86492e-30	1.41345e-30	TNFAIP8L2/SLAMF8/LILRB4/C1QC/CD300LF/CD84/TYROBP/SPN/LST1/LILRB1/FGR/HAVCR2/BTK/CD300A/GPNMB/CD14/FCER1G/CD86/PDCD1LG2/LILRA4/MAFB/TBX21/JAK3/TBC1D10C/GPR68/HLX/LY96/PLA2G2D/LAX1/SAMSN1/MILR1/UBASH3A/LILRA2/CD68/LILRB3/FCGR2B/CCR2/LILRB2/CD80/MNDA/NLRC3/PVRIG/PTPRC/IL2RA/HLA-DOA/ADORA2A/SERPING1/IRF4/FOXP3/IL7R/TGFB1/CR1/TLR6/LPXN/TSPAN32/HMOX1/CD274/TIGIT/CCL3/LRRC32/VSIG4/CD74/CD96/SLA2/CCL2/FG…
GO_CELL_CHEMOTAXIS	GO_CELL_CHEMOTAXIS	111/2047	306/18046	9.92819e-31	1.29706e-28	9.83065e-29	ITGB2/SLAMF8/PLA2G7/GPSM3/BIN2/AIF1/CCR5/C3AR1/PIK3CD/FCER1G/NCKAP1L/PREX1/CCR4/CCR1/CORO1A/IL16/VAV1/PIK3CG/CCL18/CCR2/C5AR1/CSF3R/VCAM1/RAC2/ADGRE2/CXCR6/XCR1/CCL22/CCR8/CCL17/RARRES2/CXCL9/CCL4/CCL5/S1PR1/CCL19/DYSF/CCL3/CCL26/CMKLR1/CD74/PDE4B/NRP1/CCL2/CXCL10/KLRK1/GPR183/PDGFRB/TNFSF14/CXCR3/CXCR4/CCR7/FPR2/CCL3L3/CSF1/CCR10/CXCL13/CCL13/XCL2/GPR18/LGMN/CYP7B1/C5AR2/CCL8/CCL11/THBS4/KDR/CXC…
GO_DEFENSE_RESPONSE_TO_BACTERIUM	GO_DEFENSE_RESPONSE_TO_BACTERIUM	115/2047	329/18046	4.12643e-30	5.27375e-28	3.99706e-28	SLAMF8/CD4/ACP5/SPN/FGR/TREM2/HAVCR2/FCER1G/IGKV3-20/NLRP3/TNFSF8/MPEG1/IGHV3-53/STAB1/CFP/IGHV5-51/P2RX7/IGHV3-23/LTA/RNASE6/IGHV4-31/IGHV4-59/IGHG1/IGHV3-64/IGHV2-26/C5AR1/TRBC2/NLRC4/IGHV1-18/IGHV4-28/IGHV3-30/IGLC3/IGKC/CEBPE/IGHV6-1/IGHV4-61/IGHV3-21/TLR6/IGHV1-69-2/RARRES2/IGHV4-34/IGLL5/IGHV3-33/IGHG2/IGHG4/IGHV2-5/IGHV3-48/CLEC4E/SIGLEC11/IGHV3-7/KLRK1/IGHV3-20/IGHV3-49/IGHV1OR15-1/IGHV3-…
GO_REGULATION_OF_LEUKOCYTE_MIGRATION	GO_REGULATION_OF_LEUKOCYTE_MIGRATION	85/2047	197/18046	4.53305e-30	5.67017e-28	4.29752e-28	SLAMF8/PLA2G7/SPN/GPSM3/TREM2/AIF1/CD300A/C3AR1/NCKAP1L/CCR1/PTAFR/CCR2/DOCK8/STK10/C5AR1/RAC2/ITGA4/MSN/RARRES2/CCL4/CCL5/HMOX1/CCL19/DYSF/CCL3/CMKLR1/CD74/CCL2/ICAM1/CXCL10/KLRK1/EMILIN1/CD200R1/TNFSF14/CXCR3/CCR7/P2RY12/FPR2/PLVAP/CSF1/CXCL13/XCL2/GPR18/LGMN/C5AR2/CD200/ITGA2B/THBS4/THY1/CXCL12/CCL21/TNFRSF18/GCSAML/MMP14/CX3CL1/IL1R1/JAM2/STAP1/ADAM8/DUSP1/KLRC4-KLRK1/SLIT2/CX3CR1/IL6R/VEGFC/…
GO_LEUKOCYTE_CHEMOTAXIS	GO_LEUKOCYTE_CHEMOTAXIS	91/2047	224/18046	1.09379e-29	1.33967e-27	1.01535e-27	ITGB2/SLAMF8/PLA2G7/GPSM3/AIF1/CCR5/C3AR1/PIK3CD/FCER1G/NCKAP1L/PREX1/CCR1/CORO1A/IL16/VAV1/PIK3CG/CCL18/CCR2/C5AR1/CSF3R/RAC2/ADGRE2/CCL22/CCL17/RARRES2/CXCL9/CCL4/CCL5/S1PR1/CCL19/DYSF/CCL3/CCL26/CMKLR1/CD74/PDE4B/CCL2/CXCL10/KLRK1/GPR183/TNFSF14/CXCR3/CXCR4/CCR7/FPR2/CCL3L3/CSF1/CXCL13/CCL13/XCL2/GPR18/LGMN/CYP7B1/C5AR2/CCL8/CCL11/THBS4/CXCL12/CCL21/CH25H/CX3CL1/STAP1/CCL14/ADAM8/CXCR1/DUSP1/K…
GO_T_CELL_DIFFERENTIATION	GO_T_CELL_DIFFERENTIATION	94/2047	240/18046	3.69969e-29	4.43887e-27	3.36429e-27	CD4/LILRB4/SASH3/SPN/PIK3R6/PIK3CD/FCER1G/NCKAP1L/CD86/PREX1/DOCK2/MAFB/TBX21/NLRP3/JAK3/HLX/TNFSF8/PLA2G2D/VAV1/RHOH/TESPA1/CCR2/CD2/LY9/LILRB2/CD80/PTPRC/SLAMF6/IL2RA/CD1D/HLA-DOA/IL12RB1/CD3D/CD3E/CD27/CD28/IRF4/ZAP70/ITK/CD3G/FOXP3/CD83/IL7R/CD8A/CR1/FUT7/CCL19/CD74/THEMIS/ZNF683/CLEC4E/FGL2/IL27/GPR183/DTX1/CCR7/CLEC4D/LAG3/GPR18/RELB/CYP26B1/CAMK4/TNFRSF18/GATA3/EOMES/IL12B/LOXL3/SEMA4A/BTN…
GO_FC_RECEPTOR_SIGNALING_PATHWAY	GO_FC_RECEPTOR_SIGNALING_PATHWAY	93/2047	240/18046	1.92747e-28	2.26632e-26	1.71768e-26	HCK/FGR/BTK/WAS/FCER1G/IGKV3-20/NCKAP1L/MYO1G/LILRA4/LCP2/IGLV2-23/WIPF1/IGHV3-53/VAV1/LAT2/IGLV6-57/IGHV3-23/IGKV3-15/FCGR2B/FCGR1A/FCGR2A/CD247/IGKV1-5/IGHV4-59/IGLV3-21/IGHG1/IGLV2-14/IGKV2D-28/IGLV1-47/PTPRC/IGKV1D-39/IGKV4-1/ELMO1/IGKV2-40/GRAP2/IGKV2-28/FCGR3A/IGKV1-17/IGHV3-30/ITK/IGLC3/CD3G/IGKC/IGLV2-8/IGKV3D-20/IGLV1-40/FCGR1B/IGHV4-34/IGLV1-51/IGKV2-30/IGHV3-33/IGLV3-19/IGLV2-11/IGHG2/…
GO_RESPONSE_TO_MOLECULE_OF_BACTERIAL_ORIGIN	GO_RESPONSE_TO_MOLECULE_OF_BACTERIAL_ORIGIN	118/2047	358/18046	3.26159e-28	3.75978e-26	2.8496e-26	HCK/IL10RA/ACP5/CSF2RB/SCIMP/LILRB1/TREM2/HAVCR2/CCR5/CD14/CD86/PDCD1LG2/LY86/NLRP7/NLRP3/VIM/LY96/CD6/P2RX7/PTAFR/LILRA2/CD68/LTA/FCGR2B/MRC1/LILRB2/CD80/GGT5/C5AR1/PTGIR/VCAM1/CEBPE/TGFB1/TBXA2R/TLR6/CXCL9/CD40/TLR1/CCL5/KMO/CD274/CCL3/CD96/PDE4B/CCL2/ICAM1/CXCL10/KLRK1/HAMP/CCR7/FASLG/GFI1/CXCL13/AXL/CD36/CD180/NUGGC/ALPL/F2R/SLC11A1/PTGFR/MEF2C/IL12B/C4B/LITAF/BMP6/FMO1/CX3CL1/DCN/STAP1/PLCG2…
GO_RECEPTOR_MEDIATED_ENDOCYTOSIS	GO_RECEPTOR_MEDIATED_ENDOCYTOSIS	110/2047	320/18046	3.95214e-28	4.4682e-26	3.38652e-26	ITGB2/APOE/LILRB1/SCARF1/CD14/FCER1G/IGKV3-20/APOC1/IGLV2-23/IGHV3-53/ITGAM/STAB1/IGLV6-57/IGHV3-23/MSR1/IGKV3-15/FCGR2B/FCGR1A/IGKV1-5/IGHV4-59/MRC1/IGLV3-21/IGLV2-14/IGKV2D-28/IGLV1-47/IGKV1D-39/IGKV4-1/IGKV2-40/IGKV2-28/FOLR2/ITGA4/CD163/IGKV1-17/IGHV3-30/IGLC3/IGKC/IGLV2-8/IGKV3D-20/IGLV1-40/FCGR1B/RAMP3/IGHV4-34/IGLV1-51/IGKV2-30/IGHV3-33/CCL19/IGLV3-19/IGLV2-11/IGLV3-25/IGHV2-5/IGHV3-48/IGH…
GO_CELL_RECOGNITION	GO_CELL_RECOGNITION	85/2047	211/18046	1.68839e-27	1.87284e-25	1.41946e-25	HVCN1/HAVCR2/FCN1/DOCK2/IGHV3-53/CD6/IGHV5-51/IGHV3-23/CLEC7A/IGHV4-31/IGHV4-59/DOCK8/IGHG1/IGHV3-64/IGHV2-26/TRBC2/IGHV1-18/IGHV4-28/MSN/IGHV3-30/IGLC3/IGKC/IGHV6-1/IGHV4-61/CD209/IGHV3-21/IGHV1-69-2/IGHV4-34/IGLL5/IGHV3-33/CCL19/PECAM1/PRF1/IGHG2/IGHG4/IGHV2-5/NRP1/IGHV3-48/PCDH12/CRTAM/IGHV3-7/NCR3/IGHV3-20/ROBO4/IGHV3-49/IGHV1OR15-1/IGHV3-15/ST6GALNAC6/IGHG3/IGHV4-39/CXCR4/CCR7/IGLC1/IGHV2-70…
GO_MYELOID_LEUKOCYTE_MIGRATION	GO_MYELOID_LEUKOCYTE_MIGRATION	85/2047	212/18046	2.51278e-27	2.73567e-25	2.07341e-25	ITGB2/SLAMF8/PLA2G7/TREM2/AIF1/CD300A/C3AR1/PIK3CD/FCER1G/NCKAP1L/PREX1/CCR1/VAV1/PIK3CG/CCL18/CCR2/C5AR1/CSF3R/RAC2/ADGRE2/CCL22/CCL17/RARRES2/CXCL9/CCL4/CCL5/CCL19/DYSF/CCL3/CCL26/PECAM1/CMKLR1/CD74/PDE4B/CCL2/CXCL10/EMILIN1/CD200R1/CCR7/P2RY12/FPR2/CCL3L3/CSF1/CXCL13/CCL13/XCL2/LGMN/C5AR2/CCL8/CD200/CCL11/THBS4/CXCL12/CCL21/MMP14/CX3CL1/MCOLN2/IL1R1/STAP1/CCL14/ADAM8/CXCR1/DUSP1/SLIT2/IL1B/CX3…
GO_CYTOKINE_BINDING	GO_CYTOKINE_BINDING	64/2047	129/18046	3.54241e-27	3.78651e-25	2.86986e-25	NRROS/CD4/IL10RA/CSF1R/CCR5/IL2RB/IL18BP/NLRP7/CCR4/CCR1/EBI3/ENG/IL3RA/CCR2/IL2RA/ACVRL1/IL12RB1/CSF3R/ITGA4/CXCR6/XCR1/CCR8/IL22RA2/LRRC32/CD74/NRP1/A2M/CXCR3/CD93/CXCR4/CCR7/CSF2RA/VASN/CCR10/CD36/ACKR1/PDPN/GBP1/IL12B/IL5RA/TGFB3/IL1R1/CHRD/IL18R1/CXCR1/FZD4/CX3CR1/IL2RG/IL6R/TNFRSF1B/PXDN/IL27RA/THBS1/ITGB3/ELANE/CRLF2/CXCR2/IL12RB2/ACKR3/IL1RL1/CCR6/CRLF1/GREM1/GHR
GO_REGULATION_OF_CYTOSOLIC_CALCIUM_ION_CONCENTRATION	GO_REGULATION_OF_CYTOSOLIC_CALCIUM_ION_CONCENTRATION	118/2047	369/18046	6.92258e-27	7.26748e-25	5.50814e-25	CD4/S1PR4/FPR3/CCR5/C3AR1/CCR4/CCR1/CORO1A/CD52/PLCB2/CYSLTR1/P2RX7/PIK3CG/CCR2/CLIC2/ESR1/PTPRC/C5AR1/P2RY8/PTGIR/GPR65/P2RY10/CXCR6/XCR1/CCR8/TBXA2R/CXCL9/RAMP3/FPR1/S1PR1/CCL19/CCL3/CMKLR1/CXCL10/APLNR/FYN/F2RL3/CXCR3/CXCR4/CCR7/FASLG/FPR2/GPR174/CCR10/CXCL13/CD36/JPH4/OPRL1/P2RY6/GPR18/HRH4/C5AR2/P2RX1/GPR4/THY1/F2R/PTGFR/CCL21/CD19/PTGDR/HTR1B/DLG4/CX3CL1/MCOLN2/SYNPO/TGM2/MYO5A/PLCG2/ITPR1/…
GO_REGULATION_OF_LEUKOCYTE_MEDIATED_IMMUNITY	GO_REGULATION_OF_LEUKOCYTE_MEDIATED_IMMUNITY	81/2047	198/18046	8.41007e-27	8.67417e-25	6.5743e-25	ITGB2/PRAM1/CD84/SASH3/SCIMP/LILRB1/FGR/HAVCR2/BTK/WAS/CD300A/PIK3R6/FCER1G/TBX21/NLRP3/JAK3/ITGAM/VAV1/P2RX7/PTAFR/LTA/FCGR2B/CCR2/PTPRC/SLAMF6/CD1D/IL12RB1/RAC2/CD28/ADGRE2/FOXP3/IL7R/TGFB1/CR1/CD40/FES/HMOX1/CD96/SH2D1A/CRTAM/NCR3/NCR1/KLRK1/LAG3/CLC/CD1B/CLEC4G/CD1C/GATA3/ARRB2/IL18RAP/IL12B/CD1E/CLNK/FCER2/IL1R1/IL21/CD1A/SERPINB9/IL18R1/KLRC4-KLRK1/IL13/IL1B/TNFRSF1B/PTPN6/IL27RA/RASGRP1/C3…
GO_NEGATIVE_REGULATION_OF_CELL_ACTIVATION	GO_NEGATIVE_REGULATION_OF_CELL_ACTIVATION	80/2047	204/18046	4.89121e-25	4.95783e-23	3.75762e-23	TNFAIP8L2/APOE/CD300LF/CD84/TYROBP/SPN/LST1/LILRB1/FGR/HAVCR2/BTK/CD300A/GPNMB/CD86/PDCD1LG2/SH2B3/TBX21/JAK3/TBC1D10C/HLX/PLA2G2D/LAX1/SAMSN1/MILR1/FCGR2B/CCR2/LILRB2/CD80/MNDA/PTPRC/IL2RA/ADORA2A/FOXP3/TSPAN32/CYGB/HMOX1/CD274/TIGIT/LRRC32/VSIG4/CD74/SLA2/FGL2/EMILIN1/DTX1/PGLYRP1/AXL/LAG3/CD200/CLEC4G/TNFRSF13B/CST7/LOXL3/CLNK/BTN2A2/SOCS1/CX3CL1/ADGRF5/IRF1/NOS3/CNR2/GLI3/BPI/RUNX3/THBD/IDO1/…
GO_LYMPHOCYTE_MIGRATION	GO_LYMPHOCYTE_MIGRATION	57/2047	113/18046	8.04018e-25	8.01157e-23	6.0721e-23	SPN/AIF1/PIK3CD/ITGAL/MYO1G/TBX21/PIK3CG/CCL18/CCR2/DOCK8/STK10/ITGA4/MSN/ZAP70/CCL22/CCL17/ITGB7/CCL4/CCL5/S1PR1/CCL19/CCL3/CCL26/CCL2/ICAM1/CXCL10/KLRK1/GPR183/CD200R1/TNFSF14/CXCR3/CCR7/CCL3L3/CXCL13/CCL13/XCL2/CYP7B1/CCL8/CD200/CCL11/CXCL12/CCL21/GATA3/GCSAML/CH25H/CX3CL1/JAM2/CCL14/ADAM8/KLRC4-KLRK1/IL27RA/CCL7/CCL23/CXCL11/GCSAM/DEFA1B/CCR6
GO_CYTOKINE_SECRETION	GO_CYTOKINE_SECRETION	90/2047	252/18046	1.44203e-24	1.41295e-22	1.0709e-22	CSF1R/LILRB1/FGR/HAVCR2/AIF1/FCN1/CD14/TNFRSF4/SRGN/LCP2/NLRP7/NLRP3/TLR8/P2RX7/LILRA2/FCGR2B/GBP5/CD2/NLRC4/LILRA5/CHI3L1/FOXP3/CLEC6A/CLECL1/TLR6/TLR1/ALOX15B/CCL19/DYSF/CD274/CCL3/LRRC32/CLEC4E/CRTAM/CD244/OSM/CD200R1/CD34/CCR7/TMEM106A/LRRK2/NLRP1/CD36/CLEC9A/C5AR2/CD200/NLRP12/F2R/CLEC5A/GATA3/GBP1/BTN2A2/SOCS1/CX3CL1/MCOLN2/MAPK11/TLR10/ABCA1/TLR2/TLR9/AIM2/IL1B/IFNG/LPL/TNFRSF1B/IL27RA/RAS…
GO_POSITIVE_REGULATION_OF_LEUKOCYTE_MIGRATION	GO_POSITIVE_REGULATION_OF_LEUKOCYTE_MIGRATION	61/2047	130/18046	2.59324e-24	2.49929e-22	1.89425e-22	PLA2G7/SPN/GPSM3/TREM2/AIF1/C3AR1/NCKAP1L/CCR1/PTAFR/CCR2/DOCK8/C5AR1/RAC2/ITGA4/RARRES2/CCL4/CCL5/CCL19/DYSF/CCL3/CMKLR1/CD74/ICAM1/CXCL10/TNFSF14/CCR7/P2RY12/FPR2/PLVAP/CSF1/CXCL13/XCL2/LGMN/ITGA2B/THBS4/THY1/CXCL12/CCL21/TNFRSF18/MMP14/CX3CL1/IL1R1/JAM2/ADAM8/CX3CR1/IL6R/VEGFC/SELP/CCL7/THBS1/ELANE/PGF/IL6/CXCR2/SERPINE1/TNF/TRPV4/PDGFD/LGALS9/CCR6/TNFSF18
GO_T_CELL_PROLIFERATION	GO_T_CELL_PROLIFERATION	75/2047	187/18046	2.86766e-24	2.71919e-22	2.06092e-22	CD4/SASH3/SPN/LILRB1/HAVCR2/AIF1/GPNMB/RASAL3/TNFRSF4/NCKAP1L/CD86/PDCD1LG2/DOCK2/JAK3/CORO1A/TNFSF8/PLA2G2D/CD6/EBI3/P2RX7/HLA-DMB/HLA-DPB1/PIK3CG/CCR2/DOCK8/LILRB2/CD80/PTPRC/IL2RA/CD1D/IL12RB1/VCAM1/RAC2/CD3E/MSN/CD28/ZAP70/FOXP3/CD209/CLECL1/CCL5/CCL19/CD274/LRRC32/VSIG4/IL27/HLA-DPA1/TNFSF13B/FYN/CD40LG/TNFSF14/CLC/CLEC4G/TMIGD2/SLC11A1/IL12B/BTN2A2/IRF1/IL21/IL1B/IDO1/TNFRSF1B/PTPN6/IGF1/TN…
GO_REGULATION_OF_LEUKOCYTE_DIFFERENTIATION	GO_REGULATION_OF_LEUKOCYTE_DIFFERENTIATION	94/2047	276/18046	7.26023e-24	6.77506e-22	5.13493e-22	SLAMF8/CD4/LILRB4/NFAM1/C1QC/HCLS1/TYROBP/SASH3/LILRB1/TREM2/BTK/PIK3R6/DCSTAMP/NCKAP1L/CD86/MAFB/TBX21/NLRP3/JAK3/CCR1/GPR68/HLX/EVI2B/RHOH/LILRB3/FCGR2B/TESPA1/CCR2/CD2/LILRB2/CD80/PTPRC/IL2RA/HLA-DOA/IL12RB1/CD27/CD28/IRF4/ZAP70/FOXP3/CD83/IL7R/TGFB1/CR1/RASSF2/FLT3LG/FES/CCL19/CCL3/CD74/ZNF683/FGL2/IL27/DTX1/PGLYRP1/TAL1/CSF1/AXL/LAG3/IL34/FCRL3/CYP26B1/CAMK4/TNFRSF18/GATA3/CD101/IL12B/LOXL3/…
GO_POSITIVE_REGULATION_OF_LEUKOCYTE_PROLIFERATION	GO_POSITIVE_REGULATION_OF_LEUKOCYTE_PROLIFERATION	63/2047	140/18046	7.92373e-24	7.27869e-22	5.51664e-22	CD4/SASH3/HAVCR2/AIF1/RASAL3/TNFRSF4/NCKAP1L/CD86/PDCD1LG2/JAK3/CORO1A/CD6/EBI3/HLA-DMB/HLA-DPB1/CCR2/LILRB2/CD80/PTPRC/IL2RA/CD1D/IL12RB1/VCAM1/CD3E/CD28/ZAP70/FOXP3/CD209/CLECL1/FLT3LG/CD40/CCL5/CCL19/CD274/CD74/HLA-DPA1/TNFSF13B/GPR183/CD40LG/CSF1/FCRL3/TMIGD2/MEF2C/IL12B/IL5RA/IL21/TLR9/BCL2/IL13/IL1B/CD38/IGF1/TNFRSF13C/TLR4/IL6/IL2/TNFSF4/CD70/ADA/LEP/LGALS9/BST2/CD24
GO_RESPONSE_TO_CHEMOKINE	GO_RESPONSE_TO_CHEMOKINE	51/2047	96/18046	1.06246e-23	9.6095e-22	7.2832e-22	TREM2/CCR5/SH2B3/CCR4/CCR1/CCL18/CCR2/DOCK8/CXCR6/XCR1/CCL22/CCR8/CCL17/CXCL9/CCL4/CCL5/CCL19/CCL3/CCL26/CMKLR1/CCL2/CXCL10/CXCR3/CXCR4/CCR7/CCL3L3/CCR10/CXCL13/CCL13/XCL2/ACKR1/CCL8/CCL11/CXCL12/CCL21/CX3CL1/SLIT3/CCL14/CXCR1/DUSP1/SLIT2/CX3CR1/CCL7/CXCR2/CCL23/CXCL11/ACKR3/PF4V1/CCR6/PPBP/LOX
GO_REGULATION_OF_INFLAMMATORY_RESPONSE	GO_REGULATION_OF_INFLAMMATORY_RESPONSE	115/2047	387/18046	3.26492e-23	2.90825e-21	2.20421e-21	HCK/TNFAIP8L2/SLAMF8/APOE/ACP5/PLA2G7/GPSM3/TREM2/BTK/FCER1G/MMP9/NLRP7/NLRP3/SIGLEC10/CD6/LTA/CLEC7A/FCGR2B/PIK3CG/GBP5/CCR2/BCL6B/ESR1/NLRC3/PTPRC/IL2RA/ADORA2A/LILRA5/TLR7/CD28/ETS1/FOXP3/MEFV/IL22RA2/TLR6/SERPINF1/AKNA/CCL5/CCL3/FFAR3/CDH5/OSM/CD200R1/ADCY7/PGLYRP1/CCR7/CALCRL/FPR2/LRRK2/NLRP1/CD200/NLRP12/SOCS3/GATA3/SUCNR1/CST7/IL12B/TEK/ABCD2/CX3CL1/PIK3AP1/IL1R1/TGM2/STAP1/TLR10/IL21/HGF/…
GO_FC_EPSILON_RECEPTOR_SIGNALING_PATHWAY	GO_FC_EPSILON_RECEPTOR_SIGNALING_PATHWAY	69/2047	168/18046	3.85774e-23	3.38502e-21	2.56556e-21	BTK/FCER1G/IGKV3-20/LILRA4/LCP2/IGLV2-23/IGHV3-53/VAV1/LAT2/IGLV6-57/IGHV3-23/IGKV3-15/IGKV1-5/IGHV4-59/IGLV3-21/IGLV2-14/IGKV2D-28/IGLV1-47/IGKV1D-39/IGKV4-1/IGKV2-40/GRAP2/IGKV2-28/IGKV1-17/IGHV3-30/ITK/IGLC3/IGKC/IGLV2-8/IGKV3D-20/IGLV1-40/IGHV4-34/IGLV1-51/IGKV2-30/IGHV3-33/IGLV3-19/IGLV2-11/IGLV3-25/LAT/IGHV2-5/IGHV3-48/IGHV3-7/IGKV1-39/IGKV2D-30/IGHV1OR15-1/IGHV4-39/IGLC1/IGHV2-70/IGHV1-69/…
GO_EXTRACELLULAR_MATRIX_STRUCTURAL_CONSTITUENT	GO_EXTRACELLULAR_MATRIX_STRUCTURAL_CONSTITUENT	68/2047	165/18046	6.32656e-23	5.46968e-21	4.14556e-21	CD4/CHI3L1/COL8A2/DPT/FGL2/MMRN2/COL14A1/EFEMP2/EMILIN1/VWF/EFEMP1/EMILIN2/FMOD/PCOLCE/LTBP2/FBLN5/COL6A2/COL6A1/COL18A1/NID2/COL5A3/AEBP1/IGFBP7/COL4A1/PODN/CILP/ABI3BP/COL15A1/COL4A2/DCN/TNXB/SRPX/FBLN1/FBN1/COL6A6/COL6A3/SPARC/COL5A1/BGN/FBLN2/PXDN/MFGE8/THBS1/OGN/LAMA2/COL8A1/COL1A2/MMRN1/COL1A1/COL3A1/LUM/MGP/VCAN/LAMA1/EMILIN3/MXRA5/PRG4/COL5A2/POSTN/COL19A1/COL23A1/MFAP5/MFAP4/MATN3/ELN/AC…
GO_BLOOD_MICROPARTICLE	GO_BLOOD_MICROPARTICLE	63/2047	147/18046	1.98894e-22	1.69464e-20	1.28439e-20	APOE/C1QC/C1QB/IGKV3-20/ENG/IGHV3-23/C1R/IGKV3-15/IGKV1-5/IGLV3-21/A1BG/IGHG1/IGKV2D-28/IGLV1-47/C1S/IGKV4-1/IGKV2-40/SERPING1/MSN/IGKV1-17/IGLC3/IGKC/TGFB1/IGKV2-30/IGHG2/IGLV3-25/IGHG4/IGHV3-7/A2M/IGKV1-39/IGHG3/IGLC1/HBB/CFH/IGLC2/IGKV3D-11/ITIH4/IGKV1D-33/ITGA2B/IGHV3-13/HBA1/C4B/C4A/IGHM/PZP/HBD/HBA2/IGHA2/IGHD/C3/IGHA1/APOL1/FCN3/ITIH1/JCHAIN/F13A1/CLU/GC/C8G/HSPA7/SLC4A1/SERPINF2/HBE1
GO_TUMOR_NECROSIS_FACTOR_SUPERFAMILY_CYTOKINE_PRODUCTION	GO_TUMOR_NECROSIS_FACTOR_SUPERFAMILY_CYTOKINE_PRODUCTION	69/2047	174/18046	4.24486e-22	3.56508e-20	2.70203e-20	CYBB/ACP5/TYROBP/SASH3/SPN/LILRB1/TREM2/HAVCR2/GPNMB/CD14/FCER1G/CD86/LILRA4/LY96/CD33/PTAFR/LILRA2/CLEC7A/CCR2/CD2/CLEC4A/SLAMF1/NLRC3/PTPRC/TNFRSF8/LILRA5/FOXP3/TLR1/CCL19/CD274/CCL3/CD34/TMEM106A/AXL/LRRK2/CD36/POMC/GPR18/C5AR2/ARRB2/IL12B/CX3CL1/TLR2/ADAM8/TLR9/CX3CR1/BPI/IFNG/LPL/PTPN6/IGF1/IL27RA/RASGRP1/THBS1/SPON2/TLR4/TNFAIP3/NOD2/C1QTNF4/PTPN22/CLU/LEP/CARD9/SYT11/LGALS9/TWIST1/MMP8/JAK…
GO_ALPHA_BETA_T_CELL_ACTIVATION	GO_ALPHA_BETA_T_CELL_ACTIVATION	60/2047	137/18046	5.20022e-22	4.30593e-20	3.26353e-20	SASH3/SPN/LILRB1/CD300A/RASAL3/NCKAP1L/CD86/DOCK2/TBX21/NLRP3/JAK3/HLX/TNFSF8/PLA2G2D/EBI3/CCR2/CLEC4A/LY9/CD80/PTPRC/SLAMF6/IL12RB1/ADORA2A/CD3E/CD28/IRF4/ZAP70/ITK/FOXP3/CD83/FUT7/CCL19/CD274/ZNF683/IL27/GPR183/GPR18/RELB/GATA3/EOMES/IL12B/LOXL3/SEMA4A/SOCS1/PRDM1/IRF1/IL18R1/BCL2/GLI3/IFNG/RUNX3/IL6/ITPKB/BATF/NKX2-3/IL2/TNFSF4/RSAD2/ADA/LGALS9
GO_REGULATION_OF_LYMPHOCYTE_MEDIATED_IMMUNITY	GO_REGULATION_OF_LYMPHOCYTE_MEDIATED_IMMUNITY	62/2047	147/18046	1.18847e-21	9.70421e-20	7.35498e-20	SASH3/LILRB1/HAVCR2/BTK/WAS/PIK3R6/FCER1G/TBX21/NLRP3/VAV1/P2RX7/LTA/FCGR2B/CCR2/PTPRC/SLAMF6/CD1D/IL12RB1/CD28/FOXP3/IL7R/TGFB1/CR1/CD40/CD96/SH2D1A/CRTAM/NCR3/NCR1/KLRK1/LAG3/CLC/CD1B/CLEC4G/CD1C/GATA3/ARRB2/IL18RAP/IL12B/CD1E/CLNK/FCER2/IL1R1/IL21/CD1A/SERPINB9/IL18R1/KLRC4-KLRK1/IL1B/TNFRSF1B/PTPN6/IL27RA/RASGRP1/C3/HLA-G/IL6/TNF/IL2/TNFSF4/RSAD2/LEP/LGALS9
GO_POSITIVE_REGULATION_OF_IMMUNE_EFFECTOR_PROCESS	GO_POSITIVE_REGULATION_OF_IMMUNE_EFFECTOR_PROCESS	77/2047	213/18046	1.42595e-21	1.14838e-19	8.70374e-20	ITGB2/CD84/SASH3/SCIMP/LILRB1/FGR/BTK/CD300A/FCER1G/TNFRSF4/CD86/TBX21/NLRP3/HLX/ITGAM/VAV1/P2RX7/PTAFR/HLA-DMB/LTA/CCR2/CD80/PTPRC/SLAMF6/CD1D/IL12RB1/RAC2/MZB1/CD28/ADGRE2/FOXP3/TGFB1/CD40/FES/HMOX1/CCL19/CD74/FFAR3/SH2D1A/CRTAM/NCR3/CD244/KLRK1/CD36/LAG3/CD1B/CD1C/GATA3/IL18RAP/IL12B/CD1E/CLNK/FCER2/IL1R1/IL21/CD1A/IL18R1/TLR9/KLRC4-KLRK1/IL13/IL1B/IFNG/RASGRP1/C3/SPON2/GPRC5B/TLR4/HLA-G/IL6/N…
GO_REGULATION_OF_LYMPHOCYTE_DIFFERENTIATION	GO_REGULATION_OF_LYMPHOCYTE_DIFFERENTIATION	67/2047	171/18046	3.72047e-21	2.95576e-19	2.24022e-19	SLAMF8/LILRB4/NFAM1/SASH3/BTK/PIK3R6/NCKAP1L/CD86/TBX21/NLRP3/JAK3/HLX/RHOH/TESPA1/CCR2/CD2/LILRB2/CD80/PTPRC/IL2RA/HLA-DOA/IL12RB1/CD27/CD28/IRF4/ZAP70/FOXP3/CD83/IL7R/CR1/FLT3LG/CCL19/CD74/ZNF683/FGL2/IL27/DTX1/PGLYRP1/AXL/LAG3/FCRL3/CYP26B1/CAMK4/TNFRSF18/GATA3/IL12B/LOXL3/MMP14/BTN2A2/SOCS1/PRDM1/IKZF3/IRF1/ADAM8/TLR9/GLI3/IFNG/RUNX3/PTPN6/RASGRP1/SFRP1/HLA-G/ITPKB/IL2/TNFSF4/ADA/LGALS9
GO_REGULATION_OF_CHEMOTAXIS	GO_REGULATION_OF_CHEMOTAXIS	77/2047	216/18046	3.8187e-21	2.99335e-19	2.26871e-19	SLAMF8/PLA2G7/GPSM3/TREM2/AIF1/C3AR1/NCKAP1L/CCR4/CCR1/IL16/CCR2/C5AR1/RAC2/SEMA6B/TGFB1/RARRES2/CCL4/CCL5/S1PR1/CCL19/DYSF/CCL3/CCL26/ADGRA2/CMKLR1/CD74/NRP1/CCL2/CXCL10/KLRK1/GPR183/PDGFRB/TNFSF14/CXCR4/CCR7/P2RY12/FPR2/PPM1F/CSF1/CXCL13/XCL2/GPR18/LGMN/C5AR2/THBS4/KDR/CXCL12/CCL21/SUCNR1/SEMA4A/STAP1/SEMA3G/DUSP1/KLRC4-KLRK1/SLIT2/IL6R/VEGFC/CCL7/THBS1/JAM3/ELANE/ANGPT2/PGF/IL6/CXCR2/LPAR1/SER…
GO_GRANULOCYTE_MIGRATION	GO_GRANULOCYTE_MIGRATION	60/2047	142/18046	4.80083e-21	3.7137e-19	2.81467e-19	ITGB2/SLAMF8/CD300A/C3AR1/PIK3CD/FCER1G/NCKAP1L/PREX1/VAV1/PIK3CG/CCL18/C5AR1/CSF3R/RAC2/ADGRE2/CCL22/CCL17/RARRES2/CXCL9/CCL4/CCL5/CCL19/DYSF/CCL3/CCL26/PECAM1/CMKLR1/CD74/PDE4B/CCL2/CXCL10/CCR7/CCL3L3/CSF1/CXCL13/CCL13/XCL2/C5AR2/CCL8/CCL11/THBS4/CCL21/CX3CL1/MCOLN2/IL1R1/CCL14/ADAM8/CXCR1/SLIT2/IL1B/CCL7/THBS1/JAM3/CXCR2/CCL23/CXCL11/TRPV4/MPP1/PF4V1/PPBP
GO_POSITIVE_REGULATION_OF_CHEMOTAXIS	GO_POSITIVE_REGULATION_OF_CHEMOTAXIS	58/2047	135/18046	8.06734e-21	6.15947e-19	4.66836e-19	PLA2G7/GPSM3/TREM2/AIF1/C3AR1/NCKAP1L/CCR4/CCR1/IL16/CCR2/C5AR1/RAC2/TGFB1/RARRES2/CCL4/CCL5/S1PR1/CCL19/DYSF/CCL3/CCL26/CMKLR1/CD74/NRP1/CXCL10/PDGFRB/TNFSF14/CXCR4/CCR7/P2RY12/FPR2/PPM1F/CSF1/CXCL13/XCL2/LGMN/THBS4/KDR/CXCL12/CCL21/SUCNR1/SLIT2/IL6R/VEGFC/CCL7/THBS1/PGF/IL6/CXCR2/LPAR1/SERPINE1/CDH13/TRPV4/PDGFD/LGALS9/NTRK3/CCR6/TIAM1
GO_CYTOKINE_RECEPTOR_ACTIVITY	GO_CYTOKINE_RECEPTOR_ACTIVITY	48/2047	97/18046	1.16757e-20	8.80021e-19	6.66982e-19	CD4/IL10RA/CSF2RB/CCR5/IL2RB/IL21R/CCR4/CCR1/EBI3/IL3RA/CCR2/IL2RA/IL12RB1/CSF3R/CXCR6/XCR1/IL7R/CCR8/IL22RA2/CMKLR1/IL9R/CD74/FLT3/CXCR3/CXCR4/CCR7/CSF2RA/CCR10/IL18RAP/IL12B/IL5RA/IL1R1/IL18R1/CXCR1/FZD4/CX3CR1/IL2RG/IL6R/IL27RA/GFRA2/CRLF2/CXCR2/IL12RB2/ACKR3/IL1RL1/CCR6/CRLF1/GHR
GO_POSITIVE_REGULATION_OF_T_CELL_PROLIFERATION	GO_POSITIVE_REGULATION_OF_T_CELL_PROLIFERATION	47/2047	96/18046	5.20112e-20	3.83208e-18	2.90439e-18	CD4/SASH3/HAVCR2/AIF1/RASAL3/NCKAP1L/CD86/PDCD1LG2/JAK3/CORO1A/CD6/EBI3/HLA-DMB/HLA-DPB1/CCR2/LILRB2/CD80/PTPRC/IL2RA/CD1D/IL12RB1/VCAM1/CD3E/CD28/ZAP70/FOXP3/CD209/CLECL1/CCL5/CCL19/CD274/HLA-DPA1/TNFSF13B/CD40LG/TMIGD2/IL12B/IL21/IL1B/IGF1/TNFRSF13C/IL6/IL2/TNFSF4/CD70/LEP/LGALS9/CD24
GO_NEUTROPHIL_MIGRATION	GO_NEUTROPHIL_MIGRATION	53/2047	119/18046	5.2146e-20	3.83208e-18	2.90439e-18	ITGB2/SLAMF8/C3AR1/PIK3CD/FCER1G/NCKAP1L/PREX1/VAV1/PIK3CG/CCL18/C5AR1/CSF3R/RAC2/CCL22/CCL17/CXCL9/CCL4/CCL5/CCL19/DYSF/CCL3/CCL26/PECAM1/CD74/PDE4B/CCL2/CXCL10/CCR7/CCL3L3/CXCL13/CCL13/XCL2/C5AR2/CCL8/CCL11/THBS4/CCL21/CX3CL1/MCOLN2/IL1R1/CCL14/ADAM8/CXCR1/SLIT2/IL1B/CCL7/JAM3/CXCR2/CCL23/CXCL11/MPP1/PF4V1/PPBP
GO_INTERFERON_GAMMA_PRODUCTION	GO_INTERFERON_GAMMA_PRODUCTION	51/2047	112/18046	7.8936e-20	5.72919e-18	4.34225e-18	SASH3/SPN/LILRB1/HAVCR2/CD14/PDCD1LG2/TLR8/EBI3/LTA/CLEC7A/HLA-DPB1/CCR2/CD2/SLAMF6/IL12RB1/TLR7/CD3E/ITK/FOXP3/CD274/CD96/PDE4B/IL27/HLA-DPA1/CD244/KLRK1/PGLYRP1/CCR7/AXL/SLC11A1/GATA3/IL18RAP/EOMES/IL12B/IL1R1/IL21/IL18R1/TLR9/KLRC4-KLRK1/IL1B/IL27RA/RASGRP1/TLR4/IL12RB2/PTPN22/TNF/IL2/TNFSF4/LGALS9/IL1RL1/AVPR2
GO_ALPHA_BETA_T_CELL_DIFFERENTIATION	GO_ALPHA_BETA_T_CELL_DIFFERENTIATION	48/2047	101/18046	1.02703e-19	7.36331e-18	5.58077e-18	SASH3/SPN/NCKAP1L/CD86/TBX21/NLRP3/JAK3/HLX/TNFSF8/PLA2G2D/LY9/CD80/SLAMF6/IL12RB1/IRF4/ZAP70/ITK/FOXP3/CD83/FUT7/CCL19/ZNF683/IL27/GPR183/GPR18/RELB/GATA3/EOMES/IL12B/LOXL3/SEMA4A/SOCS1/PRDM1/IRF1/IL18R1/BCL2/GLI3/IFNG/RUNX3/IL6/ITPKB/BATF/NKX2-3/IL2/TNFSF4/RSAD2/ADA/LGALS9
GO_NEGATIVE_REGULATION_OF_CYTOKINE_PRODUCTION	GO_NEGATIVE_REGULATION_OF_CYTOKINE_PRODUCTION	93/2047	307/18046	1.2765e-19	9.04162e-18	6.85279e-18	ACP5/CD84/TYROBP/LILRB1/TREM2/HAVCR2/BTK/GPNMB/TNFRSF4/NCKAP1L/PDCD1LG2/SRGN/LILRA4/TBX21/NLRP7/NLRP3/JAK3/CD33/TLR8/FCGR2B/CLEC4A/SLAMF1/NLRC3/PTPRC/LILRA5/FOXP3/MEFV/CD83/TGFB1/TLR6/HMOX1/CD274/TIGIT/LRRC32/CMKLR1/VSIG4/CD96/CD200R1/CD34/ADCY7/PGLYRP1/UBE2L6/AXL/LAG3/POMC/GPR18/RELB/C5AR2/CD200/NLRP12/SLC11A1/GATA3/ARRB2/GBP1/IL12B/ABCD2/TGFB3/BTN2A2/CX3CL1/HGF/TLR9/IL13/CX3CR1/BPI/IFNG/IDO1/PT…
GO_LYMPHOCYTE_ACTIVATION_INVOLVED_IN_IMMUNE_RESPONSE	GO_LYMPHOCYTE_ACTIVATION_INVOLVED_IN_IMMUNE_RESPONSE	67/2047	182/18046	1.96825e-19	1.37754e-17	1.04406e-17	SPN/LILRB1/HAVCR2/ITGAL/FCER1G/CD86/TBX21/NLRP3/JAK3/LCP1/HLX/CORO1A/HLA-DMB/FCGR2B/LY9/CD80/DOCK10/PTPRC/SLAMF6/IL12RB1/CD28/IRF4/FOXP3/TGFB1/CD40/CCL19/ZNF683/CLEC4E/ICAM1/FGL2/IL27/CD244/GPR183/CD40LG/GAPT/PGLYRP1/APBB1IP/CLEC4D/CD180/RELB/CD1C/SLC11A1/GATA3/CD19/EOMES/LGALS1/IL12B/LOXL3/SEMA4A/MFNG/PLCG2/IL18R1/IFNG/IL27RA/TLR4/IL6/BATF/NKX2-3/ITM2A/IL2/UNC13D/TNFSF4/ADA/LGALS9/PLCL2/CCR6/TNF…
GO_REGULATION_OF_LEUKOCYTE_CHEMOTAXIS	GO_REGULATION_OF_LEUKOCYTE_CHEMOTAXIS	51/2047	114/18046	2.06765e-19	1.43008e-17	1.08388e-17	SLAMF8/PLA2G7/GPSM3/AIF1/C3AR1/NCKAP1L/CCR1/CCR2/C5AR1/RAC2/RARRES2/CCL4/CCL5/CCL19/DYSF/CCL3/CMKLR1/CD74/CCL2/CXCL10/KLRK1/TNFSF14/CCR7/FPR2/CSF1/CXCL13/XCL2/GPR18/LGMN/C5AR2/THBS4/CXCL12/CCL21/STAP1/DUSP1/KLRC4-KLRK1/SLIT2/IL6R/VEGFC/CCL7/THBS1/JAM3/PGF/IL6/CXCR2/SERPINE1/TRPV4/MPP1/LGALS9/CCR6/GREM1
GO_CELLULAR_RESPONSE_TO_BIOTIC_STIMULUS	GO_CELLULAR_RESPONSE_TO_BIOTIC_STIMULUS	81/2047	249/18046	2.45265e-19	1.67664e-17	1.27076e-17	HCK/SCIMP/LILRB1/TREM2/HAVCR2/BTK/CCR5/CD14/CD86/PDCD1LG2/LY86/NLRP7/NLRP3/VIM/LY96/CD6/PTAFR/LILRA2/CD68/CLEC7A/FCGR2B/MRC1/LILRB2/CD80/CEBPE/TGFB1/TBXA2R/TLR6/CXCL9/CD40/TLR1/CCL5/KMO/CD274/CCL3/PDE4B/CCL2/ICAM1/CXCL10/KLRK1/HAMP/GFI1/CXCL13/AXL/CD36/CD180/NUGGC/MEF2C/IL12B/LITAF/BMP6/CX3CL1/STAP1/ABCA1/NOS3/TLR2/KLRC4-KLRK1/IL1B/CX3CR1/BPI/TNFRSF1B/SPON2/TLR4/TNFAIP3/IL6/SERPINE1/CXCL11/CSF2/N…
GO_CARBOHYDRATE_BINDING	GO_CARBOHYDRATE_BINDING	85/2047	270/18046	3.29845e-19	2.22892e-17	1.68933e-17	SIGLEC7/SIGLEC8/SIGLEC9/SIGLEC1/FCN1/HK3/SIGLEC10/CLEC12A/CD33/ENG/CLEC7A/MRC1/CLEC4A/OLR1/SIGLEC5/SELL/CHI3L1/CD72/CLEC6A/CLEC10A/CD209/CLEC2B/CLECL1/HLA-DRB1/CLEC14A/SIGLEC6/CLEC4E/SIGLEC11/MRC2/MAN2B1/KLRK1/HLA-DRA/SLC2A5/CD34/CLEC2D/CD93/CD69/CLEC4D/CLEC9A/KLRG1/KLRB1/COLEC12/CLC/CLEC4G/CLEC5A/KLRD1/SIGLEC14/CD22/LGALS1/P4HA3/LGALS12/C4B/FCER2/SIGLEC16/CLEC1A/CLEC11A/CLEC17A/CLEC3B/CD248/SIGL…
GO_MONONUCLEAR_CELL_MIGRATION	GO_MONONUCLEAR_CELL_MIGRATION	44/2047	89/18046	4.94277e-19	3.30211e-17	2.50272e-17	SLAMF8/PLA2G7/AIF1/C3AR1/CCR1/CCL18/CCR2/C5AR1/CCL22/CCL17/RARRES2/CCL4/CCL5/CCL19/CCL3/CCL26/PECAM1/CMKLR1/CCL2/CXCL10/FPR2/CCL3L3/CSF1/CCL13/XCL2/LGMN/CCL8/CCL11/CXCL12/CCL21/CX3CL1/CCL14/DUSP1/SLIT2/IL6R/CCL7/THBS1/IL6/CCL23/SERPINE1/TNF/TRPV4/PDGFD/GREM1
GO_REGULATION_OF_ADAPTIVE_IMMUNE_RESPONSE	GO_REGULATION_OF_ADAPTIVE_IMMUNE_RESPONSE	61/2047	160/18046	1.09451e-18	7.2299e-17	5.47966e-17	CD4/SASH3/LILRB1/HAVCR2/BTK/WAS/FCER1G/CD48/TBX21/NLRP3/JAK3/HLX/SAMSN1/P2RX7/LTA/FCGR2B/CCR2/CD80/PTPRC/CD1D/IL12RB1/CD28/FOXP3/IL7R/TGFB1/CR1/CD40/CCL19/CD274/IL27/TNFSF13B/ADCY7/CLC/CD1B/CLEC4G/CD1C/SLC11A1/GATA3/MEF2C/IL12B/LOXL3/CD1E/FCER2/IL1R1/IRF1/CD1A/IL18R1/IL1B/TNFRSF1B/PTPN6/IL27RA/C3/TNFAIP3/HLA-G/IL6/TNF/IL2/TNFSF4/RSAD2/ADA/IL1RL1
GO_POSITIVE_REGULATION_OF_INTERFERON_GAMMA_PRODUCTION	GO_POSITIVE_REGULATION_OF_INTERFERON_GAMMA_PRODUCTION	36/2047	63/18046	1.56001e-18	1.01903e-16	7.72342e-17	SASH3/HAVCR2/CD14/TLR8/EBI3/LTA/CLEC7A/HLA-DPB1/CCR2/CD2/SLAMF6/IL12RB1/TLR7/CD3E/PDE4B/IL27/HLA-DPA1/CD244/KLRK1/SLC11A1/IL12B/IL1R1/IL21/IL18R1/TLR9/KLRC4-KLRK1/IL1B/IL27RA/RASGRP1/TLR4/IL12RB2/PTPN22/TNF/IL2/TNFSF4/LGALS9
GO_RESPONSE_TO_INTERFERON_GAMMA	GO_RESPONSE_TO_INTERFERON_GAMMA	69/2047	198/18046	1.79517e-18	1.15976e-16	8.78999e-17	HCK/WAS/AIF1/VIM/PTAFR/HLA-DPB1/FCGR1A/CCL18/GBP5/MRC1/IL12RB1/HLA-DQA1/VCAM1/IRF4/IFI30/MEFV/EVL/CCL22/CCL17/FCGR1B/CCL4/CD40/CCL5/HLA-DRB1/CCL19/CCL3/CCL26/CCL2/ICAM1/HLA-DPA1/TRIM22/HLA-DRA/CCL3L3/HLA-DQB2/CCL13/GBP4/XCL2/CCL8/CIITA/CCL11/HLA-DQB1/SLC11A1/SOCS3/RAB7B/CCL21/GBP1/IL12B/SOCS1/CX3CL1/IRF1/CCL14/HLA-DQA2/TLR2/NCAM1/IFNG/CCL7/HLA-DRB5/IRF5/TLR4/HLA-G/CCL23/STAT1/NLRC5/MT2A/IRGM/LGAL…
GO_MACROPHAGE_ACTIVATION	GO_MACROPHAGE_ACTIVATION	45/2047	96/18046	2.83607e-18	1.81231e-16	1.37358e-16	ITGB2/C1QA/TYROBP/TREM2/HAVCR2/AIF1/ITGAM/TLR8/FCGR2B/PTPRC/C5AR1/TLR7/TLR6/TLR1/DYSF/CCL3/VSIG4/CD74/CD93/FPR2/TMEM106A/LRRK2/CD200/SLC11A1/SUCNR1/CST7/CX3CL1/ADGRF5/STAP1/TLR2/IL13/BPI/IFNG/THBS1/TLR4/IL6/CSF2/SPHK1/CLU/TNF/SYT11/IL1RL1/MMP8/JAK2/LRFN5
GO_CYTOKINE_ACTIVITY	GO_CYTOKINE_ACTIVITY	73/2047	219/18046	3.18763e-18	2.01506e-16	1.52725e-16	TNFSF8/IL16/CMTM3/EBI3/LTA/CCL18/TNFSF12/TGFB1/CCL22/CCL17/CXCL9/CCL4/FLT3LG/CCL5/BMP8A/CCL19/CCL3/CCL26/CCL2/CXCL10/IL27/TNFSF13B/OSM/CD40LG/TNFSF14/VSTM1/FASLG/CCL3L3/CSF1/CXCL13/CCL13/XCL2/CCL8/IL34/CCL11/CXCL12/CCL21/LTB/IL12B/BMP6/TGFB3/CX3CL1/IL21/CCL14/IL13/IL1B/IFNG/SECTM1/CCL7/GDF6/IL6/IL17B/CCL23/CXCL11/CSF2/C1QTNF4/TIMP1/GDF10/GDF7/WNT2/TNF/IL2/TNFSF4/CD70/SPP1/IL26/CMTM2/PF4V1/IL24/CR…
GO_POSITIVE_REGULATION_OF_ERK1_AND_ERK2_CASCADE	GO_POSITIVE_REGULATION_OF_ERK1_AND_ERK2_CASCADE	71/2047	211/18046	5.15973e-18	3.22703e-16	2.44582e-16	CD4/APOE/CSF1R/SCIMP/TREM2/HAVCR2/GPNMB/CCR1/CCL18/SLAMF1/GLIPR2/PTPRC/C5AR1/CHI3L1/TGFB1/CCL22/CCL17/FLT4/RAMP3/CCL4/CCL5/CCL19/CCL3/CCL26/CD74/NRP1/CCL2/ICAM1/GPR183/PDGFRB/NTRK1/CCR7/GNAI2/MARCO/FPR2/CCL3L3/CD36/CCL13/P2RY6/XCL2/C5AR2/CCL8/CCL11/KDR/F2R/CCL21/ARRB2/TEK/CX3CL1/CCL14/PLA2G5/CCL7/RASGRP1/TLR4/GPR55/CCL23/NOD2/PTPN22/TNF/HCRTR1/TRPV4/ACKR3/PDGFRA/TNFAIP8L3/IL26/PDGFD/LGALS9/GATA4/…
GO_GLYCOSAMINOGLYCAN_BINDING	GO_GLYCOSAMINOGLYCAN_BINDING	75/2047	232/18046	7.89262e-18	4.88429e-16	3.70188e-16	APOE/TREM2/GPNMB/NLRP3/PLA2G2D/STAB1/ENG/PTPRC/SELL/HAPLN3/ADGRE2/FBLN7/NRP1/CXCL10/PGLYRP1/CFH/PCOLCE/LTBP2/CXCL13/CCL8/COL5A3/THBS4/CCDC80/RSPO1/ANXA6/EGFLAM/ABI3BP/SLIT3/DCN/CRISPLD2/TNXB/PLA2G5/CHRD/IGHM/FBN1/LYVE1/CLEC3B/TLR2/SLIT2/COL5A1/ADAMTS1/BGN/LPL/ADAMTS3/SELP/RSPO2/CCL7/SFRP1/ECM2/THBS1/STAB2/ELANE/PGF/FSTL1/ADAMTS8/TNFAIP6/CCL23/VCAN/CXCL11/NOD2/FGF7/JCHAIN/SPOCK2/POSTN/COL19A1/MPO/…
GO_INTERLEUKIN_6_PRODUCTION	GO_INTERLEUKIN_6_PRODUCTION	62/2047	171/18046	1.04971e-17	6.42839e-16	4.87218e-16	TYROBP/SCIMP/TREM2/HAVCR2/AIF1/FCER1G/NCKAP1L/TLR8/P2RX7/PTAFR/LILRA2/CLEC7A/SLAMF1/LILRB2/NLRC3/LILRA5/TLR7/FOXP3/TLR6/TLR1/CD74/CD200R1/TMEM106A/CD36/C5AR2/CD200/NLRP12/F2R/RAB7B/ARRB2/IL18RAP/SIGLEC16/CX3CL1/HGF/TLR2/TLR9/IL1B/BPI/IL6R/LPL/PTPN6/IL27RA/SPON2/BANK1/TLR4/TNFAIP3/IL6/NOD2/C1QTNF4/PTPN22/TNF/TRPV4/TNFSF4/KLF2/LEP/CARD9/SYT11/LGALS9/TWIST1/MMP8/ADCYAP1/GHRL
GO_REGULATION_OF_T_CELL_DIFFERENTIATION	GO_REGULATION_OF_T_CELL_DIFFERENTIATION	55/2047	140/18046	1.12791e-17	6.83608e-16	5.18117e-16	LILRB4/SASH3/PIK3R6/NCKAP1L/CD86/TBX21/NLRP3/JAK3/HLX/RHOH/TESPA1/CCR2/CD2/LILRB2/CD80/PTPRC/IL2RA/HLA-DOA/IL12RB1/CD27/CD28/IRF4/ZAP70/FOXP3/CD83/IL7R/CR1/CCL19/CD74/ZNF683/FGL2/IL27/DTX1/LAG3/CYP26B1/CAMK4/TNFRSF18/GATA3/IL12B/LOXL3/BTN2A2/SOCS1/PRDM1/IRF1/ADAM8/GLI3/IFNG/RUNX3/RASGRP1/HLA-G/ITPKB/IL2/TNFSF4/ADA/LGALS9
GO_NEGATIVE_REGULATION_OF_LYMPHOCYTE_ACTIVATION	GO_NEGATIVE_REGULATION_OF_LYMPHOCYTE_ACTIVATION	57/2047	151/18046	2.55256e-17	1.53127e-15	1.16058e-15	TNFAIP8L2/TYROBP/SPN/LST1/LILRB1/FGR/HAVCR2/BTK/CD300A/GPNMB/CD86/PDCD1LG2/TBX21/JAK3/TBC1D10C/HLX/PLA2G2D/LAX1/SAMSN1/FCGR2B/LILRB2/CD80/MNDA/IL2RA/ADORA2A/FOXP3/CD274/TIGIT/LRRC32/VSIG4/CD74/SLA2/FGL2/DTX1/PGLYRP1/AXL/LAG3/CLEC4G/TNFRSF13B/LOXL3/CLNK/BTN2A2/SOCS1/IRF1/GLI3/RUNX3/IDO1/PTPN6/SFRP1/BANK1/TNFAIP3/HLA-G/MERTK/PTPN22/IL2/TNFSF4/LGALS9
GO_POSITIVE_REGULATION_OF_LEUKOCYTE_DIFFERENTIATION	GO_POSITIVE_REGULATION_OF_LEUKOCYTE_DIFFERENTIATION	56/2047	148/18046	4.28458e-17	2.54435e-15	1.9284e-15	CD4/LILRB4/HCLS1/TYROBP/SASH3/TREM2/BTK/PIK3R6/DCSTAMP/NCKAP1L/CD86/NLRP3/CCR1/GPR68/HLX/EVI2B/RHOH/TESPA1/LILRB2/CD80/PTPRC/IL2RA/IL12RB1/CD27/ZAP70/FOXP3/CD83/IL7R/TGFB1/FLT3LG/FES/CCL19/CD74/CSF1/AXL/IL34/GATA3/CD101/IL12B/MMP14/BTN2A2/SOCS1/ZBTB46/ADAM8/GLI3/IFNG/RUNX3/ROR2/RASGRP1/HLA-G/ITPKB/TNF/IL2/TNFSF4/ADA/LGALS9
GO_REGULATION_OF_CELL_KILLING	GO_REGULATION_OF_CELL_KILLING	43/2047	94/18046	4.97996e-17	2.92772e-15	2.21896e-15	TYROBP/LILRB1/HAVCR2/PIK3R6/ITGAM/VAV1/P2RX7/CLEC7A/FCGR2B/PTPRC/SLAMF6/CD1D/IL12RB1/IL7R/PRF1/SH2D1A/ICAM1/CRTAM/NCR3/NCR1/KLRK1/PGLYRP1/CFH/LAG3/CD1B/CD1C/ARRB2/IL18RAP/IL12B/CD1E/FCER2/STAP1/IL21/CD1A/SERPINB9/KLRC4-KLRK1/IL13/IFNG/RASGRP1/DNASE1L3/HLA-G/LEP/LGALS9
GO_LEUKOCYTE_MEDIATED_CYTOTOXICITY	GO_LEUKOCYTE_MEDIATED_CYTOTOXICITY	46/2047	106/18046	5.23935e-17	3.0405e-15	2.30444e-15	TYROBP/LILRB1/HAVCR2/PIK3R6/SLAMF7/CORO1A/ITGAM/GZMM/VAV1/P2RX7/FCGR2B/PTPRC/SLAMF6/CD1D/IL12RB1/IL7R/PRF1/SH2D1A/ICAM1/CRTAM/NCR3/NCR1/KLRK1/LAG3/CD1B/CD1C/ARRB2/IL18RAP/IL12B/GZMB/CD1E/STAP1/IL21/CD1A/SERPINB9/KLRC4-KLRK1/PTPN6/RASGRP1/DNASE1L3/ELANE/HLA-G/UNC13D/LEP/LGALS9/CTSG/KIR3DL1
GO_INTERLEUKIN_1_BETA_PRODUCTION	GO_INTERLEUKIN_1_BETA_PRODUCTION	45/2047	102/18046	5.27523e-17	3.0405e-15	2.30444e-15	ACP5/TYROBP/TREM2/NLRP7/NLRP3/CD33/TLR8/P2RX7/LILRA2/CLEC7A/GBP5/MNDA/NLRC4/LILRA5/MEFV/TLR6/CCL19/CCL3/PYHIN1/CCR7/TMEM106A/NLRP1/CD36/NLRP12/F2R/ARRB2/SUCNR1/CX3CL1/ABCA1/AIM2/IL1B/CX3CR1/IFNG/IFI16/LPL/IGF1/TLR4/TNFAIP3/NOD2/S1PR3/LGALS9/JAK2/GHRL/CARD17/CMA1
GO_POSITIVE_REGULATION_OF_CYTOKINE_SECRETION	GO_POSITIVE_REGULATION_OF_CYTOKINE_SECRETION	54/2047	141/18046	8.37858e-17	4.7823e-15	3.62458e-15	CSF1R/FGR/HAVCR2/AIF1/FCN1/CD14/NLRP7/NLRP3/TLR8/P2RX7/LILRA2/CD2/LILRA5/CLEC6A/TLR1/ALOX15B/CCL19/CD274/CCL3/CLEC4E/CRTAM/CD244/OSM/CD34/LRRK2/NLRP1/CLEC9A/NLRP12/F2R/CLEC5A/GATA3/MAPK11/TLR2/AIM2/IL1B/IFNG/LPL/RASGRP1/IGHD/RGCC/TLR4/MMP12/CRLF2/NOD2/C1QTNF4/PTPN22/TNF/TRPV4/POSTN/IL26/LGALS9/IL1RL1/TWIST1/MMP8
GO_POSITIVE_REGULATION_OF_TUMOR_NECROSIS_FACTOR_SUPERFAMILY_CYTOKINE_PRODUCTION	GO_POSITIVE_REGULATION_OF_TUMOR_NECROSIS_FACTOR_SUPERFAMILY_CYTOKINE_PRODUCTION	41/2047	88/18046	1.17762e-16	6.65693e-15	5.04539e-15	CYBB/TYROBP/SASH3/SPN/HAVCR2/CD14/FCER1G/CD86/LY96/PTAFR/LILRA2/CLEC7A/CCR2/CD2/PTPRC/TNFRSF8/LILRA5/TLR1/CCL19/CCL3/LRRK2/CD36/IL12B/TLR2/ADAM8/TLR9/IFNG/LPL/RASGRP1/THBS1/SPON2/TLR4/NOD2/C1QTNF4/CLU/LEP/CARD9/LGALS9/TWIST1/MMP8/JAK2
GO_LYMPHOCYTE_CHEMOTAXIS	GO_LYMPHOCYTE_CHEMOTAXIS	34/2047	63/18046	1.54571e-16	8.6545e-15	6.55939e-15	PIK3CD/PIK3CG/CCL18/CCR2/CCL22/CCL17/CCL4/CCL5/CCL19/CCL3/CCL26/CCL2/CXCL10/KLRK1/GPR183/TNFSF14/CXCR3/CCL3L3/CXCL13/CCL13/XCL2/CYP7B1/CCL8/CCL11/CCL21/CH25H/CX3CL1/CCL14/ADAM8/KLRC4-KLRK1/CCL7/CCL23/CXCL11/DEFA1B
GO_POSITIVE_REGULATION_OF_CYTOKINE_BIOSYNTHETIC_PROCESS	GO_POSITIVE_REGULATION_OF_CYTOKINE_BIOSYNTHETIC_PROCESS	35/2047	67/18046	2.15856e-16	1.19719e-14	9.07366e-15	CD4/CYBB/TYROBP/SPN/CD86/TLR8/EBI3/PTAFR/CLEC7A/CCR2/CD80/PTPRC/TNFRSF8/TLR7/CD3E/CD28/IRF4/TLR6/TLR1/HMOX1/CD74/IL27/LTB/IL12B/IRF1/IL21/TLR9/IL1B/IFNG/THBS1/TLR4/ELANE/IL6/TNF/JAK2
GO_INTERLEUKIN_12_PRODUCTION	GO_INTERLEUKIN_12_PRODUCTION	32/2047	57/18046	2.5652e-16	1.40942e-14	1.06822e-14	ACP5/SCIMP/LILRB1/JAK3/TLR8/CLEC7A/SLAMF1/LILRA5/MEFV/CD40/CCL19/TIGIT/CMKLR1/CD40LG/CCR7/CD36/ARRB2/LTB/IL12B/MAPK11/IRF1/TLR2/TLR9/IFNG/IDO1/THBS1/IRF5/TLR4/HLA-G/TNFSF4/LEP/LGALS9
GO_SECOND_MESSENGER_MEDIATED_SIGNALING	GO_SECOND_MESSENGER_MEDIATED_SIGNALING	111/2047	443/18046	2.60428e-16	1.41764e-14	1.07446e-14	CD4/APOE/TREM2/BTK/S1PR4/CCR5/CCR4/TBC1D10C/CCR1/PLEK/LAT2/P2RX7/CCR2/CLIC2/ADGRE3/PTPRC/ADORA2A/PTGIR/VCAM1/CD3E/GPR65/ZAP70/ADGRE2/ADGRE1/CXCR6/XCR1/CCR8/TBXA2R/CXCL9/RAMP3/CCL4/FPR1/CCL3/TRAT1/CMKLR1/LAT/SLA2/CXCL10/GNG2/APLNR/NPR1/CXCR3/ADCY7/CXCR4/CCR7/CALCRL/GNAI2/P2RY12/FPR2/CCR10/LRRK2/CD36/JPH4/OPRL1/P2RY6/TSHR/RAMP2/NMUR1/KDR/PTGFR/GBP1/CD22/MYO5A/ADGRG3/ADGRL4/PLCG2/ADRB2/ABCA1/ITPR1/P…
GO_MONOCYTE_CHEMOTAXIS	GO_MONOCYTE_CHEMOTAXIS	34/2047	64/18046	2.9401e-16	1.58576e-14	1.20188e-14	SLAMF8/PLA2G7/AIF1/CCR1/CCL18/CCR2/CCL22/CCL17/CCL4/CCL5/CCL19/CCL3/CCL26/CCL2/CXCL10/FPR2/CCL3L3/CCL13/XCL2/LGMN/CCL8/CCL11/CXCL12/CCL21/CX3CL1/CCL14/DUSP1/SLIT2/IL6R/CCL7/IL6/CCL23/SERPINE1/GREM1
GO_CALCIUM_MEDIATED_SIGNALING	GO_CALCIUM_MEDIATED_SIGNALING	70/2047	221/18046	3.299e-16	1.76316e-14	1.33633e-14	CD4/TREM2/BTK/CCR5/CCR4/TBC1D10C/CCR1/PLEK/LAT2/P2RX7/CCR2/CLIC2/PTPRC/VCAM1/CD3E/ZAP70/CXCR6/XCR1/CCR8/CCL4/CCL3/TRAT1/CMKLR1/LAT/SLA2/CXCR3/CXCR4/CCR7/P2RY12/FPR2/CCR10/LRRK2/JPH4/P2RY6/NMUR1/KDR/PTGFR/GBP1/CD22/MYO5A/PLCG2/ITPR1/AVPR1A/CXCR1/TRPM2/JSRP1/CX3CR1/SAMD14/BHLHA15/SELP/IGF1/MYOZ1/MCTP1/TMEM100/CXCR2/EDNRB/SPHK1/CDH13/TNF/ACKR3/HRC/GSTM2/IRGM/ADA/NCALD/P2RX2/CCR6/RCAN2/PTGDR2/P2RX5
GO_PEPTIDYL_TYROSINE_MODIFICATION	GO_PEPTIDYL_TYROSINE_MODIFICATION	98/2047	372/18046	4.7191e-16	2.49942e-14	1.89435e-14	ITGB2/HCK/CD4/NCF1/CSF1R/HCLS1/FGR/TREM2/BTK/CD300A/SLA/SH2B3/JAK3/SAMSN1/MATK/FCGR1A/CD80/PTPRC/CASS4/LILRA5/CD3E/ZAP70/ITK/TIE1/TGFB1/FLT4/IL22RA2/CD40/FES/CCL5/PECAM1/CD74/FLT3/NRP1/ICAM1/FYN/OSM/PDGFRB/NTRK1/EFEMP1/TAL1/SH3BP5/AXL/CD36/THBS4/THY1/KDR/SOCS3/TNFRSF18/ARRB2/IL12B/TEK/BLK/BMP6/SOCS1/DLG4/STAP1/IL21/HGF/LCK/IL13/IFNG/IL6R/ROR2/RELN/PTPN6/IGF1/IL27RA/SFRP1/ITGB3/ENPP2/BANK1/GPRC5B/…
GO_NEUROINFLAMMATORY_RESPONSE	GO_NEUROINFLAMMATORY_RESPONSE	37/2047	76/18046	6.01402e-16	3.15682e-14	2.39261e-14	ITGB2/C1QA/TYROBP/TREM2/AIF1/MMP9/ITGAM/TLR8/PTPRC/C5AR1/ADORA2A/TLR7/TLR6/CCL3/CD200R1/FPR2/LRRK2/CD200/CST7/CX3CL1/STAP1/TLR2/IL13/IL1B/IFNG/TNFRSF1B/IGF1/IL6/SPHK1/CLU/TNF/NUPR1/SYT11/SMO/MMP8/MMP3/JAK2
GO_INTERLEUKIN_1_PRODUCTION	GO_INTERLEUKIN_1_PRODUCTION	47/2047	116/18046	6.32524e-16	3.2908e-14	2.49415e-14	ACP5/TYROBP/TREM2/HAVCR2/NLRP7/NLRP3/CD33/TLR8/P2RX7/LILRA2/CLEC7A/GBP5/MNDA/NLRC4/LILRA5/MEFV/TLR6/CCL19/CCL3/PYHIN1/CCR7/TMEM106A/NLRP1/CD36/NLRP12/F2R/ARRB2/SUCNR1/CX3CL1/ABCA1/AIM2/IL1B/CX3CR1/IFNG/IFI16/LPL/IGF1/IGHD/TLR4/TNFAIP3/NOD2/S1PR3/LGALS9/JAK2/GHRL/CARD17/CMA1
GO_REGULATION_OF_LEUKOCYTE_MEDIATED_CYTOTOXICITY	GO_REGULATION_OF_LEUKOCYTE_MEDIATED_CYTOTOXICITY	36/2047	73/18046	8.82513e-16	4.55114e-14	3.44938e-14	TYROBP/LILRB1/HAVCR2/PIK3R6/ITGAM/VAV1/P2RX7/FCGR2B/PTPRC/SLAMF6/CD1D/IL12RB1/IL7R/SH2D1A/ICAM1/CRTAM/NCR3/NCR1/KLRK1/LAG3/CD1B/CD1C/ARRB2/IL18RAP/IL12B/CD1E/STAP1/IL21/CD1A/SERPINB9/KLRC4-KLRK1/RASGRP1/DNASE1L3/HLA-G/LEP/LGALS9
GO_POSITIVE_REGULATION_OF_LEUKOCYTE_MEDIATED_IMMUNITY	GO_POSITIVE_REGULATION_OF_LEUKOCYTE_MEDIATED_IMMUNITY	50/2047	131/18046	1.36192e-15	6.96235e-14	5.27688e-14	ITGB2/SASH3/SCIMP/FGR/BTK/FCER1G/TBX21/NLRP3/ITGAM/VAV1/P2RX7/PTAFR/LTA/PTPRC/SLAMF6/CD1D/IL12RB1/CD28/FOXP3/TGFB1/CD40/SH2D1A/CRTAM/NCR3/KLRK1/LAG3/CD1B/CD1C/GATA3/IL18RAP/IL12B/CD1E/CLNK/FCER2/IL1R1/IL21/CD1A/IL18R1/KLRC4-KLRK1/IL13/IL1B/RASGRP1/C3/HLA-G/IL6/NOD2/TNF/IL2/TNFSF4/RSAD2
GO_CD4_POSITIVE_ALPHA_BETA_T_CELL_DIFFERENTIATION	GO_CD4_POSITIVE_ALPHA_BETA_T_CELL_DIFFERENTIATION	36/2047	74/18046	1.53219e-15	7.76529e-14	5.88544e-14	SASH3/SPN/NCKAP1L/CD86/TBX21/NLRP3/JAK3/HLX/PLA2G2D/LY9/CD80/SLAMF6/IL12RB1/IRF4/FOXP3/CD83/FUT7/CCL19/IL27/GPR183/RELB/GATA3/IL12B/LOXL3/SEMA4A/SOCS1/IL18R1/IFNG/RUNX3/IL6/BATF/NKX2-3/IL2/TNFSF4/RSAD2/LGALS9
GO_CELL_KILLING	GO_CELL_KILLING	58/2047	168/18046	1.54634e-15	7.77003e-14	5.88903e-14	TYROBP/LILRB1/HAVCR2/PIK3R6/SLAMF7/CORO1A/ITGAM/GZMM/VAV1/P2RX7/CLEC7A/FCGR2B/PTPRC/SLAMF6/CD1D/IL12RB1/IL7R/PRF1/SH2D1A/ICAM1/CRTAM/NCR3/NCR1/KLRK1/HAMP/PGLYRP1/CFH/CCL13/LAG3/GNLY/CD1B/CD1C/ARRB2/IL18RAP/IL12B/GZMB/CD1E/FCER2/STAP1/IL21/CD1A/SERPINB9/KLRC4-KLRK1/IL13/IFNG/PTPN6/RASGRP1/C3/DNASE1L3/ELANE/HLA-G/APOL1/UNC13D/LEP/LGALS9/DEFA1B/CTSG/KIR3DL1
GO_POSITIVE_REGULATION_OF_PEPTIDE_SECRETION	GO_POSITIVE_REGULATION_OF_PEPTIDE_SECRETION	82/2047	292/18046	2.47909e-15	1.23513e-13	9.36126e-14	CSF1R/FGR/TREM2/HAVCR2/AIF1/FCN1/CD14/TNFRSF4/NLRP7/NLRP3/GPR68/CD33/TLR8/P2RX7/LILRA2/CD2/ADORA2A/LILRA5/CLEC6A/TGFB1/TLR1/ALOX15B/CCL19/CD274/CCL3/CLEC4E/CRTAM/CD244/OSM/CD34/LRRK2/NLRP1/CLEC9A/FRMD4A/NLRP12/F2R/CLEC5A/GATA3/BLK/BMP6/TGFB3/GLUL/MAPK11/TLR2/ADAM8/IL13/AIM2/IL1B/IFNG/VEGFC/CD38/LPL/DOC2B/IGF1/NLGN2/RASGRP1/IGHD/RGCC/TLR4/MMP12/CRLF2/IL6/NOD2/C1QTNF4/PTPN22/TNF/IL2/TRPV4/ABCG1/POS…
GO_SECRETORY_GRANULE_MEMBRANE	GO_SECRETORY_GRANULE_MEMBRANE	83/2047	298/18046	2.80785e-15	1.38717e-13	1.05136e-13	ITGB2/LAIR1/NFAM1/CYBB/SIGLEC9/TYROBP/HVCN1/ITGAX/CD300A/C3AR1/CD14/CD53/ITGAL/FCER1G/NCKAP1L/DOK3/TBC1D10C/ITGAM/CLEC12A/CD33/PTAFR/CD68/LILRB3/FCGR2A/MMP25/LILRB2/OLR1/SIGLEC5/ADGRE3/STK10/PTPRC/C5AR1/SELL/GPR84/CR1/SIRPB1/FPR1/PECAM1/FCAR/ATP8B4/SLC2A5/CD93/FPR2/CLEC4D/CD36/LAMP3/P2RX1/ITGA2B/MCEMP1/PRCP/SLC11A1/CLEC5A/SIGLEC14/KCNAB2/PSAP/RAB44/ADGRG3/RAB31/FCGR3B/ITPR1/LHFPL2/TLR2/ADAM8/LRMP…
GO_POSITIVE_REGULATION_OF_LYMPHOCYTE_MEDIATED_IMMUNITY	GO_POSITIVE_REGULATION_OF_LYMPHOCYTE_MEDIATED_IMMUNITY	43/2047	103/18046	3.0022e-15	1.47083e-13	1.11476e-13	SASH3/BTK/FCER1G/TBX21/NLRP3/VAV1/P2RX7/LTA/PTPRC/SLAMF6/CD1D/IL12RB1/CD28/FOXP3/TGFB1/CD40/SH2D1A/CRTAM/NCR3/KLRK1/LAG3/CD1B/CD1C/GATA3/IL18RAP/IL12B/CD1E/CLNK/FCER2/IL1R1/IL21/CD1A/IL18R1/KLRC4-KLRK1/IL1B/RASGRP1/C3/HLA-G/IL6/TNF/IL2/TNFSF4/RSAD2
GO_COLLAGEN_TRIMER	GO_COLLAGEN_TRIMER	39/2047	87/18046	3.28903e-15	1.58494e-13	1.20125e-13	C1QA/C1QC/C1QB/FCN1/MSR1/COL8A2/COL14A1/EMILIN1/EMILIN2/MARCO/COL6A2/COLEC12/COL6A1/COL18A1/COL5A3/COL4A1/COL15A1/COL4A2/DCN/COL6A6/COL6A3/C1QTNF6/COL5A1/C1QTNF5/EMID1/COL8A1/COL1A2/COL1A1/COL3A1/LUM/FCN3/C1QTNF2/C1QTNF7/C1QL1/COL5A2/COL19A1/COL23A1/CCBE1/LOX
GO_POSITIVE_REGULATION_OF_LEUKOCYTE_CHEMOTAXIS	GO_POSITIVE_REGULATION_OF_LEUKOCYTE_CHEMOTAXIS	39/2047	87/18046	3.28903e-15	1.58494e-13	1.20125e-13	PLA2G7/GPSM3/AIF1/C3AR1/NCKAP1L/CCR1/CCR2/C5AR1/RAC2/RARRES2/CCL4/CCL5/CCL19/DYSF/CCL3/CMKLR1/CD74/CXCL10/TNFSF14/CCR7/FPR2/CSF1/CXCL13/XCL2/LGMN/THBS4/CXCL12/CCL21/IL6R/VEGFC/CCL7/THBS1/PGF/IL6/CXCR2/SERPINE1/TRPV4/LGALS9/CCR6
GO_PEPTIDE_RECEPTOR_ACTIVITY	GO_PEPTIDE_RECEPTOR_ACTIVITY	54/2047	152/18046	3.64536e-15	1.74236e-13	1.32057e-13	FPR3/CCR5/CCR4/CCR1/CYSLTR1/CYSLTR2/CCR2/CXCR6/GPR84/XCR1/CCR8/RAMP3/FPR1/CMKLR1/APLNR/NPR1/F2RL3/CXCR3/CXCR4/CCR7/CALCRL/FPR2/CCR10/OPRL1/TSHR/RAMP2/NMUR1/F2R/SSTR3/VIPR2/GP1BA/AVPR1A/CXCR1/TACR1/CX3CR1/OGFRL1/CXCR2/EDNRA/ADCYAP1R1/EDNRB/RXFP1/SSTR2/HCRTR1/ACKR3/MCHR1/SORCS1/UTS2R/AVPR2/CCR6/MLNR/CCKBR/PTH1R/F2RL2/GLP2R
GO_NEGATIVE_REGULATION_OF_CELL_ADHESION	GO_NEGATIVE_REGULATION_OF_CELL_ADHESION	82/2047	294/18046	3.79223e-15	1.79794e-13	1.36269e-13	TNFAIP8L2/SPN/LILRB1/HAVCR2/CD300A/GPNMB/CD86/PDCD1LG2/SH2B3/TBX21/PLXNC1/JAK3/HLX/PLA2G2D/LAX1/FCGR2B/ARHGDIB/LILRB2/CD80/PTPRC/IL2RA/ACVRL1/ADAMDEC1/ADORA2A/FOXP3/TGFB1/CCM2L/LPXN/SIPA1/AKNA/CD274/TIGIT/LRRC32/VSIG4/CD74/FGL2/DTX1/PPM1F/LAG3/PLXND1/CLEC4G/CXCL12/CCL21/GBP1/LGALS1/LOXL3/CYP1B1/MMP14/BMP6/BTN2A2/SOCS1/CX3CL1/FAM107A/JAM2/IRF1/SNAI2/FBLN1/DUSP1/GLI3/FZD4/RUNX3/IDO1/PTPN6/THBS1/RGC…
GO_REGULATION_OF_HEMOPOIESIS	GO_REGULATION_OF_HEMOPOIESIS	114/2047	477/18046	3.89448e-15	1.83165e-13	1.38824e-13	SLAMF8/SPI1/CD4/LILRB4/NFAM1/C1QC/HCLS1/TYROBP/SASH3/LILRB1/TREM2/BTK/PIK3R6/DCSTAMP/NCKAP1L/CD86/MAFB/TBX21/NLRP3/JAK3/CCR1/GPR68/HLX/EVI2B/RHOH/LILRB3/FCGR2B/TESPA1/CCR2/CD2/LILRB2/CD80/PTPRC/IL2RA/HLA-DOA/IL12RB1/CSF3R/CD27/CD28/IRF4/ZAP70/ETS1/FOXP3/CD83/IL7R/TGFB1/CR1/RASSF2/FLT3LG/FES/CCL19/CCL3/CD74/ZNF683/FGL2/IL27/OSM/DTX1/GPR171/PGLYRP1/TAL1/CSF1/AXL/LAG3/PRKCB/IL34/ITGA2B/FCRL3/CYP26B1…
GO_REGULATION_OF_ALPHA_BETA_T_CELL_ACTIVATION	GO_REGULATION_OF_ALPHA_BETA_T_CELL_ACTIVATION	40/2047	92/18046	5.24982e-15	2.4495e-13	1.85652e-13	SASH3/LILRB1/CD300A/RASAL3/NCKAP1L/CD86/TBX21/NLRP3/JAK3/HLX/EBI3/CCR2/CD80/PTPRC/IL12RB1/ADORA2A/CD3E/CD28/IRF4/ZAP70/FOXP3/CD83/CCL19/CD274/ZNF683/IL27/GATA3/IL12B/LOXL3/SOCS1/PRDM1/IRF1/GLI3/IFNG/RUNX3/ITPKB/IL2/TNFSF4/ADA/LGALS9
GO_NEGATIVE_REGULATION_OF_RESPONSE_TO_EXTERNAL_STIMULUS	GO_NEGATIVE_REGULATION_OF_RESPONSE_TO_EXTERNAL_STIMULUS	102/2047	410/18046	7.18918e-15	3.32797e-13	2.52232e-13	TNFAIP8L2/SLAMF8/APOE/ACP5/LILRB1/HAVCR2/AIF1/SH2B3/NLRP7/NLRP3/SIGLEC10/LILRA2/FCGR2B/NLRC3/PTPRC/IL2RA/ADORA2A/SERPING1/ETS1/FOXP3/MEFV/SEMA6B/CR1/IL22RA2/SERPINF1/VSIG4/CD96/NRP1/CCL2/SIGLEC11/FGL2/CDH5/A2M/KLRK1/SAMHD1/CD200R1/CD34/ADCY7/PGLYRP1/CALCRL/FPR2/CXCL13/GPR18/C5AR2/CD200/NLRP12/SOCS3/GATA3/ARRB2/CST7/IL12B/TEK/ABCD2/SEMA4A/CX3CL1/STAP1/SEMA3G/GRIN3A/SNAI2/HGF/PTGIS/GP1BA/NOS3/SERPI…
GO_POSITIVE_REGULATION_OF_HEMOPOIESIS	GO_POSITIVE_REGULATION_OF_HEMOPOIESIS	61/2047	188/18046	7.70146e-15	3.53726e-13	2.68095e-13	CD4/LILRB4/HCLS1/TYROBP/SASH3/TREM2/BTK/PIK3R6/DCSTAMP/NCKAP1L/CD86/NLRP3/CCR1/GPR68/HLX/EVI2B/RHOH/TESPA1/LILRB2/CD80/PTPRC/IL2RA/IL12RB1/CD27/ZAP70/ETS1/FOXP3/CD83/IL7R/TGFB1/FLT3LG/FES/CCL19/CD74/TAL1/CSF1/AXL/IL34/RAB7B/GATA3/CD101/IL12B/MMP14/BTN2A2/SOCS1/ZBTB46/ADAM8/GLI3/IFNG/RUNX3/ROR2/RASGRP1/HLA-G/GATA1/ITPKB/STAT1/TNF/IL2/TNFSF4/ADA/LGALS9
GO_T_CELL_ACTIVATION_INVOLVED_IN_IMMUNE_RESPONSE	GO_T_CELL_ACTIVATION_INVOLVED_IN_IMMUNE_RESPONSE	43/2047	106/18046	1.0329e-14	4.70729e-13	3.56773e-13	SPN/LILRB1/HAVCR2/ITGAL/FCER1G/CD86/TBX21/NLRP3/JAK3/LCP1/HLX/HLA-DMB/FCGR2B/LY9/CD80/SLAMF6/IL12RB1/IRF4/FOXP3/CCL19/CLEC4E/ICAM1/FGL2/IL27/GPR183/APBB1IP/CLEC4D/RELB/CD1C/SLC11A1/GATA3/EOMES/IL12B/LOXL3/SEMA4A/IL18R1/IFNG/IL6/BATF/IL2/TNFSF4/LGALS9/TNFSF18
GO_T_CELL_MIGRATION	GO_T_CELL_MIGRATION	33/2047	67/18046	1.46248e-14	6.61377e-13	5.01268e-13	SPN/AIF1/PIK3CD/ITGAL/MYO1G/PIK3CG/CCR2/DOCK8/ITGA4/MSN/ZAP70/ITGB7/CCL5/S1PR1/CCL3/CCL26/CCL2/ICAM1/CXCL10/GPR183/CD200R1/TNFSF14/CXCR3/CXCL13/XCL2/CD200/CXCL12/CCL21/ADAM8/IL27RA/CXCL11/DEFA1B/CCR6
GO_CELLULAR_DEFENSE_RESPONSE	GO_CELLULAR_DEFENSE_RESPONSE	29/2047	53/18046	1.61871e-14	7.26441e-13	5.50581e-13	LSP1/NCF1/TYROBP/SPN/CCR5/CD300C/LY96/NCF2/CCR2/LILRB2/MNDA/C5AR1/ADORA2A/ITK/CXCL9/TRAT1/PRF1/SH2D1A/NCR1/FCMR/KLRG1/GNLY/CLEC5A/CX3CR1/KIR3DL2/HLA-G/CXCR2/KLRC3/CCR6
GO_POSITIVE_REGULATION_OF_LYMPHOCYTE_DIFFERENTIATION	GO_POSITIVE_REGULATION_OF_LYMPHOCYTE_DIFFERENTIATION	40/2047	95/18046	1.96208e-14	8.73868e-13	6.62319e-13	LILRB4/SASH3/BTK/PIK3R6/NCKAP1L/CD86/NLRP3/HLX/RHOH/TESPA1/LILRB2/CD80/PTPRC/IL2RA/IL12RB1/CD27/ZAP70/FOXP3/CD83/IL7R/FLT3LG/CCL19/CD74/AXL/GATA3/IL12B/MMP14/BTN2A2/SOCS1/ADAM8/GLI3/IFNG/RUNX3/RASGRP1/HLA-G/ITPKB/IL2/TNFSF4/ADA/LGALS9
GO_LYMPHOCYTE_COSTIMULATION	GO_LYMPHOCYTE_COSTIMULATION	30/2047	57/18046	2.31085e-14	1.02146e-12	7.74185e-13	CD86/PDCD1LG2/VAV1/CD80/GRAP2/CD3E/CD28/CCL19/CD274/BTLA/TNFSF13B/FYN/ICOS/KLRK1/CD40LG/TNFSF14/PDCD1/CCR7/TMIGD2/CCL21/LGALS1/CD5/LCK/KLRC4-KLRK1/PTPN6/TNFRSF13C/EFNB3/PAK3/TNFSF4/CD24
GO_T_CELL_SELECTION	GO_T_CELL_SELECTION	27/2047	47/18046	2.56171e-14	1.1239e-12	8.51823e-13	CD4/SPN/DOCK2/TBX21/LY9/PTPRC/SLAMF6/CD1D/IL12RB1/CD3D/CD3E/CD28/IRF4/ZAP70/CD3G/FOXP3/CD74/THEMIS/CCR7/GATA3/IL12B/LOXL3/BCL2/GLI3/IL6/ITPKB/BATF
GO_CYTOKINE_RECEPTOR_BINDING	GO_CYTOKINE_RECEPTOR_BINDING	78/2047	283/18046	3.59279e-14	1.5646e-12	1.18583e-12	CD300LF/SH2B3/TNFSF8/EBI3/ENG/LTA/CCL18/CCR2/IL12RB1/TNFSF12/TGFB1/CCL22/CCL17/CXCL9/CCL4/CCL5/BMP8A/CCL19/CCL3/CCL26/CCL2/CXCL10/IL27/TNFSF13B/CDH5/OSM/CD40LG/NTRK1/TRAF1/TNFSF14/FASLG/CCL3L3/CSF1/CXCL13/CCL13/XCL2/CCL8/IL34/CCL11/CXCL12/CCL21/GATA3/LTB/IL12B/BMP6/TGFB3/CX3CL1/STAP1/IL21/CCL14/TLR9/IL13/IL1B/IFNG/IL6R/VEGFC/PXDN/CCL7/ITGB3/PGF/GDF6/IL6/CCL23/CXCL11/CSF2/GDF10/GDF7/STAT1/TNF/IL2/…
GO_POSITIVE_REGULATION_OF_INFLAMMATORY_RESPONSE	GO_POSITIVE_REGULATION_OF_INFLAMMATORY_RESPONSE	52/2047	150/18046	3.69959e-14	1.59926e-12	1.2121e-12	PLA2G7/GPSM3/TREM2/BTK/FCER1G/CD6/LTA/CLEC7A/PIK3CG/GBP5/CCR2/LILRA5/TLR7/CD28/ETS1/TLR6/CCL3/FFAR3/OSM/CCR7/LRRK2/NLRP12/SUCNR1/IL12B/CX3CL1/TGM2/STAP1/TLR10/IL21/PDE2A/TLR2/ADAM8/TLR9/IL1B/IDO1/LPL/C3/GPRC5B/TLR4/IL6/IL17B/SERPINE1/NOD2/TNF/IL2/TRPV4/TNFSF4/NUPR1/FABP4/IL1RL1/MMP8/JAK2
GO_LEUKOCYTE_HOMEOSTASIS	GO_LEUKOCYTE_HOMEOSTASIS	37/2047	85/18046	5.25329e-14	2.25431e-12	1.70858e-12	PIK3CD/FCER1G/SIT1/NCKAP1L/SH2B3/JAK3/CORO1A/P2RX7/CCR2/DOCK10/IL2RA/FOXP3/CD74/PDE4B/LAT/FLT3/TNFSF13B/GPR183/GAPT/TNFSF14/GPR174/AXL/TNFRSF17/TNFRSF13B/MEF2C/TSC22D3/BCL2/JAM3/TNFAIP3/MERTK/IL6/CXCR2/ITPKB/NKX2-3/IL2/ADA/LGALS9
GO_REGULATION_OF_PRODUCTION_OF_MOLECULAR_MEDIATOR_OF_IMMUNE_RESPONSE	GO_REGULATION_OF_PRODUCTION_OF_MOLECULAR_MEDIATOR_OF_IMMUNE_RESPONSE	50/2047	142/18046	5.69148e-14	2.42465e-12	1.83769e-12	SASH3/SCIMP/LILRB1/BTK/FCER1G/TNFRSF4/TBX21/NLRP3/JAK3/FCGR2B/CCR2/PTPRC/MZB1/CD28/FOXP3/TGFB1/CD40/HMOX1/CD74/CD96/FFAR3/CD244/CD40LG/CD36/FCRL3/CLC/GATA3/CD22/CLNK/TGFB3/IL1R1/IL18R1/TLR9/IL13/IL1B/TNFRSF1B/IL27RA/SPON2/GPRC5B/TLR4/TRIL/HLA-G/IL6/NOD2/NR4A3/TNF/IL2/TNFSF4/RSAD2/BST2
GO_INTERLEUKIN_10_PRODUCTION	GO_INTERLEUKIN_10_PRODUCTION	29/2047	55/18046	5.88465e-14	2.48891e-12	1.88638e-12	TYROBP/SASH3/LILRB1/TREM2/FCER1G/PDCD1LG2/JAK3/CLEC7A/FCGR2B/LILRA5/CD28/IRF4/FOXP3/CD83/CD274/TIGIT/CD40LG/CD34/IL12B/HGF/TLR2/TLR9/IDO1/TLR4/TRIB2/NOD2/TNFSF4/LGALS9/MMP8
GO_CYTOKINE_METABOLIC_PROCESS	GO_CYTOKINE_METABOLIC_PROCESS	46/2047	124/18046	6.3734e-14	2.67637e-12	2.02847e-12	CD4/CYBB/TYROBP/SPN/LILRB1/CD86/TLR8/EBI3/PTAFR/CLEC7A/CCR2/CD80/PTPRC/TNFRSF8/TLR7/CD3E/CD28/IRF4/FOXP3/CEBPE/TLR6/TLR1/HMOX1/CD74/IL27/LAG3/NLRP12/GATA3/LTB/IL12B/IRF1/IL21/TLR9/IL1B/CX3CR1/IFNG/THBS1/TLR4/ELANE/TRIB2/IL6/TNF/CARD9/JAK2/GHRL/CMA1
GO_POSITIVE_REGULATION_OF_RESPONSE_TO_BIOTIC_STIMULUS	GO_POSITIVE_REGULATION_OF_RESPONSE_TO_BIOTIC_STIMULUS	98/2047	400/18046	6.82094e-14	2.84399e-12	2.15551e-12	ITGB2/HCK/CD300LF/SCIMP/HAVCR2/BTK/CD300A/FCN1/CD14/FCER1G/LY86/LILRA4/LY96/ITGAM/VAV1/TLR8/LILRA2/CLEC7A/CTSB/GBP5/CLEC4A/MNDA/ESR1/SLAMF6/CD1D/RFTN1/NLRC4/TLR7/IRF4/CLEC6A/ICAM2/CLEC10A/CD209/TLR6/TLR1/CCL5/CD274/CTSK/SH2D1A/CLEC4E/CRTAM/NCR3/FYN/KLRK1/ICAM3/CTSL/PYHIN1/PGLYRP1/MARCO/GFI1/FPR2/CLEC4D/CD36/CD180/COLEC12/LAG3/LGMN/RELB/FCRL3/RAB7B/ARRB2/IL18RAP/IL12B/CLNK/BMP6/SIGLEC16/PIK3AP1/IR…
GO_GLIAL_CELL_ACTIVATION	GO_GLIAL_CELL_ACTIVATION	30/2047	59/18046	7.74713e-14	3.20742e-12	2.43096e-12	ITGB2/C1QA/TYROBP/TREM2/AIF1/ITGAM/TLR8/PTPRC/C5AR1/ADORA2A/TLR7/TLR6/CCL3/FPR2/LRRK2/CST7/CX3CL1/STAP1/TLR2/IL13/IL1B/IFNG/IL6/SPHK1/CLU/TNF/SYT11/SMO/MMP8/JAK2
GO_LEUKOCYTE_APOPTOTIC_PROCESS	GO_LEUKOCYTE_APOPTOTIC_PROCESS	42/2047	107/18046	8.16418e-14	3.35645e-12	2.54391e-12	HCLS1/LILRB1/BTK/CCR5/PIK3CD/FCER1G/GIMAP8/JAK3/P2RX7/DOCK8/IL2RA/PTCRA/CD27/CD3G/IL7R/CCL5/CCL19/CD274/CD74/CTSL/PDCD1/CCR7/FASLG/AXL/CLC/CXCL12/CCL21/MEF2C/TSC22D3/ADAM8/GLI3/IDO1/MERTK/IL6/CXCR2/ITPKB/NOD2/NR4A3/IL2/ADA/LGALS9/BIRC7
GO_ERK1_AND_ERK2_CASCADE	GO_ERK1_AND_ERK2_CASCADE	83/2047	316/18046	1.02008e-13	4.16461e-12	3.15642e-12	CD4/APOE/CSF1R/SCIMP/TREM2/HAVCR2/GPNMB/TBC1D10C/CCR1/CCL18/SLAMF1/GLIPR2/PTPRC/C5AR1/CHI3L1/TGFB1/CCL22/CCL17/FLT4/RAMP3/CCL4/CCL5/CCL19/CCL3/CCL26/CD74/NRP1/CCL2/ICAM1/GPR183/PDGFRB/EMILIN1/NTRK1/CCR7/GNAI2/MARCO/FPR2/CCL3L3/CD36/CCL13/P2RY6/XCL2/C5AR2/CCL8/CCL11/NLRP12/KDR/F2R/CCL21/ARRB2/GBP1/TEK/TIMP3/BTN2A2/CX3CL1/CCL14/PLA2G5/FBLN1/DUSP1/IL1B/PTPN6/IGF1/CCL7/RASGRP1/TLR4/GPR55/CCL23/NOD2/P…
GO_LEUKOCYTE_ACTIVATION_INVOLVED_IN_INFLAMMATORY_RESPONSE	GO_LEUKOCYTE_ACTIVATION_INVOLVED_IN_INFLAMMATORY_RESPONSE	27/2047	49/18046	1.03802e-13	4.20862e-12	3.18978e-12	ITGB2/C1QA/TYROBP/TREM2/AIF1/ITGAM/TLR8/PTPRC/C5AR1/TLR7/TLR6/CCL3/FPR2/LRRK2/CST7/CX3CL1/STAP1/TLR2/IL13/IFNG/IL6/SPHK1/CLU/TNF/SYT11/MMP8/JAK2
GO_CELLULAR_EXTRAVASATION	GO_CELLULAR_EXTRAVASATION	31/2047	64/18046	1.64491e-13	6.62358e-12	5.02012e-12	ITGB2/SELPLG/SPN/PIK3CD/ITGAL/PTAFR/PIK3CG/CCR2/SELL/VCAM1/ITGA4/ITGB7/PECAM1/CCL2/ICAM1/PLVAP/THY1/CXCL12/CCL21/CX3CL1/IL1R1/JAM2/ADAM8/CX3CR1/SELP/IL27RA/ELANE/TNF/LEP/PDGFD/ADD2
GO_T_CELL_DIFFERENTIATION_INVOLVED_IN_IMMUNE_RESPONSE	GO_T_CELL_DIFFERENTIATION_INVOLVED_IN_IMMUNE_RESPONSE	32/2047	68/18046	1.85647e-13	7.42461e-12	5.62724e-12	SPN/FCER1G/CD86/TBX21/NLRP3/JAK3/HLX/LY9/CD80/SLAMF6/IL12RB1/IRF4/FOXP3/CCL19/CLEC4E/FGL2/IL27/GPR183/CLEC4D/RELB/GATA3/EOMES/IL12B/LOXL3/SEMA4A/IL18R1/IFNG/IL6/BATF/IL2/TNFSF4/LGALS9
GO_POSITIVE_REGULATION_OF_ADAPTIVE_IMMUNE_RESPONSE	GO_POSITIVE_REGULATION_OF_ADAPTIVE_IMMUNE_RESPONSE	41/2047	105/18046	1.98246e-13	7.8749e-12	5.96852e-12	CD4/SASH3/BTK/FCER1G/TBX21/NLRP3/HLX/P2RX7/LTA/CCR2/CD80/PTPRC/CD1D/IL12RB1/CD28/FOXP3/TGFB1/CD40/CCL19/CD274/TNFSF13B/CD1B/CD1C/SLC11A1/GATA3/IL12B/CD1E/FCER2/IL1R1/CD1A/IL18R1/IL1B/IL27RA/C3/HLA-G/IL6/TNF/IL2/TNFSF4/RSAD2/ADA
GO_COLLAGEN_METABOLIC_PROCESS	GO_COLLAGEN_METABOLIC_PROCESS	43/2047	115/18046	3.03185e-13	1.19626e-11	9.06663e-12	MMP9/VIM/ENG/P2RX7/CTSB/MMP25/TGFB1/CYGB/MMP19/CTSK/MRC2/PDGFRB/EMILIN1/CTSL/RCN3/CIITA/MMP23B/F2R/ARRB2/ADAMTS2/CTSD/COL15A1/MMP2/MMP14/TGFB3/TNXB/COL5A1/CTSS/ADAMTS3/TNS2/RGCC/COL1A2/MMP12/IL6/COL1A1/FAP/COL19A1/MMP13/MFAP4/MMP8/MMP3/MMP1/SERPINF2
GO_REGULATION_OF_LEUKOCYTE_APOPTOTIC_PROCESS	GO_REGULATION_OF_LEUKOCYTE_APOPTOTIC_PROCESS	36/2047	85/18046	3.17521e-13	1.24447e-11	9.43206e-12	HCLS1/LILRB1/BTK/CCR5/PIK3CD/FCER1G/GIMAP8/JAK3/P2RX7/DOCK8/PTCRA/CD27/CD3G/IL7R/CCL5/CCL19/CD274/CD74/PDCD1/CCR7/AXL/CXCL12/CCL21/MEF2C/TSC22D3/ADAM8/IDO1/MERTK/CXCR2/ITPKB/NOD2/NR4A3/IL2/ADA/LGALS9/BIRC7
GO_CHEMOKINE_BINDING	GO_CHEMOKINE_BINDING	21/2047	32/18046	4.77415e-13	1.85876e-11	1.40878e-11	CCR5/CCR4/CCR1/CCR2/ITGA4/CXCR6/XCR1/CCR8/A2M/CXCR3/CXCR4/CCR7/CCR10/ACKR1/PDPN/CXCR1/CX3CR1/ITGB3/CXCR2/ACKR3/CCR6
GO_REGULATION_OF_CYTOKINE_PRODUCTION_INVOLVED_IN_IMMUNE_RESPONSE	GO_REGULATION_OF_CYTOKINE_PRODUCTION_INVOLVED_IN_IMMUNE_RESPONSE	36/2047	86/18046	4.86951e-13	1.88341e-11	1.42747e-11	SASH3/SCIMP/LILRB1/BTK/FCER1G/TBX21/NLRP3/JAK3/CCR2/FOXP3/TGFB1/HMOX1/CD74/CD96/FFAR3/CD36/CLC/GATA3/CLNK/TGFB3/IL1R1/IL18R1/IL1B/TNFRSF1B/SPON2/GPRC5B/TLR4/TRIL/HLA-G/IL6/NOD2/NR4A3/TNF/TNFSF4/RSAD2/BST2
GO_PLATELET_ACTIVATION	GO_PLATELET_ACTIVATION	51/2047	154/18046	5.02292e-13	1.93005e-11	1.46282e-11	PIK3R5/APOE/PIK3R6/FCER1G/SH2B3/LCP2/PLEK/VAV1/PIK3CG/TREML1/TSPAN32/CD40/GNG2/FERMT3/FYN/CD40LG/VWF/F2RL3/HBB/P2RY12/PRKCH/AXL/P2RX1/PRKCB/ITGA2B/F2R/ARRB2/PDPN/PLCG2/GP1BA/ITPR1/LCK/NOS3/THBD/SELP/TRPC3/PTPN6/PEAR1/ITGB3/TLR4/COL1A2/GATA1/MERTK/IL6/COL1A1/COL3A1/PDGFRA/PF4V1/SERPINE2/GNA15/F2RL2
GO_CHEMOKINE_ACTIVITY	GO_CHEMOKINE_ACTIVITY	26/2047	48/18046	5.11436e-13	1.95242e-11	1.47977e-11	CCL18/CCL22/CCL17/CXCL9/CCL4/CCL5/CCL19/CCL3/CCL26/CCL2/CXCL10/CCL3L3/CXCL13/CCL13/XCL2/CCL8/CCL11/CXCL12/CCL21/CX3CL1/CCL14/CCL7/CCL23/CXCL11/PF4V1/PPBP
GO_B_CELL_PROLIFERATION	GO_B_CELL_PROLIFERATION	38/2047	95/18046	6.15321e-13	2.33363e-11	1.7687e-11	TYROBP/SASH3/BTK/CD300A/TNFRSF4/NCKAP1L/FCGR2B/MNDA/PTPRC/MZB1/IL7R/CD40/CD74/TNFSF13B/GPR183/CD40LG/CD79A/GAPT/CD180/FCRL3/CD19/CD22/TNFRSF13B/MEF2C/IKZF3/IL21/TLR9/BCL2/IL13/CR2/CD38/TNFRSF13C/TLR4/MS4A1/IL2/CD70/ADA/PLCL2
GO_IMMUNOGLOBULIN_BINDING	GO_IMMUNOGLOBULIN_BINDING	18/2047	24/18046	6.19232e-13	2.33363e-11	1.7687e-11	CD4/FCER1G/LILRA2/FCGR2B/FCGR1A/FCGR2A/FCGR3A/FCGR1B/FCAR/VWF/FCGR2C/CD22/FCER2/MS4A2/FCGR3B/FCER1A/MS4A1/JCHAIN
GO_CORECEPTOR_ACTIVITY	GO_CORECEPTOR_ACTIVITY	25/2047	45/18046	6.6456e-13	2.4885e-11	1.88608e-11	CD4/CCR5/CD86/LILRA4/LY96/CD80/ITGA4/CD28/CXCR6/CD8A/CCR8/RAMP3/NRP1/CXCR4/NGFR/RAMP2/TMIGD2/RECK/CD8B/ROR2/FCRL1/ITGB3/GPC6/ACKR3/RGMA
GO_CYTOKINE_PRODUCTION_INVOLVED_IN_IMMUNE_RESPONSE	GO_CYTOKINE_PRODUCTION_INVOLVED_IN_IMMUNE_RESPONSE	40/2047	105/18046	1.00235e-12	3.72964e-11	2.82675e-11	SASH3/SCIMP/LILRB1/BTK/FCER1G/TBX21/NLRP3/JAK3/CCR2/FOXP3/TGFB1/HMOX1/CD74/CD96/FFAR3/CD36/CLC/SLC11A1/GATA3/IL18RAP/IL12B/CLNK/TGFB3/IL1R1/IL18R1/TLR2/IL1B/TNFRSF1B/SPON2/GPRC5B/TLR4/TRIL/HLA-G/IL6/NOD2/NR4A3/TNF/TNFSF4/RSAD2/BST2
GO_CD4_POSITIVE_ALPHA_BETA_T_CELL_ACTIVATION	GO_CD4_POSITIVE_ALPHA_BETA_T_CELL_ACTIVATION	37/2047	92/18046	1.01565e-12	3.75534e-11	2.84624e-11	SASH3/SPN/NCKAP1L/CD86/TBX21/NLRP3/JAK3/HLX/PLA2G2D/LY9/CD80/SLAMF6/IL12RB1/IRF4/FOXP3/CD83/FUT7/CCL19/CD274/IL27/GPR183/RELB/GATA3/IL12B/LOXL3/SEMA4A/SOCS1/IL18R1/IFNG/RUNX3/IL6/BATF/NKX2-3/IL2/TNFSF4/RSAD2/LGALS9
GO_REGULATION_OF_METAL_ION_TRANSPORT	GO_REGULATION_OF_METAL_ION_TRANSPORT	95/2047	400/18046	1.184e-12	4.35048e-11	3.2973e-11	TRPV2/CD4/CD84/LILRB1/TREM2/CCR1/CORO1A/IL16/CD33/P2RX7/LILRA2/PIK3CG/CLIC2/LILRB2/ADORA2A/LILRA5/CXCL9/RAMP3/CCL4/CCL5/DYSF/CCL3/REM1/SLC31A2/PDE4B/CCL2/ICAM1/CXCL10/APLNR/FYN/PDGFRB/F2RL3/HAMP/CXCR4/GNAI2/P2RY12/KCNE1/SCN1B/JPH4/OPRL1/P2RY6/FXYD1/P2RX1/FCRL3/KEL/THY1/F2R/CXCL12/NETO1/CD19/ARRB2/RCVRN/STAC3/CX3CL1/KCNAB2/MYO5A/PLCG2/ADRB2/NOS3/TLR9/BCL2/IL13/JSRP1/PER1/IFNG/EHD3/TRPC3/PTPN6/FXYD…
GO_NATURAL_KILLER_CELL_MEDIATED_IMMUNITY	GO_NATURAL_KILLER_CELL_MEDIATED_IMMUNITY	30/2047	64/18046	1.19844e-12	4.35359e-11	3.29965e-11	LILRB1/HAVCR2/PIK3R6/SLAMF7/CORO1A/VAV1/SLAMF6/CD96/SH2D1A/CRTAM/NCR3/NCR1/KLRK1/LAG3/KLRD1/ARRB2/IL18RAP/IL12B/GZMB/CLNK/IL21/SERPINB9/KLRC4-KLRK1/PTPN6/RASGRP1/HLA-G/UNC13D/LEP/LGALS9/KIR3DL1
GO_MYELOID_LEUKOCYTE_DIFFERENTIATION	GO_MYELOID_LEUKOCYTE_DIFFERENTIATION	61/2047	208/18046	1.19966e-12	4.35359e-11	3.29965e-11	SPI1/NRROS/CD4/LILRB4/C1QC/OSCAR/CSF1R/HCLS1/TYROBP/LILRB1/TREM2/DCSTAMP/PIK3CD/FCER1G/MMP9/MAFB/CCR1/GPR68/EVI2B/LILRB3/GAB3/IRF4/CEBPE/TGFB1/RASSF2/FES/CCL19/CCL3/CD74/GPR183/CCR7/FAM20C/TAL1/CSF1/RELB/IL34/CAMK4/GATA3/CD101/GPC3/MEF2C/IL12B/SNX10/ZBTB46/FBN1/TLR2/IFNG/IFI16/PDE1B/ROR2/BATF3/SFRP1/TLR4/GATA1/GPR55/CBFA2T3/BATF/CSF2/NKX2-3/TNF/UBD
GO_POSITIVE_REGULATION_OF_SECRETION	GO_POSITIVE_REGULATION_OF_SECRETION	100/2047	431/18046	1.35779e-12	4.89719e-11	3.71166e-11	ITGB2/CSF1R/FGR/TREM2/HAVCR2/AIF1/FCN1/CD14/FCER1G/TNFRSF4/NLRP7/NLRP3/GPR68/ITGAM/CD33/TLR8/P2RX7/PTAFR/LILRA2/CD2/ADORA2A/LILRA5/CLEC6A/TGFB1/TLR1/ALOX15B/KMO/CCL19/CD274/CCL3/CLEC4E/CRTAM/CD244/OSM/NPR1/CD34/GNAI2/LRRK2/NLRP1/CLEC9A/OPRL1/FRMD4A/NLRP12/F2R/CXCL12/CLEC5A/GATA3/BLK/BMP6/TGFB3/GLUL/MAPK11/AVPR1A/TLR2/ADAM8/IL13/AIM2/IL1B/IFNG/VEGFC/CD38/LPL/DOC2B/IGF1/NLGN2/RASGRP1/IGHD/RGCC/TLR4…
GO_CELL_SUBSTRATE_ADHESION	GO_CELL_SUBSTRATE_ADHESION	86/2047	348/18046	1.4296e-12	5.12477e-11	3.88414e-11	ITGB2/SIGLEC1/PARVG/ITGAL/PREX1/MYO1G/CORO1A/ACVRL1/CASS4/VCAM1/RAC2/CD3E/ITGA4/ITGB7/PECAM1/CD96/NRP1/FERMT3/EMILIN1/VWF/NINJ1/CD34/CCR7/OTOA/PPM1F/CSF1/FBLN5/AXL/CD36/ITGA2B/NID2/COL5A3/THY1/KDR/CCL21/CCDC80/PDPN/GBP1/LGALS1/TEK/EGFLAM/ABI3BP/MMP14/CX3CL1/FAM107A/BCAM/FBLN1/LYVE1/BCL2/FZD4/LAMC3/ITGA11/FBLN2/SFRP1/SORBS3/ECM2/THBS1/ITGB3/ACTN2/JAM3/COL8A1/MMP12/ANGPT2/MERTK/COL1A1/COL3A1/SNED1/…
GO_REGULATION_OF_PEPTIDYL_TYROSINE_PHOSPHORYLATION	GO_REGULATION_OF_PEPTIDYL_TYROSINE_PHOSPHORYLATION	70/2047	258/18046	1.67601e-12	5.97168e-11	4.52604e-11	ITGB2/CD4/NCF1/CSF1R/HCLS1/TREM2/CD300A/SH2B3/SAMSN1/FCGR1A/CD80/PTPRC/CASS4/LILRA5/CD3E/TGFB1/IL22RA2/CD40/CCL5/PECAM1/CD74/FLT3/NRP1/ICAM1/FYN/OSM/TAL1/SH3BP5/CD36/THBS4/THY1/SOCS3/TNFRSF18/ARRB2/IL12B/BMP6/SOCS1/DLG4/STAP1/IL21/HGF/IL13/IFNG/IL6R/RELN/PTPN6/IGF1/IL27RA/SFRP1/ITGB3/ENPP2/BANK1/GPRC5B/GATA1/IL6/CSF2/FGF7/TNF/IL2/SFRP2/LEP/PDGFD/IL24/CRLF1/GREM1/JAK2/GHRL/GHR/CD24/TNFSF18
GO_POSITIVE_REGULATION_OF_PEPTIDYL_TYROSINE_PHOSPHORYLATION	GO_POSITIVE_REGULATION_OF_PEPTIDYL_TYROSINE_PHOSPHORYLATION	58/2047	194/18046	1.76717e-12	6.25853e-11	4.74344e-11	CD4/NCF1/CSF1R/HCLS1/TREM2/FCGR1A/CD80/PTPRC/CASS4/LILRA5/CD3E/TGFB1/CD40/CCL5/PECAM1/CD74/FLT3/NRP1/ICAM1/FYN/OSM/TAL1/CD36/THBS4/SOCS3/TNFRSF18/ARRB2/IL12B/BMP6/DLG4/STAP1/IL21/HGF/IL13/IFNG/IL6R/RELN/IGF1/IL27RA/ITGB3/ENPP2/BANK1/GPRC5B/GATA1/IL6/CSF2/FGF7/TNF/IL2/LEP/IL24/CRLF1/GREM1/JAK2/GHRL/GHR/CD24/TNFSF18
GO_REGULATION_OF_ANTIGEN_RECEPTOR_MEDIATED_SIGNALING_PATHWAY	GO_REGULATION_OF_ANTIGEN_RECEPTOR_MEDIATED_SIGNALING_PATHWAY	30/2047	65/18046	1.98528e-12	6.98891e-11	5.29701e-11	LILRB4/NFAM1/CD300A/CMTM3/UBASH3A/FCGR2B/TESPA1/PVRIG/PTPRC/LPXN/TRAT1/CCR7/PRKCH/PRKCB/FCRL3/THY1/CD19/GBP1/CD22/GCSAML/BLK/BTN2A2/STAP1/LCK/PTPN6/PTPN22/ADA/GCSAM/PAX5/PLCL2
GO_TERTIARY_GRANULE	GO_TERTIARY_GRANULE	52/2047	164/18046	2.02756e-12	7.09524e-11	5.3776e-11	ITGB2/LAIR1/CYBB/OSCAR/ITGAX/CD300A/CD53/FCER1G/NCKAP1L/MMP9/DOK3/TBC1D10C/CHIT1/ITGAM/CFP/CLEC12A/CD33/PTAFR/LILRB2/OLR1/SIGLEC5/ADGRE3/GPR84/CR1/FPR1/FCAR/ATP8B4/CD93/PGLYRP1/HBB/FPR2/CLEC4D/MCEMP1/PRCP/SLC11A1/CLEC5A/SIGLEC14/CTSD/KCNAB2/ADAM8/TRPM2/CTSS/PTPN6/TNFAIP6/CLEC4C/PLAU/METTL7A/SLC2A3/CEACAM8/MMP8/PPBP/PTX3
GO_POSITIVE_T_CELL_SELECTION	GO_POSITIVE_T_CELL_SELECTION	21/2047	34/18046	2.73802e-12	9.52473e-11	7.21895e-11	SPN/DOCK2/TBX21/LY9/PTPRC/SLAMF6/IL12RB1/CD3D/CD3E/IRF4/ZAP70/CD3G/FOXP3/CD74/THEMIS/IL12B/LOXL3/BCL2/IL6/ITPKB/BATF
GO_GROWTH_FACTOR_BINDING	GO_GROWTH_FACTOR_BINDING	46/2047	137/18046	3.98291e-12	1.37738e-10	1.04394e-10	NRROS/IL10RA/IL2RB/NLRP7/HTRA4/ENG/IL2RA/ACVRL1/FLT4/LRRC32/NRP1/A2M/PDGFRB/NTRK1/CD93/VASN/LTBP2/CXCL13/CD36/COL6A1/NGFR/KDR/HTRA3/IGFBP7/COL4A1/TEK/TGFB3/IL1R1/DUSP1/IL2RG/COL5A1/IL6R/IGFBP6/PXDN/THBS1/FGFBP2/ITGB3/COL1A2/CRLF2/IGFBP5/COL1A1/COL3A1/HTRA1/PDGFRA/NTRK3/GHR
GO_T_CELL_MEDIATED_IMMUNITY	GO_T_CELL_MEDIATED_IMMUNITY	38/2047	100/18046	4.03313e-12	1.38659e-10	1.05092e-10	SASH3/LILRB1/WAS/MYO1G/TBX21/NLRP3/GZMM/P2RX7/FCGR2B/CCR2/PTPRC/CD1D/RFTN1/IL12RB1/FOXP3/IL7R/CD8A/PRF1/ICAM1/CLC/CD1B/CLEC4G/CD1C/SLC11A1/GATA3/IL18RAP/IL12B/CD1E/IL1R1/CD1A/IL18R1/IL1B/TNFRSF1B/HLA-G/IL6/TNFSF4/CD70/RSAD2
GO_MHC_PROTEIN_BINDING	GO_MHC_PROTEIN_BINDING	23/2047	41/18046	4.24602e-12	1.4513e-10	1.09996e-10	CD4/PILRA/LILRB1/FCRL6/TRGV3/CLEC7A/LILRB2/CD8A/CD74/TRAV29DV5/CD244/KLRK1/TRBV12-3/TRBV7-9/TRAV8-4/LAG3/KLRD1/CD8B/KLRC4-KLRK1/KIR3DL2/TRAV19/TRGV9/TAP1
GO_HEPARIN_BINDING	GO_HEPARIN_BINDING	53/2047	172/18046	4.35577e-12	1.48021e-10	1.12187e-10	APOE/GPNMB/PLA2G2D/PTPRC/SELL/FBLN7/NRP1/CXCL10/CFH/PCOLCE/LTBP2/CXCL13/CCL8/COL5A3/THBS4/CCDC80/RSPO1/ABI3BP/SLIT3/CRISPLD2/TNXB/PLA2G5/CHRD/FBN1/CLEC3B/SLIT2/COL5A1/ADAMTS1/LPL/ADAMTS3/SELP/RSPO2/CCL7/SFRP1/ECM2/THBS1/ELANE/PGF/FSTL1/ADAMTS8/CCL23/CXCL11/FGF7/POSTN/COL19A1/MPO/SOD3/PF4V1/CTSG/NELL2/ADAMTS15/SERPINE2/ANOS1
GO_NEGATIVE_REGULATION_OF_IMMUNE_RESPONSE	GO_NEGATIVE_REGULATION_OF_IMMUNE_RESPONSE	50/2047	157/18046	4.46858e-12	1.50981e-10	1.14431e-10	SLAMF8/CD84/LILRB1/HAVCR2/CD300A/TBX21/JAK3/HLX/SAMSN1/FCGR2B/CCR2/NLRC3/PTPRC/IL2RA/SERPING1/FOXP3/IL7R/TGFB1/CR1/HMOX1/VSIG4/CD96/FGL2/A2M/SAMHD1/PDCD1/PGLYRP1/CLEC4G/ARRB2/IL12B/LOXL3/TGFB3/SERPINB9/GPX1/IFI16/PTPN6/IL27RA/MMP12/TNFAIP3/HLA-G/COL3A1/NLRC5/TNF/IL2/TNFSF4/FCRLB/LGALS9/IL1RL1/BST2/ADCYAP1
GO_REGULATION_OF_ALPHA_BETA_T_CELL_DIFFERENTIATION	GO_REGULATION_OF_ALPHA_BETA_T_CELL_DIFFERENTIATION	29/2047	63/18046	5.03278e-12	1.69073e-10	1.28143e-10	SASH3/NCKAP1L/CD86/TBX21/NLRP3/JAK3/HLX/CD80/IL12RB1/IRF4/ZAP70/FOXP3/CD83/CCL19/ZNF683/IL27/GATA3/IL12B/LOXL3/SOCS1/PRDM1/GLI3/IFNG/RUNX3/ITPKB/IL2/TNFSF4/ADA/LGALS9
GO_MHC_CLASS_II_PROTEIN_COMPLEX	GO_MHC_CLASS_II_PROTEIN_COMPLEX	14/2047	16/18046	5.39248e-12	1.80127e-10	1.36521e-10	HLA-DMB/HLA-DPB1/HLA-DOA/HLA-DQA1/HLA-DRB1/CD74/HLA-DPA1/HLA-DRA/HLA-DQB2/HLA-DMA/HLA-DQB1/HLA-DOB/HLA-DQA2/HLA-DRB5
GO_POSITIVE_REGULATION_OF_RECEPTOR_SIGNALING_PATHWAY_VIA_STAT	GO_POSITIVE_REGULATION_OF_RECEPTOR_SIGNALING_PATHWAY_VIA_STAT	36/2047	93/18046	7.81911e-12	2.59709e-10	1.96838e-10	IL10RA/CSF1R/HCLS1/CD300A/IL7R/AKR1B1/CD40/CCL5/PECAM1/FLT3/FYN/OSM/F2R/SOCS3/TNFRSF18/IL12B/CYP1B1/SOCS1/IL21/IL13/IFNG/IL6R/IGF1/IL27RA/CRLF2/IL6/CSF2/TNF/IL2/LEP/IL26/IL24/CRLF1/JAK2/GHR/TNFSF18
GO_POSITIVE_REGULATION_OF_CELL_KILLING	GO_POSITIVE_REGULATION_OF_CELL_KILLING	29/2047	64/18046	8.2098e-12	2.71154e-10	2.05512e-10	TYROBP/ITGAM/VAV1/P2RX7/CLEC7A/PTPRC/SLAMF6/CD1D/IL12RB1/PRF1/SH2D1A/CRTAM/NCR3/KLRK1/PGLYRP1/LAG3/CD1B/CD1C/IL18RAP/IL12B/CD1E/FCER2/STAP1/IL21/CD1A/KLRC4-KLRK1/IFNG/RASGRP1/HLA-G
GO_T_HELPER_1_TYPE_IMMUNE_RESPONSE	GO_T_HELPER_1_TYPE_IMMUNE_RESPONSE	23/2047	42/18046	8.37897e-12	2.75195e-10	2.08575e-10	SPN/HAVCR2/IL18BP/JAK3/HLX/EBI3/CCR2/CD80/IL12RB1/CCL19/IL27/RELB/SLC11A1/IL18RAP/IL12B/SEMA4A/IL1R1/IL18R1/IL1B/IL27RA/TLR4/TNFSF4/IL1RL1
GO_NEGATIVE_REGULATION_OF_DEFENSE_RESPONSE	GO_NEGATIVE_REGULATION_OF_DEFENSE_RESPONSE	67/2047	250/18046	9.20101e-12	3.00515e-10	2.27765e-10	TNFAIP8L2/SLAMF8/APOE/ACP5/LILRB1/HAVCR2/NLRP7/NLRP3/SIGLEC10/FCGR2B/NLRC3/PTPRC/IL2RA/ADORA2A/SERPING1/ETS1/FOXP3/MEFV/CR1/IL22RA2/SERPINF1/VSIG4/CD96/SIGLEC11/FGL2/CDH5/A2M/SAMHD1/CD200R1/ADCY7/PGLYRP1/CALCRL/FPR2/CD200/NLRP12/SOCS3/GATA3/ARRB2/CST7/IL12B/TEK/ABCD2/CX3CL1/HGF/PTGIS/SERPINB9/GPX1/CNR2/IFI16/TNFRSF1B/IGF1/WFDC1/ELANE/MMP12/TNFAIP3/HLA-G/TNFAIP6/HTRA1/NLRC5/IL2/ADA/SYT11/LGALS9/FN…
GO_POSITIVE_REGULATION_OF_INTERLEUKIN_6_PRODUCTION	GO_POSITIVE_REGULATION_OF_INTERLEUKIN_6_PRODUCTION	37/2047	98/18046	9.67435e-12	3.14229e-10	2.38159e-10	TYROBP/SCIMP/AIF1/FCER1G/TLR8/P2RX7/PTAFR/LILRA2/CLEC7A/LILRB2/LILRA5/TLR7/TLR6/TLR1/CD74/CD36/F2R/RAB7B/SIGLEC16/TLR2/TLR9/IL1B/IL6R/LPL/SPON2/TLR4/IL6/NOD2/C1QTNF4/TNF/TRPV4/TNFSF4/CARD9/LGALS9/TWIST1/MMP8/ADCYAP1
GO_RESPONSE_TO_TUMOR_NECROSIS_FACTOR	GO_RESPONSE_TO_TUMOR_NECROSIS_FACTOR	78/2047	313/18046	1.0121e-11	3.26932e-10	2.47787e-10	DCSTAMP/CD14/TNFRSF4/TNFSF8/LTA/CCL18/GGT5/TNFRSF8/VCAM1/CHI3L1/TNFSF12/CD27/CCL22/CCL17/CCL4/CD40/CCL5/CCL19/CCL3/CCL26/TNFRSF9/CCL2/ICAM1/TNFSF13B/CD40LG/TRAF1/TNFSF14/HAMP/CCL3L3/PLVAP/CCL13/XCL2/TNFRSF17/CRHBP/CCL8/CCL11/ADAMTS7/CCL21/TNFRSF18/GATA3/GBP1/CCDC3/LTB/TNFRSF13B/CX3CL1/MAP3K14/CCL14/TCL1A/EDARADD/AIM2/AFF3/TNFRSF1B/CCL7/SFRP1/THBS1/TNFRSF13C/TNFAIP3/PSMB10/COL1A1/CCL23/PSMB9/STAT1…
GO_C_C_CHEMOKINE_BINDING	GO_C_C_CHEMOKINE_BINDING	17/2047	24/18046	1.26657e-11	4.06561e-10	3.08139e-10	CCR5/CCR4/CCR1/CCR2/CXCR6/XCR1/CCR8/CXCR3/CXCR4/CCR7/CCR10/ACKR1/CXCR1/CX3CR1/CXCR2/ACKR3/CCR6
GO_REGULATION_OF_B_CELL_PROLIFERATION	GO_REGULATION_OF_B_CELL_PROLIFERATION	28/2047	61/18046	1.2756e-11	4.06561e-10	3.08139e-10	TYROBP/SASH3/BTK/CD300A/TNFRSF4/NCKAP1L/FCGR2B/MNDA/PTPRC/MZB1/CD40/CD74/TNFSF13B/GPR183/FCRL3/CD22/TNFRSF13B/MEF2C/IKZF3/IL21/TLR9/BCL2/IL13/CD38/TNFRSF13C/TLR4/IL2/ADA
GO_TERTIARY_GRANULE_MEMBRANE	GO_TERTIARY_GRANULE_MEMBRANE	31/2047	73/18046	1.27936e-11	4.06561e-10	3.08139e-10	ITGB2/LAIR1/CYBB/ITGAX/CD300A/CD53/FCER1G/ITGAM/CLEC12A/CD33/PTAFR/LILRB2/OLR1/SIGLEC5/GPR84/FCAR/ATP8B4/CD93/FPR2/CLEC4D/MCEMP1/SLC11A1/CLEC5A/SIGLEC14/KCNAB2/ADAM8/TRPM2/CLEC4C/PLAU/SLC2A3/CEACAM8
GO_REGULATION_OF_NATURAL_KILLER_CELL_MEDIATED_IMMUNITY	GO_REGULATION_OF_NATURAL_KILLER_CELL_MEDIATED_IMMUNITY	23/2047	43/18046	1.60825e-11	5.08327e-10	3.85269e-10	LILRB1/HAVCR2/PIK3R6/VAV1/SLAMF6/CD96/SH2D1A/CRTAM/NCR3/NCR1/KLRK1/LAG3/ARRB2/IL18RAP/IL12B/CLNK/IL21/SERPINB9/KLRC4-KLRK1/RASGRP1/HLA-G/LEP/LGALS9
GO_SPECIFIC_GRANULE_MEMBRANE	GO_SPECIFIC_GRANULE_MEMBRANE	35/2047	91/18046	1.88899e-11	5.93871e-10	4.50104e-10	ITGB2/LAIR1/CYBB/HVCN1/C3AR1/CD53/ITGAL/ITGAM/CLEC12A/CD33/MMP25/OLR1/STK10/GPR84/FCAR/ATP8B4/SLC2A5/CD93/FPR2/CLEC4D/CD36/P2RX1/MCEMP1/CLEC5A/KCNAB2/RAB44/ADGRG3/ADAM8/TRPM2/SLCO4C1/TNFRSF1B/RAB37/PLAU/SLC2A3/CEACAM8
GO_NEGATIVE_REGULATION_OF_CELL_CELL_ADHESION	GO_NEGATIVE_REGULATION_OF_CELL_CELL_ADHESION	54/2047	184/18046	2.26663e-11	7.08804e-10	5.37214e-10	TNFAIP8L2/SPN/LILRB1/HAVCR2/CD300A/GPNMB/CD86/PDCD1LG2/SH2B3/TBX21/JAK3/HLX/PLA2G2D/LAX1/FCGR2B/LILRB2/CD80/IL2RA/ADORA2A/FOXP3/TGFB1/CCM2L/AKNA/CD274/TIGIT/LRRC32/VSIG4/CD74/FGL2/DTX1/PPM1F/LAG3/CLEC4G/CXCL12/CCL21/LOXL3/BMP6/BTN2A2/SOCS1/IRF1/SNAI2/GLI3/RUNX3/IDO1/PTPN6/RGCC/HLA-G/PTPN22/IL2/TRPV4/TNFSF4/LGALS9/JAK2/SERPINE2
GO_REGULATION_OF_CALCIUM_ION_TRANSPORT	GO_REGULATION_OF_CALCIUM_ION_TRANSPORT	68/2047	261/18046	2.58093e-11	8.0282e-10	6.0847e-10	TRPV2/CD4/CD84/LILRB1/CCR1/CORO1A/IL16/CD33/P2RX7/LILRA2/PIK3CG/CLIC2/LILRB2/ADORA2A/LILRA5/CXCL9/RAMP3/CCL4/CCL5/DYSF/CCL3/REM1/PDE4B/CCL2/ICAM1/CXCL10/APLNR/FYN/PDGFRB/F2RL3/CXCR4/GNAI2/P2RY12/JPH4/OPRL1/P2RY6/P2RX1/FCRL3/THY1/F2R/CXCL12/CD19/ARRB2/RCVRN/STAC3/CX3CL1/MYO5A/PLCG2/NOS3/TLR9/BCL2/IL13/JSRP1/EHD3/TRPC3/PTPN6/RGS9/WNK3/LIME1/CXCL11/ADCYAP1R1/HRC/MCHR1/GSTM2/GNAO1/P2RX2/KCNE2/P2RX5
GO_T_CELL_RECEPTOR_SIGNALING_PATHWAY	GO_T_CELL_RECEPTOR_SIGNALING_PATHWAY	57/2047	201/18046	2.89777e-11	8.96631e-10	6.79571e-10	CD4/LILRB4/THEMIS2/PRAM1/WAS/CD300A/PIK3CD/LCP2/UBASH3A/HLA-DPB1/TESPA1/TRAC/CD247/PVRIG/PTPRC/RFTN1/HLA-DQA1/GRAP2/CD3D/CD3E/CD28/ZAP70/ITK/CD3G/FOXP3/HLA-DRB1/TRAT1/PDE4B/LAT/THEMIS/TRAV29DV5/HLA-DPA1/FYN/HLA-DRA/TRBV12-3/TRBV7-9/CCR7/TRAV8-4/HLA-DQB2/THY1/HLA-DQB1/GATA3/GBP1/BTN2A2/PLCG2/LCK/HLA-DQA2/PTPN6/TRAV19/HLA-DRB5/PAK3/PSMB10/LIME1/PSMB9/PTPN22/ADA/PSMA8
GO_COAGULATION	GO_COAGULATION	82/2047	343/18046	2.93852e-11	9.0448e-10	6.8552e-10	PIK3R5/APOE/WAS/PIK3R6/FCER1G/SH2B3/LCP2/PLEK/VAV1/P2RX7/PIK3CG/DOCK8/ADORA2A/TREML1/SERPING1/TBXA2R/TSPAN32/CD40/GNG2/FERMT3/FYN/A2M/CD40LG/VWF/F2RL3/CD34/HBB/P2RY12/PRKCH/AXL/CD36/ENTPD1/P2RX1/PRKCB/ITGA2B/PRCP/F2R/GATA3/ARRB2/PDPN/IRF1/PLCG2/FBLN1/GP1BA/ITPR1/LCK/NOS3/HBD/THBD/EHD3/SELP/TRPC3/PTPN6/EHD2/PEAR1/THBS1/ITGB3/TLR4/COL1A2/GATA1/MERTK/IL6/MMRN1/COL1A1/COL3A1/SERPINE1/F13A1/FAP/PDGFRA…
GO_SPECIFIC_GRANULE	GO_SPECIFIC_GRANULE	49/2047	160/18046	3.55647e-11	1.08898e-09	8.25358e-10	ITGB2/LAIR1/CYBB/OSCAR/HVCN1/C3AR1/CD53/ITGAL/DOCK2/CHIT1/ITGAM/CFP/CLEC12A/CD33/MMP25/OLR1/STK10/CHI3L1/GPR84/CTSZ/FCAR/ATP8B4/SLC2A5/CD93/PGLYRP1/FPR2/CLEC4D/CD36/P2RX1/MCEMP1/CLEC5A/CTSD/KCNAB2/RAB44/ADGRG3/ADAM8/TRPM2/SLCO4C1/BPI/TNFRSF1B/PTPN6/ELANE/RETN/RAB37/PLAU/SLC2A3/CEACAM8/MMP8/PTX3
GO_DENDRITIC_CELL_MIGRATION	GO_DENDRITIC_CELL_MIGRATION	18/2047	28/18046	3.8499e-11	1.17272e-09	8.88826e-10	SLAMF8/CCR5/CCR1/PIK3CG/CCR2/DOCK8/CCL5/CCL19/GPR183/CXCR4/CCR7/NLRP12/CCL21/CXCR1/TRPM2/CXCR2/LGALS9/CCR6
GO_REGULATION_OF_PHOSPHATIDYLINOSITOL_3_KINASE_SIGNALING	GO_REGULATION_OF_PHOSPHATIDYLINOSITOL_3_KINASE_SIGNALING	42/2047	126/18046	4.42807e-11	1.34189e-09	1.01704e-09	PIK3R5/NCF1/HCLS1/HCST/FGR/PIK3CD/PPP1R16B/PIK3CG/NLRC3/CD28/PIP4K2A/CCL5/FLT3/FYN/OSM/PDGFRB/NTRK1/KDR/F2R/TEK/BTN2A2/PIK3AP1/DCN/HGF/ROR2/RELN/SELP/PTPN6/IGF1/RASGRP1/LIME1/MUSK/TNF/PDGFRA/LEP/MYOC/PDGFD/NTRK3/TWIST1/JAK2/SERPINE2/NKX3-1
GO_POSITIVE_REGULATION_OF_PHOSPHATIDYLINOSITOL_3_KINASE_SIGNALING	GO_POSITIVE_REGULATION_OF_PHOSPHATIDYLINOSITOL_3_KINASE_SIGNALING	34/2047	89/18046	4.55281e-11	1.37261e-09	1.04033e-09	PIK3R5/NCF1/HCLS1/HCST/FGR/PIK3CD/PIK3CG/CD28/CCL5/FLT3/FYN/OSM/PDGFRB/NTRK1/KDR/F2R/TEK/PIK3AP1/DCN/HGF/ROR2/RELN/SELP/PTPN6/IGF1/MUSK/TNF/PDGFRA/LEP/MYOC/PDGFD/NTRK3/JAK2/NKX3-1
GO_NEGATIVE_REGULATION_OF_LEUKOCYTE_CELL_CELL_ADHESION	GO_NEGATIVE_REGULATION_OF_LEUKOCYTE_CELL_CELL_ADHESION	43/2047	131/18046	4.60975e-11	1.38269e-09	1.04796e-09	TNFAIP8L2/SPN/LILRB1/HAVCR2/CD300A/GPNMB/CD86/PDCD1LG2/TBX21/JAK3/HLX/PLA2G2D/LAX1/FCGR2B/LILRB2/CD80/IL2RA/ADORA2A/FOXP3/CD274/TIGIT/LRRC32/VSIG4/CD74/FGL2/DTX1/LAG3/CLEC4G/CXCL12/CCL21/LOXL3/BTN2A2/SOCS1/IRF1/GLI3/RUNX3/IDO1/PTPN6/HLA-G/PTPN22/IL2/TNFSF4/LGALS9
GO_REGULATION_OF_LYMPHOCYTE_MIGRATION	GO_REGULATION_OF_LYMPHOCYTE_MIGRATION	28/2047	64/18046	5.28682e-11	1.57773e-09	1.19578e-09	SPN/AIF1/CCR2/DOCK8/STK10/ITGA4/MSN/CCL4/CCL5/CCL3/CCL2/CXCL10/KLRK1/CD200R1/TNFSF14/CXCL13/XCL2/CD200/CXCL12/CCL21/GCSAML/JAM2/ADAM8/KLRC4-KLRK1/IL27RA/CCL7/GCSAM/CCR6
GO_REGULATION_OF_MONONUCLEAR_CELL_MIGRATION	GO_REGULATION_OF_MONONUCLEAR_CELL_MIGRATION	23/2047	45/18046	5.49356e-11	1.63114e-09	1.23627e-09	SLAMF8/PLA2G7/AIF1/C3AR1/CCR1/CCR2/C5AR1/RARRES2/CCL5/CMKLR1/CXCL10/FPR2/CSF1/LGMN/CXCL12/DUSP1/SLIT2/THBS1/SERPINE1/TNF/TRPV4/PDGFD/GREM1
GO_REGULATION_OF_ANTIGEN_PROCESSING_AND_PRESENTATION	GO_REGULATION_OF_ANTIGEN_PROCESSING_AND_PRESENTATION	15/2047	20/18046	5.61621e-11	1.65918e-09	1.25752e-09	TREM2/WAS/CD68/FCGR2B/LILRB2/HLA-DOA/CCL19/CD74/FGL2/CCR7/SLC11A1/CCL21/HLA-DOB/THBS1/NOD2
GO_EXTRACELLULAR_MATRIX_DISASSEMBLY	GO_EXTRACELLULAR_MATRIX_DISASSEMBLY	32/2047	81/18046	5.99607e-11	1.76255e-09	1.33586e-09	MMP9/LCP1/ETS1/TGFB1/MMP19/CTSK/A2M/CTSL/TPSAB1/PDPN/MMP2/MMP14/TLL1/ADAM8/CTSS/ADAMTS4/FSCN1/ELANE/MMP12/HPN/IL6/HTRA1/TIMP1/FAP/MMP13/SCUBE1/DDR2/MMP8/MMP3/CTSG/MMP1/CMA1
GO_NEGATIVE_REGULATION_OF_LEUKOCYTE_APOPTOTIC_PROCESS	GO_NEGATIVE_REGULATION_OF_LEUKOCYTE_APOPTOTIC_PROCESS	24/2047	49/18046	6.7105e-11	1.96274e-09	1.48759e-09	HCLS1/LILRB1/CCR5/FCER1G/JAK3/DOCK8/PTCRA/CD27/IL7R/CCL5/CCL19/CD74/CCR7/AXL/CXCL12/CCL21/TSC22D3/IDO1/MERTK/CXCR2/ITPKB/NOD2/IL2/ADA
GO_HOMEOSTASIS_OF_NUMBER_OF_CELLS	GO_HOMEOSTASIS_OF_NUMBER_OF_CELLS	64/2047	244/18046	7.26655e-11	2.11485e-09	1.60288e-09	SPI1/HCLS1/SASH3/PIK3CD/FCER1G/SIT1/NCKAP1L/SH2B3/MAFB/JAK3/CCR4/CORO1A/P2RX7/IKZF1/CCR2/DOCK10/IL2RA/LIPA/ETS1/FOXP3/IL7R/RASSF2/FLT3LG/HMOX1/CD74/PDE4B/LAT/FLT3/TNFSF13B/GPR183/GAPT/TNFSF14/CCR7/GPR174/TAL1/CSF1/AXL/TNFRSF17/F2R/GATA3/TNFRSF13B/MEF2C/TSC22D3/ADGRF5/NOS3/BCL2/ALAS2/JAM3/TNFAIP3/GATA1/MERTK/IL6/CXCR2/ITPKB/NKX2-3/STAT1/IL2/KLF2/ADA/SMO/LGALS9/GCNT4/SLC4A1/JAK2
GO_DENDRITIC_CELL_DIFFERENTIATION	GO_DENDRITIC_CELL_DIFFERENTIATION	22/2047	42/18046	7.68697e-11	2.22619e-09	1.68727e-09	SPI1/LILRB1/TREM2/DCSTAMP/FCGR2B/LILRB2/IRF4/CCL19/FLT3/CCR7/AXL/RELB/CAMK4/ZBTB46/TRPM2/BATF3/HLA-G/GATA1/BATF/CSF2/LGALS9/UBD
GO_COLLAGEN_BINDING	GO_COLLAGEN_BINDING	29/2047	69/18046	7.92452e-11	2.28374e-09	1.73088e-09	MMP9/CTSB/CTSK/MRC2/COL14A1/VWF/CTSL/PCOLCE/COL6A2/COL6A1/NID2/COL5A3/AEBP1/PODN/ABI3BP/DCN/SPARC/CTSS/ITGA11/ECM2/THBS1/LRRC15/MMP12/LUM/SPOCK2/MMP13/CCBE1/DDR2/LOX
GO_G_PROTEIN_COUPLED_CHEMOATTRACTANT_RECEPTOR_ACTIVITY	GO_G_PROTEIN_COUPLED_CHEMOATTRACTANT_RECEPTOR_ACTIVITY	17/2047	26/18046	9.13714e-11	2.60763e-09	1.97637e-09	CCR5/CCR4/CCR1/CCR2/CXCR6/XCR1/CCR8/CMKLR1/CXCR3/CXCR4/CCR7/CCR10/CXCR1/CX3CR1/CXCR2/ACKR3/CCR6
GO_LEUKOCYTE_TETHERING_OR_ROLLING	GO_LEUKOCYTE_TETHERING_OR_ROLLING	17/2047	26/18046	9.13714e-11	2.60763e-09	1.97637e-09	SELPLG/SPN/PTAFR/CCR2/SELL/VCAM1/ITGA4/ITGB7/CXCL12/CCL21/JAM2/CX3CR1/SELP/ELANE/TNF/LEP/ADD2
GO_CHEMOKINE_RECEPTOR_BINDING	GO_CHEMOKINE_RECEPTOR_BINDING	28/2047	66/18046	1.28425e-10	3.64738e-09	2.76441e-09	CCL18/CCR2/CCL22/CCL17/CXCL9/CCL4/CCL5/CCL19/CCL3/CCL26/CCL2/CXCL10/CCL3L3/CXCL13/CCL13/XCL2/CCL8/CCL11/CXCL12/CCL21/CX3CL1/CCL14/CCL7/CCL23/CXCL11/STAT1/PF4V1/PPBP
GO_POSITIVE_REGULATION_OF_INTERLEUKIN_10_PRODUCTION	GO_POSITIVE_REGULATION_OF_INTERLEUKIN_10_PRODUCTION	20/2047	36/18046	1.37093e-10	3.85631e-09	2.92276e-09	SASH3/TREM2/FCER1G/CLEC7A/LILRA5/CD28/IRF4/CD83/CD274/TIGIT/CD40LG/CD34/IL12B/HGF/TLR2/TLR9/TLR4/NOD2/TNFSF4/LGALS9
GO_POSITIVE_REGULATION_OF_INTERLEUKIN_12_PRODUCTION	GO_POSITIVE_REGULATION_OF_INTERLEUKIN_12_PRODUCTION	20/2047	36/18046	1.37093e-10	3.85631e-09	2.92276e-09	SCIMP/CLEC7A/CD40/CCL19/CD40LG/CCR7/CD36/LTB/IL12B/MAPK11/IRF1/TLR2/TLR9/IFNG/IDO1/IRF5/TLR4/HLA-G/TNFSF4/LGALS9
GO_CCR_CHEMOKINE_RECEPTOR_BINDING	GO_CCR_CHEMOKINE_RECEPTOR_BINDING	22/2047	43/18046	1.40551e-10	3.93477e-09	2.98223e-09	CCL18/CCR2/CCL22/CCL17/CCL4/CCL5/CCL19/CCL3/CCL26/CCL2/CCL3L3/CXCL13/CCL13/XCL2/CCL8/CCL11/CCL21/CX3CL1/CCL14/CCL7/CCL23/STAT1
GO_REGULATION_OF_CD4_POSITIVE_ALPHA_BETA_T_CELL_DIFFERENTIATION	GO_REGULATION_OF_CD4_POSITIVE_ALPHA_BETA_T_CELL_DIFFERENTIATION	23/2047	47/18046	1.7151e-10	4.77872e-09	3.62187e-09	SASH3/NCKAP1L/CD86/TBX21/NLRP3/JAK3/HLX/CD80/IL12RB1/IRF4/FOXP3/CD83/CCL19/IL27/GATA3/IL12B/LOXL3/SOCS1/IFNG/RUNX3/IL2/TNFSF4/LGALS9
GO_PATTERN_RECOGNITION_RECEPTOR_ACTIVITY	GO_PATTERN_RECOGNITION_RECEPTOR_ACTIVITY	15/2047	21/18046	1.75844e-10	4.87634e-09	3.69586e-09	FCN1/CD14/LY96/TLR8/PTAFR/CLEC7A/TLR7/CLEC4E/PGLYRP1/MARCO/CD36/COLEC12/TLR2/TLR9/TLR4
GO_REGULATION_OF_T_CELL_MEDIATED_IMMUNITY	GO_REGULATION_OF_T_CELL_MEDIATED_IMMUNITY	29/2047	71/18046	1.82058e-10	5.02497e-09	3.8085e-09	SASH3/LILRB1/WAS/TBX21/NLRP3/P2RX7/FCGR2B/CCR2/PTPRC/CD1D/IL12RB1/FOXP3/IL7R/CLC/CD1B/CLEC4G/CD1C/GATA3/IL12B/CD1E/IL1R1/CD1A/IL18R1/IL1B/TNFRSF1B/HLA-G/IL6/TNFSF4/RSAD2
GO_POSITIVE_REGULATION_OF_LEUKOCYTE_MEDIATED_CYTOTOXICITY	GO_POSITIVE_REGULATION_OF_LEUKOCYTE_MEDIATED_CYTOTOXICITY	24/2047	51/18046	1.94248e-10	5.33638e-09	4.04453e-09	TYROBP/ITGAM/VAV1/P2RX7/PTPRC/SLAMF6/CD1D/IL12RB1/SH2D1A/CRTAM/NCR3/KLRK1/LAG3/CD1B/CD1C/IL18RAP/IL12B/CD1E/STAP1/IL21/CD1A/KLRC4-KLRK1/RASGRP1/HLA-G
GO_COLLAGEN_FIBRIL_ORGANIZATION	GO_COLLAGEN_FIBRIL_ORGANIZATION	25/2047	55/18046	2.07465e-10	5.67296e-09	4.29963e-09	DPT/COL14A1/EMILIN1/FMOD/COL5A3/AEBP1/ADAMTS2/LOXL3/CYP1B1/TNXB/COL5A1/LOXL2/ADAMTS3/PXDN/COL1A2/COL1A1/COL3A1/LUM/COL5A2/SFRP2/DDR2/GREM1/ACAN/LOX/SERPINF2
GO_NEGATIVE_REGULATION_OF_LEUKOCYTE_PROLIFERATION	GO_NEGATIVE_REGULATION_OF_LEUKOCYTE_PROLIFERATION	31/2047	80/18046	2.12609e-10	5.78672e-09	4.38585e-09	TYROBP/SPN/LST1/LILRB1/HAVCR2/BTK/CD300A/GPNMB/CD86/PDCD1LG2/PLA2G2D/FCGR2B/LILRB2/CD80/MNDA/IL2RA/FOXP3/CD274/LRRC32/VSIG4/CLEC4G/TNFRSF13B/BTN2A2/IDO1/PTPN6/CCL7/TNFAIP3/HLA-G/IL2/LGALS9/GREM1
GO_CARGO_RECEPTOR_ACTIVITY	GO_CARGO_RECEPTOR_ACTIVITY	30/2047	77/18046	3.54616e-10	9.60731e-09	7.28154e-09	ITGB2/SCARF1/ITGAM/CD6/STAB1/MSR1/MRC1/FOLR2/CD163/APOBR/MARCO/FPR2/CD36/COLEC12/SCARF2/CD5/LOXL3/ABCA1/CD163L1/LOXL2/STAB2/ENPP2/PRG4/HHIPL1/ACKR3/CFI/TMPRSS15/ASGR2/SSC5D/SUSD2
GO_REGULATION_OF_PHAGOCYTOSIS	GO_REGULATION_OF_PHAGOCYTOSIS	34/2047	95/18046	3.58626e-10	9.67139e-09	7.33011e-09	HCK/CD300LF/FGR/TREM2/CD300A/IL2RB/FCER1G/NCKAP1L/DOCK2/CLEC7A/FCGR2B/PTPRC/SIRPB1/DYSF/CCL2/SIRPG/FPR2/CD36/SLC11A1/C4B/STAP1/RAB31/C4A/TLR2/IL1B/IL2RG/IFNG/MFGE8/C3/MERTK/SPHK1/TNF/SYT11/PTX3
GO_DENDRITIC_CELL_ANTIGEN_PROCESSING_AND_PRESENTATION	GO_DENDRITIC_CELL_ANTIGEN_PROCESSING_AND_PRESENTATION	11/2047	12/18046	4.20223e-10	1.12808e-08	8.54989e-09	CD68/FCGR2B/CLEC4A/CCL19/CD74/FGL2/CCR7/SLC11A1/CCL21/THBS1/NOD2
GO_DETECTION_OF_BIOTIC_STIMULUS	GO_DETECTION_OF_BIOTIC_STIMULUS	18/2047	31/18046	4.31943e-10	1.15427e-08	8.7484e-09	TREM2/NLRP3/LY96/CLEC7A/CD1D/NLRC4/TLR6/TLR1/CRTAM/PGLYRP1/C4B/SRPX/TLR2/TLR4/NOD2/FAP/SSC5D/SMO
GO_MHC_PROTEIN_COMPLEX	GO_MHC_PROTEIN_COMPLEX	15/2047	22/18046	4.94412e-10	1.31523e-08	9.96831e-09	HLA-DMB/HLA-DPB1/HLA-DOA/HLA-DQA1/HLA-DRB1/CD74/HLA-DPA1/HLA-DRA/HLA-DQB2/HLA-DMA/HLA-DQB1/HLA-DOB/HLA-DQA2/HLA-DRB5/HLA-G
GO_PEPTIDE_ANTIGEN_BINDING	GO_PEPTIDE_ANTIGEN_BINDING	17/2047	28/18046	5.01894e-10	1.32911e-08	1.00736e-08	TRGV3/HLA-DPB1/HLA-DQA1/CD209/HLA-DRB1/TRAV29DV5/HLA-DPA1/HLA-DRA/TRBV12-3/TRBV7-9/TRAV8-4/HLA-DQB1/TRAV19/HLA-DRB5/HLA-G/TRGV9/TAP1
GO_INTEGRIN_BINDING	GO_INTEGRIN_BINDING	42/2047	135/18046	5.12011e-10	1.3493e-08	1.02265e-08	ITGB2/GPNMB/TSPAN4/LCP1/VCAM1/ICAM2/ITGB7/ICAM1/FERMT3/CD40LG/ICAM3/EMILIN1/VWF/FBLN5/S1PR2/ICAM4/THBS4/THY1/KDR/CXCL12/FCER2/MMP14/CX3CL1/TNXB/FBN1/IL1B/COL5A1/IGF1/MFGE8/ECM2/THBS1/ITGB3/ACTN2/JAM3/COL3A1/ADAMTS8/FAP/SFRP2/SPP1/S1PR3/ITGBL1/ADAM23
GO_NEGATIVE_REGULATION_OF_TUMOR_NECROSIS_FACTOR_SUPERFAMILY_CYTOKINE_PRODUCTION	GO_NEGATIVE_REGULATION_OF_TUMOR_NECROSIS_FACTOR_SUPERFAMILY_CYTOKINE_PRODUCTION	30/2047	78/18046	5.14106e-10	1.3493e-08	1.02265e-08	ACP5/LILRB1/TREM2/HAVCR2/GPNMB/LILRA4/CD33/CLEC4A/SLAMF1/NLRC3/FOXP3/CD274/CD34/AXL/POMC/GPR18/C5AR2/ARRB2/CX3CL1/BPI/PTPN6/IGF1/IL27RA/TLR4/TNFAIP3/PTPN22/SYT11/LGALS9/TWIST1/GHRL
GO_POSITIVE_REGULATION_OF_ALPHA_BETA_T_CELL_ACTIVATION	GO_POSITIVE_REGULATION_OF_ALPHA_BETA_T_CELL_ACTIVATION	26/2047	61/18046	5.17887e-10	1.35318e-08	1.0256e-08	SASH3/RASAL3/NCKAP1L/CD86/NLRP3/HLX/EBI3/CCR2/CD80/PTPRC/IL12RB1/CD3E/CD28/ZAP70/FOXP3/CD83/CCL19/IL12B/SOCS1/GLI3/IFNG/RUNX3/ITPKB/TNFSF4/ADA/LGALS9
GO_MACROPHAGE_MIGRATION	GO_MACROPHAGE_MIGRATION	24/2047	53/18046	5.25436e-10	1.36683e-08	1.03594e-08	SLAMF8/TREM2/C3AR1/CCR2/C5AR1/RARRES2/CCL5/CCL3/CMKLR1/CCL2/EMILIN1/CD200R1/P2RY12/CSF1/CD200/MMP14/CX3CL1/MCOLN2/STAP1/CX3CR1/ROR2/THBS1/EDNRB/TRPV4
GO_ENDOCYTIC_VESICLE	GO_ENDOCYTIC_VESICLE	71/2047	296/18046	5.32222e-10	1.37839e-08	1.0447e-08	APOE/CYBB/NCF1/HVCN1/SCIMP/FMNL1/WAS/SCARF1/VIM/CORO1A/MPEG1/STAB1/MSR1/NCF2/HLA-DPB1/FCGR1A/HLA-DQA1/RAC2/TLR7/CD163/EVL/TLR6/FCGR1B/PLD4/TLR1/HLA-DRB1/DYSF/CD74/NCF4/ATP6V0D2/HLA-DPA1/HLA-DRA/PGLYRP1/HBB/MARCO/HLA-DQB2/CD36/COLEC12/GNLY/HLA-DQB1/SLC11A1/RAB7B/ARRB2/HBA1/DLG4/FZD2/RAB31/ABCA1/HLA-DQA2/NOS3/TLR2/ADAM8/TLR9/SPARC/FZD4/HBA2/EHD3/ROR2/STAB2/HLA-DRB5/ELANE/HLA-G/LPAR1/SPHK1/TAP1/GRIA…
GO_REGULATION_OF_VASCULATURE_DEVELOPMENT	GO_REGULATION_OF_VASCULATURE_DEVELOPMENT	92/2047	425/18046	5.55288e-10	1.43181e-08	1.0852e-08	ITGB2/CYBB/ITGAX/PIK3R6/GPNMB/C3AR1/STAB1/PPP1R16B/VASH1/ENG/CCR2/C5AR1/ACVRL1/CHI3L1/TNFSF12/ETS1/TIE1/MAP3K3/TBXA2R/CD40/SERPINF1/ECSCR/HMOX1/ADGRA2/NRP1/MMRN2/CXCL10/APLNR/CDH5/EMILIN1/NPR1/CD34/CXCR4/FASLG/CXCL13/PLXND1/PRKCB/NGFR/GPR4/RAMP2/CCL11/TMIGD2/THBS4/KDR/TEK/CYP1B1/SEMA4A/COL4A2/CX3CL1/DCN/GLUL/HGF/PTGIS/MEOX2/RECK/WT1/NOS3/PROK2/SPARC/IL1B/CX3CR1/IL6R/VEGFC/ADAM12/SFRP1/THBS1/RHOJ/…
GO_ANTIGEN_PROCESSING_AND_PRESENTATION	GO_ANTIGEN_PROCESSING_AND_PRESENTATION	59/2047	227/18046	5.85536e-10	1.50322e-08	1.13931e-08	CYBB/NCF1/TREM2/WAS/FCER1G/CD68/HLA-DMB/NCF2/FCGR2B/HLA-DPB1/FCGR1A/CLEC4A/LILRB2/RAB33A/CD1D/HLA-DOA/RFTN1/HLA-DQA1/IFI30/CD209/CD8A/FCGR1B/HLA-DRB1/CCL19/CD74/NCF4/ICAM1/FGL2/HLA-DPA1/HLA-DRA/CTSL/CCR7/HLA-DQB2/CD36/LAG3/LGMN/RELB/HLA-DMA/CD1B/CD1C/HLA-DQB1/SLC11A1/CCL21/CTSD/CD1E/HLA-DOB/CD1A/HLA-DQA2/CTSS/THBS1/HLA-DRB5/HLA-G/PSMB10/PSMB9/NOD2/TAP1/CD207/ERAP2/PSMA8
GO_INTERFERON_GAMMA_MEDIATED_SIGNALING_PATHWAY	GO_INTERFERON_GAMMA_MEDIATED_SIGNALING_PATHWAY	32/2047	88/18046	7.37441e-10	1.88496e-08	1.42864e-08	HCK/PTAFR/HLA-DPB1/FCGR1A/HLA-DQA1/VCAM1/IRF4/IFI30/FCGR1B/HLA-DRB1/ICAM1/HLA-DPA1/TRIM22/HLA-DRA/HLA-DQB2/CIITA/HLA-DQB1/SOCS3/GBP1/SOCS1/IRF1/HLA-DQA2/NCAM1/IFNG/HLA-DRB5/IRF5/HLA-G/STAT1/NLRC5/MT2A/IRGM/JAK2
GO_POSITIVE_REGULATION_OF_CHEMOKINE_PRODUCTION	GO_POSITIVE_REGULATION_OF_CHEMOKINE_PRODUCTION	25/2047	58/18046	8.34471e-10	2.12375e-08	1.60962e-08	CSF1R/HAVCR2/AIF1/CLEC7A/TLR7/ALOX15B/HMOX1/CD74/FFAR3/MCOLN2/TLR2/TLR9/IL1B/IFNG/IL6R/LPL/TLR4/IL6/TNF/TRPV4/POSTN/LGALS9/IL1RL1/TWIST1/ADCYAP1
GO_REGULATION_OF_B_CELL_RECEPTOR_SIGNALING_PATHWAY	GO_REGULATION_OF_B_CELL_RECEPTOR_SIGNALING_PATHWAY	17/2047	29/18046	1.08441e-09	2.74794e-08	2.08271e-08	NFAM1/CD300A/CMTM3/FCGR2B/LPXN/PRKCH/PRKCB/FCRL3/CD19/CD22/GCSAML/BLK/STAP1/PTPN22/GCSAM/PAX5/PLCL2
GO_REGULATION_OF_T_HELPER_1_TYPE_IMMUNE_RESPONSE	GO_REGULATION_OF_T_HELPER_1_TYPE_IMMUNE_RESPONSE	16/2047	26/18046	1.23748e-09	3.12237e-08	2.3665e-08	HAVCR2/JAK3/HLX/CCR2/CD80/IL12RB1/CCL19/IL27/SLC11A1/IL12B/IL1R1/IL18R1/IL1B/IL27RA/TNFSF4/IL1RL1
GO_COLLAGEN_CATABOLIC_PROCESS	GO_COLLAGEN_CATABOLIC_PROCESS	22/2047	47/18046	1.26037e-09	3.16655e-08	2.39998e-08	MMP9/CTSB/MMP25/MMP19/CTSK/MRC2/CTSL/MMP23B/ADAMTS2/CTSD/COL15A1/MMP2/MMP14/CTSS/ADAMTS3/MMP12/FAP/COL19A1/MMP13/MMP8/MMP3/MMP1
GO_PEPTIDE_BINDING	GO_PEPTIDE_BINDING	70/2047	297/18046	1.57412e-09	3.93797e-08	2.98465e-08	ITGB2/C1QA/APOE/TREM2/CD14/ITGAM/TRGV3/MSR1/FCGR2B/HLA-DPB1/LILRB2/CD1D/HLA-DQA1/CD209/TLR6/RAMP3/TLR1/HLA-DRB1/CD74/TRAV29DV5/HLA-DPA1/HLA-DRA/NPR1/TRBV12-3/TRBV7-9/TRAV8-4/CALCRL/MARCO/FPR2/CD36/OPRL1/CRHBP/NGFR/RAMP2/CD1B/NMUR1/CD1C/HLA-DQB1/CD1E/SSTR3/VIPR2/CD1A/ADRB2/AVPR1A/TLR2/FZD4/TRAV19/HLA-DRB5/TLR4/HLA-G/NOD2/ADCYAP1R1/ITM2A/EDNRB/TRGV9/SSTR2/CLU/HCRTR1/TAP1/MCHR1/GRIA1/GSTM2/APBB1/ERA…
GO_PHOSPHATIDYLINOSITOL_3_KINASE_SIGNALING	GO_PHOSPHATIDYLINOSITOL_3_KINASE_SIGNALING	44/2047	150/18046	1.60574e-09	4.00006e-08	3.03171e-08	PIK3R5/NCF1/HCLS1/HCST/FGR/PIK3CD/PPP1R16B/PIK3CG/NLRC3/CD28/PIP4K2A/CCL5/FLT3/FYN/OSM/PDGFRB/NTRK1/KDR/F2R/GATA3/TEK/BTN2A2/PIK3AP1/DCN/HGF/ROR2/RELN/SELP/PTPN6/IGF1/RASGRP1/PEAR1/LIME1/MUSK/TNF/PDGFRA/LEP/MYOC/PDGFD/NTRK3/TWIST1/JAK2/SERPINE2/NKX3-1
GO_POSITIVE_REGULATION_OF_PHAGOCYTOSIS	GO_POSITIVE_REGULATION_OF_PHAGOCYTOSIS	27/2047	68/18046	1.63199e-09	4.0483e-08	3.06827e-08	CD300LF/TREM2/IL2RB/FCER1G/NCKAP1L/DOCK2/CLEC7A/FCGR2B/PTPRC/SIRPB1/CCL2/SIRPG/FPR2/CD36/SLC11A1/C4B/STAP1/RAB31/C4A/IL1B/IL2RG/IFNG/MFGE8/C3/MERTK/TNF/PTX3
GO_REGULATORY_T_CELL_DIFFERENTIATION	GO_REGULATORY_T_CELL_DIFFERENTIATION	18/2047	33/18046	1.73526e-09	4.28638e-08	3.24872e-08	LILRB4/PLA2G2D/LILRB2/IL2RA/CD28/FOXP3/CR1/FUT7/LAG3/TNFRSF18/BTN2A2/SOCS1/IRF1/IFNG/HLA-G/IL2/TNFSF4/LGALS9
GO_G_PROTEIN_COUPLED_RECEPTOR_BINDING	GO_G_PROTEIN_COUPLED_RECEPTOR_BINDING	67/2047	280/18046	1.80903e-09	4.44991e-08	3.37266e-08	FCN1/CCL18/CCR2/ADORA2A/CCL22/CCL17/CXCL9/CCL4/FPR1/PNOC/CCL5/S1PR1/CCL19/CCL3/CCL26/CNRIP1/CCL2/CXCL10/FYN/GNAI2/MARCO/CCL3L3/S1PR2/CXCL13/CCL13/XCL2/POMC/CCL8/PTCH2/CCL11/CXCL12/CCL21/ARRB2/RSPO1/DLG4/CX3CL1/PSAP/CCL14/PROK2/AVPR1A/WNT9B/RTP5/PALM/PTGER1/ROR2/CCL7/SFRP1/C3/GPRC5B/WNT10B/CCL23/SHANK1/CXCL11/EDNRB/STAT1/WNT2/IL2/MYOC/GNAO1/PF4V1/CCKBR/WNT2B/JAK2/PPBP/ADCYAP1/GHRL/GNA15
GO_INTERLEUKIN_2_PRODUCTION	GO_INTERLEUKIN_2_PRODUCTION	26/2047	64/18046	1.81867e-09	4.45498e-08	3.3765e-08	CD4/SASH3/HAVCR2/FCER1G/CD86/TBX21/CLEC7A/CD247/CCR2/CD80/PTPRC/CD3E/CD28/IRF4/FOXP3/CD83/VSIG4/PDE4B/CD34/LAG3/SLC11A1/GATA3/GBP1/IL1B/TNFAIP3/CARD9
GO_REGULATION_OF_GRANULOCYTE_CHEMOTAXIS	GO_REGULATION_OF_GRANULOCYTE_CHEMOTAXIS	21/2047	44/18046	1.91757e-09	4.67777e-08	3.54536e-08	C3AR1/NCKAP1L/C5AR1/RAC2/RARRES2/CCL5/CCL19/DYSF/CMKLR1/CD74/CCR7/CSF1/C5AR2/THBS4/CCL21/SLIT2/THBS1/JAM3/CXCR2/TRPV4/MPP1
GO_REGULATION_OF_MACROPHAGE_ACTIVATION	GO_REGULATION_OF_MACROPHAGE_ACTIVATION	24/2047	56/18046	2.08963e-09	5.07641e-08	3.84749e-08	TREM2/HAVCR2/FCGR2B/PTPRC/TLR6/CCL3/VSIG4/CD74/LRRK2/CD200/CST7/CX3CL1/ADGRF5/STAP1/IL13/BPI/THBS1/TLR4/IL6/SPHK1/SYT11/IL1RL1/MMP8/LRFN5
GO_NEGATIVE_REGULATION_OF_INFLAMMATORY_RESPONSE	GO_NEGATIVE_REGULATION_OF_INFLAMMATORY_RESPONSE	49/2047	178/18046	2.10384e-09	5.08991e-08	3.85773e-08	TNFAIP8L2/SLAMF8/APOE/ACP5/NLRP7/NLRP3/SIGLEC10/FCGR2B/NLRC3/PTPRC/IL2RA/ADORA2A/ETS1/FOXP3/MEFV/IL22RA2/SERPINF1/CDH5/CD200R1/ADCY7/PGLYRP1/CALCRL/FPR2/CD200/NLRP12/SOCS3/GATA3/CST7/IL12B/TEK/ABCD2/CX3CL1/HGF/PTGIS/GPX1/CNR2/TNFRSF1B/IGF1/WFDC1/ELANE/TNFAIP3/TNFAIP6/IL2/ADA/SYT11/FNDC4/ADCYAP1/GHRL/LRFN5
GO_RESPIRATORY_BURST	GO_RESPIRATORY_BURST	19/2047	37/18046	2.36361e-09	5.69494e-08	4.31628e-08	HCK/SLAMF8/CYBB/NCF1/NCF1C/NCF1B/PIK3CD/CD52/CLEC7A/NCF2/PIK3CG/RAC2/NCF4/SLC11A1/IGHA2/IGHA1/JCHAIN/MPO/CD24
GO_TYROSINE_PHOSPHORYLATION_OF_STAT_PROTEIN	GO_TYROSINE_PHOSPHORYLATION_OF_STAT_PROTEIN	31/2047	87/18046	2.40892e-09	5.78043e-08	4.38108e-08	CSF1R/HCLS1/SH2B3/JAK3/IL22RA2/CD40/CCL5/PECAM1/FLT3/FYN/OSM/SOCS3/TNFRSF18/IL12B/SOCS1/IL21/IL13/IFNG/IL6R/IGF1/IL27RA/IL6/CSF2/TNF/IL2/LEP/IL24/CRLF1/JAK2/GHR/TNFSF18
GO_NEGATIVE_REGULATION_OF_IMMUNE_EFFECTOR_PROCESS	GO_NEGATIVE_REGULATION_OF_IMMUNE_EFFECTOR_PROCESS	38/2047	121/18046	2.5115e-09	6.00207e-08	4.54907e-08	SLAMF8/CD84/LILRB1/HAVCR2/CD300A/TBX21/JAK3/HLX/FCGR2B/CCR2/PTPRC/IL2RA/SERPING1/FOXP3/IL7R/TGFB1/CR1/HMOX1/VSIG4/CD96/FGL2/A2M/PGLYRP1/FCRL3/CLEC4G/ARRB2/CD22/LOXL3/TGFB3/SERPINB9/PTPN6/HLA-G/HTRA1/TNF/IL2/TNFSF4/LGALS9/BST2
GO_POSITIVE_REGULATION_OF_PRODUCTION_OF_MOLECULAR_MEDIATOR_OF_IMMUNE_RESPONSE	GO_POSITIVE_REGULATION_OF_PRODUCTION_OF_MOLECULAR_MEDIATOR_OF_IMMUNE_RESPONSE	33/2047	97/18046	2.89706e-09	6.89547e-08	5.22619e-08	SASH3/SCIMP/LILRB1/FCER1G/TNFRSF4/TBX21/NLRP3/PTPRC/MZB1/CD28/TGFB1/CD40/CD74/FFAR3/CD244/CD36/GATA3/CLNK/IL1R1/IL18R1/TLR9/IL13/IL1B/SPON2/GPRC5B/TLR4/HLA-G/IL6/NOD2/NR4A3/IL2/TNFSF4/RSAD2
GO_TISSUE_REMODELING	GO_TISSUE_REMODELING	49/2047	180/18046	3.16295e-09	7.49797e-08	5.68283e-08	ACP5/CSF1R/GPNMB/DCSTAMP/P2RX7/CCR2/ACVRL1/RAC2/LIPA/TGFB1/FLT4/RASSF2/TMEM119/S1PR1/CTSK/GJA5/AXL/THBS4/F2R/MEF2C/HTR1B/IL12B/MMP2/MMP14/TGFB3/TGM2/IL21/SNX10/ADRB2/NOS3/ADAM8/BGN/CD38/SFRP1/ITGB3/TNFAIP3/GPR55/MERTK/IGFBP5/IL6/TIMP1/IL2/SPP1/LEP/DBH/DDR2/GREM1/PTH1R/HAND2
GO_DIVALENT_INORGANIC_CATION_TRANSPORT	GO_DIVALENT_INORGANIC_CATION_TRANSPORT	101/2047	499/18046	3.79011e-09	8.9481e-08	6.78191e-08	TRPV2/CD4/CD84/LILRB1/CCR5/CCR1/CORO1A/IL16/PLCB2/CYSLTR1/CD33/P2RX7/LILRA2/PIK3CG/CLIC2/LILRB2/PTPRC/TCN2/ADORA2A/LILRA5/XCR1/CXCL9/RAMP3/CCL4/CCL5/CCL19/DYSF/CCL3/REM1/GJA4/PDE4B/CCL2/ICAM1/CXCL10/APLNR/FYN/PDGFRB/F2RL3/CXCR4/CCR7/CALCRL/GNAI2/FASLG/P2RY12/JPH4/OPRL1/P2RY6/P2RX1/PRKCB/CCL8/RAMP2/FCRL3/NMUR1/THY1/F2R/SLC11A1/CXCL12/CCL21/CD19/ARRB2/RCVRN/ANXA6/STAC3/CX3CL1/MCOLN2/MYO5A/SLC24A4/G…
GO_CELL_MATRIX_ADHESION	GO_CELL_MATRIX_ADHESION	57/2047	226/18046	3.80511e-09	8.9481e-08	6.78191e-08	ITGB2/SIGLEC1/PARVG/ITGAL/ACVRL1/VCAM1/CD3E/ITGA4/ITGB7/PECAM1/CD96/NRP1/EMILIN1/NINJ1/CD34/CCR7/OTOA/PPM1F/CSF1/FBLN5/CD36/ITGA2B/NID2/COL5A3/THY1/KDR/CCL21/TEK/MMP14/CX3CL1/FAM107A/BCAM/LYVE1/BCL2/ITGA11/SFRP1/ECM2/THBS1/ITGB3/ACTN2/JAM3/MMP12/COL3A1/SNED1/SERPINE1/CDH13/ITGA8/POSTN/COL19A1/PLAU/PPFIA2/EPHA3/MYOC/ITGBL1/GREM1/ADAMTS12/TIAM1
GO_PLATELET_DEGRANULATION	GO_PLATELET_DEGRANULATION	39/2047	128/18046	4.09494e-09	9.5913e-08	7.2694e-08	FCER1G/SRGN/PLEK/A1BG/SERPING1/TGFB1/RARRES2/CTSW/PECAM1/FERMT3/A2M/VWF/CD36/ITIH4/P2RX1/ITGA2B/ITIH3/TIMP3/TGFB3/PSAP/HGF/LHFPL2/CLEC3B/SPARC/ISLR/VEGFC/SELP/IGF1/THBS1/ITGB3/ACTN2/MMRN1/SERPINE1/TIMP1/F13A1/CLU/CFD/PPBP/SERPINF2
GO_PHOSPHOLIPASE_C_ACTIVATING_G_PROTEIN_COUPLED_RECEPTOR_SIGNALING_PATHWAY	GO_PHOSPHOLIPASE_C_ACTIVATING_G_PROTEIN_COUPLED_RECEPTOR_SIGNALING_PATHWAY	35/2047	108/18046	4.20499e-09	9.77448e-08	7.40823e-08	FPR3/C3AR1/ESR1/C5AR1/P2RY8/GPR65/P2RY10/FPR1/S1PR1/CMKLR1/F2RL3/P2RY12/FPR2/GPR174/OPRL1/P2RY6/GPR18/C5AR2/GPR4/NMUR1/F2R/TGM2/TACR1/CX3CR1/ACTN2/GPR55/CXCR2/LPAR1/EDNRB/LPAR4/CCKBR/PTH1R/GNA15/F2RL2/VIP
GO_RESPONSE_TO_VIRUS	GO_RESPONSE_TO_VIRUS	74/2047	328/18046	4.2064e-09	9.77448e-08	7.40823e-08	LILRB1/FGR/TBX21/NLRP3/TLR8/RNASE6/APOBEC3G/PTPRC/APOBEC3H/IL2RA/IL12RB1/TLR7/PIM2/FOXP3/CCL22/CXCL9/CCL4/TSPAN32/CD40/CCL5/CCL19/PRF1/FGL2/CXCL10/IL27/TRIM22/APOBEC3D/SAMHD1/CXCR4/CCL8/CCL11/CXCL12/GATA3/GBP1/IL12B/RNASE2/MAPK11/IRF1/MAP3K14/APOBEC3A/SLFN11/TLR9/BCL2/AIM2/IL1B/IFNG/IFI16/APOBEC3C/BATF3/SPON2/IRF5/MMP12/TNFAIP3/ABCC9/IL6/APOBEC3F/HTRA1/FCN3/IFIT3/STAT1/CLU/NLRC5/TNF/BIRC3/UNC13D/…
GO_ACTIVATION_OF_INNATE_IMMUNE_RESPONSE	GO_ACTIVATION_OF_INNATE_IMMUNE_RESPONSE	73/2047	322/18046	4.28946e-09	9.92823e-08	7.52477e-08	ITGB2/HCK/CD300LF/SCIMP/HAVCR2/BTK/CD300A/FCN1/CD14/FCER1G/LILRA4/LY96/ITGAM/TLR8/LILRA2/CLEC7A/CTSB/CLEC4A/MNDA/ESR1/RFTN1/NLRC4/TLR7/IRF4/CLEC6A/ICAM2/CLEC10A/CD209/TLR6/TLR1/CTSK/CLEC4E/FYN/KLRK1/ICAM3/CTSL/PYHIN1/PGLYRP1/MARCO/GFI1/CLEC4D/CD36/COLEC12/LGMN/RELB/FCRL3/RAB7B/ARRB2/PIK3AP1/IRF1/TLR10/PLCG2/TLR2/TLR9/KLRC4-KLRK1/AIM2/IFI16/CTSS/PAK3/TLR4/TRIL/TNFAIP3/PSMB10/PSMB9/CLEC4C/NOD2/PTPN…
GO_G_PROTEIN_COUPLED_RECEPTOR_SIGNALING_PATHWAY_COUPLED_TO_CYCLIC_NUCLEOTIDE_SECOND_MESSENGER	GO_G_PROTEIN_COUPLED_RECEPTOR_SIGNALING_PATHWAY_COUPLED_TO_CYCLIC_NUCLEOTIDE_SECOND_MESSENGER	62/2047	256/18046	4.40886e-09	1.01646e-07	7.70391e-08	S1PR4/CCR1/ADGRE3/HRH2/ADORA2A/PTGIR/GPR65/ADGRE2/ADGRE1/XCR1/TBXA2R/CXCL9/RAMP3/FPR1/S1PR1/FFAR3/CCL2/CXCL10/RGS1/GNG2/ADCY7/CALCRL/GNAI2/MARCO/P2RY12/FPR2/OPRL1/HRH4/TSHR/RAMP2/PTGFR/HTR1B/HTR7/PSAP/ADGRG3/ADGRL4/SSTR3/ADRB2/ABCA1/PDE2A/CNR2/PALM/PTGER1/GRIK3/LPAR1/EDNRA/CXCL11/RXFP1/SSTR2/HTR1F/MCHR1/S1PR3/GNAO1/ADRB3/AVPR2/ADCYAP1/PTGDR2/PTH1R/GNA15/HTR6/VIP/GLP2R
GO_PROTEIN_KINASE_B_SIGNALING	GO_PROTEIN_KINASE_B_SIGNALING	65/2047	274/18046	4.55559e-09	1.04618e-07	7.9292e-08	PIK3R5/HCLS1/PIK3CD/CD86/SH2B3/VAV1/ENG/PIK3CG/CD80/ESR1/RAC2/CHI3L1/CD28/TGFB1/RAMP3/CD40/CCL5/CCL19/CCL3/TRAT1/CCL2/FYN/ICOS/OSM/PDGFRB/NTRK1/CCR7/P2RY12/AXL/RCN3/KDR/CCL21/GATA3/CD19/ARRB2/TEK/BTN2A2/CX3CL1/PIK3AP1/HGF/LCK/GPX1/ADAM8/IL1B/CX3CR1/IGF1/PEAR1/THBS1/TMEM100/BANK1/HLA-G/MERTK/IGFBP5/MEIS3/FGF7/TNF/PDGFRA/TNFAIP8L3/LEP/IL26/MYOC/NTRK3/GATA4/LOX/NKX3-1
GO_REGULATION_OF_NEUROINFLAMMATORY_RESPONSE	GO_REGULATION_OF_NEUROINFLAMMATORY_RESPONSE	20/2047	42/18046	4.90082e-09	1.11842e-07	8.47672e-08	TREM2/MMP9/PTPRC/CCL3/CD200R1/LRRK2/CD200/CST7/CX3CL1/STAP1/IL1B/TNFRSF1B/IGF1/IL6/SPHK1/TNF/NUPR1/SYT11/MMP8/MMP3
GO_MAST_CELL_ACTIVATION	GO_MAST_CELL_ACTIVATION	24/2047	58/18046	4.90821e-09	1.11842e-07	8.47672e-08	CD300LF/CD84/FGR/BTK/CD300A/PIK3CD/FCER1G/LCP2/LAT2/MILR1/RHOH/PIK3CG/RAC2/ADGRE2/FES/HMOX1/LAT/IL13/CNR2/RASGRP1/CRLF2/NR4A3/UNC13D/LGALS9
GO_MYELOID_DENDRITIC_CELL_ACTIVATION	GO_MYELOID_DENDRITIC_CELL_ACTIVATION	16/2047	28/18046	5.66966e-09	1.28695e-07	9.75398e-08	SPI1/HAVCR2/DCSTAMP/DOCK2/CD2/SLAMF1/IRF4/TSPAN32/FLT3LG/CLEC4D/RELB/CAMK4/BATF3/BATF/CSF2/UBD
GO_INTERLEUKIN_1_SECRETION	GO_INTERLEUKIN_1_SECRETION	25/2047	63/18046	6.6248e-09	1.49797e-07	1.13534e-07	NLRP7/NLRP3/TLR8/P2RX7/LILRA2/GBP5/NLRC4/LILRA5/TLR6/CCL19/CCL3/CCR7/TMEM106A/NLRP1/CD36/NLRP12/ABCA1/AIM2/LPL/IGHD/TLR4/TNFAIP3/NOD2/LGALS9/CARD17
GO_PURINERGIC_RECEPTOR_ACTIVITY	GO_PURINERGIC_RECEPTOR_ACTIVITY	15/2047	25/18046	6.78717e-09	1.5288e-07	1.15871e-07	P2RX7/PTAFR/P2RY13/ADORA2A/P2RY8/P2RY10/ADORA3/GPR34/GPR171/P2RY12/P2RY6/P2RX1/P2RY14/P2RX2/P2RX5
GO_DETECTION_OF_EXTERNAL_BIOTIC_STIMULUS	GO_DETECTION_OF_EXTERNAL_BIOTIC_STIMULUS	13/2047	19/18046	6.95806e-09	1.56131e-07	1.18335e-07	TREM2/LY96/CLEC7A/CD1D/NLRC4/TLR6/TLR1/PGLYRP1/C4B/TLR2/TLR4/NOD2/SSC5D
GO_MYELOID_CELL_DIFFERENTIATION	GO_MYELOID_CELL_DIFFERENTIATION	88/2047	420/18046	7.00441e-09	1.56574e-07	1.1867e-07	SPI1/NRROS/CD4/LILRB4/C1QC/OSCAR/CSF1R/HCLS1/TYROBP/LILRB1/TREM2/FLI1/DCSTAMP/PIK3CD/FCER1G/NCKAP1L/MMP9/SH2B3/MAFB/JAK3/CCR1/GPR68/RASGRP4/EVI2B/LILRB3/IKZF1/GAB3/CSF3R/IRF4/ETS1/CEBPE/TGFB1/RASSF2/FES/PIP4K2A/CCL19/CCL3/CD74/GPR183/GPR171/CCR7/FAM20C/TAL1/CSF1/RELB/PRKCB/IL34/ITGA2B/CAMK4/CLEC5A/RAB7B/GATA3/CD101/GPC3/MEF2C/IL12B/ADGRF5/SNX10/ZBTB46/GP1BA/FBN1/TLR2/IFNG/IFI16/PDE1B/ROR2/ALAS2/P…
GO_POSITIVE_REGULATION_OF_TYROSINE_PHOSPHORYLATION_OF_STAT_PROTEIN	GO_POSITIVE_REGULATION_OF_TYROSINE_PHOSPHORYLATION_OF_STAT_PROTEIN	27/2047	72/18046	7.15014e-09	1.59226e-07	1.2068e-07	CSF1R/HCLS1/CD40/CCL5/PECAM1/FLT3/FYN/OSM/SOCS3/TNFRSF18/IL12B/IL21/IL13/IFNG/IL6R/IGF1/IL27RA/IL6/CSF2/TNF/IL2/LEP/IL24/CRLF1/JAK2/GHR/TNFSF18
GO_POSITIVE_REGULATION_OF_MACROPHAGE_MIGRATION	GO_POSITIVE_REGULATION_OF_MACROPHAGE_MIGRATION	14/2047	22/18046	7.38571e-09	1.63274e-07	1.23748e-07	TREM2/C3AR1/C5AR1/RARRES2/CCL5/CCL3/CMKLR1/P2RY12/CSF1/MMP14/CX3CL1/CX3CR1/THBS1/TRPV4
GO_LIPOPOLYSACCHARIDE_MEDIATED_SIGNALING_PATHWAY	GO_LIPOPOLYSACCHARIDE_MEDIATED_SIGNALING_PATHWAY	24/2047	59/18046	7.38747e-09	1.63274e-07	1.23748e-07	HCK/SCIMP/CD14/LY86/LY96/CD6/PTAFR/LILRA2/TGFB1/CCL5/CCL3/CCL2/CD36/CD180/BMP6/CX3CL1/NOS3/TLR2/IL1B/BPI/TLR4/TNFAIP3/PTPN22/TNF
GO_CHEMOKINE_PRODUCTION	GO_CHEMOKINE_PRODUCTION	31/2047	91/18046	8.36534e-09	1.83507e-07	1.39083e-07	CSF1R/TREM2/HAVCR2/AIF1/CLEC7A/TLR7/MEFV/ALOX15B/HMOX1/CD74/FFAR3/ACKR1/MCOLN2/SNAI2/TLR2/TLR9/IL1B/IFNG/IL6R/LPL/TLR4/ELANE/IL6/TNF/TRPV4/POSTN/TNFSF4/LGALS9/IL1RL1/TWIST1/ADCYAP1
GO_PLATELET_ALPHA_GRANULE	GO_PLATELET_ALPHA_GRANULE	31/2047	91/18046	8.36534e-09	1.83507e-07	1.39083e-07	SRGN/A1BG/TREML1/SERPING1/TGFB1/PECAM1/FERMT3/A2M/VWF/CD36/ITGA2B/TGFB3/HGF/LHFPL2/SPARC/ISLR/VEGFC/SELP/IGF1/THBS1/ITGB3/ACTN2/MMRN1/SERPINE1/TIMP1/F13A1/CLU/CFD/PPBP/SERPINE2/SERPINF2
GO_PURINERGIC_RECEPTOR_SIGNALING_PATHWAY	GO_PURINERGIC_RECEPTOR_SIGNALING_PATHWAY	17/2047	32/18046	8.45025e-09	1.8468e-07	1.39972e-07	P2RX7/PTAFR/P2RY13/ADORA2A/P2RY8/P2RY10/ADORA3/GPR34/GPR171/GNAI2/P2RY12/P2RY6/P2RX1/P2RY14/ADA/P2RX2/P2RX5
GO_MAST_CELL_MEDIATED_IMMUNITY	GO_MAST_CELL_MEDIATED_IMMUNITY	21/2047	47/18046	8.5247e-09	1.85618e-07	1.40683e-07	CD84/FGR/BTK/CD300A/PIK3CD/FCER1G/LAT2/MILR1/PIK3CG/RAC2/ADGRE2/FES/HMOX1/LAT/SERPINB9/IL13/RASGRP1/SPON2/NR4A3/UNC13D/LGALS9
GO_POSITIVE_REGULATION_OF_INTERLEUKIN_1_PRODUCTION	GO_POSITIVE_REGULATION_OF_INTERLEUKIN_1_PRODUCTION	24/2047	60/18046	1.09937e-08	2.38495e-07	1.80759e-07	TYROBP/HAVCR2/NLRP7/NLRP3/TLR8/P2RX7/LILRA2/CLEC7A/MNDA/LILRA5/CCL19/CCL3/PYHIN1/NLRP1/NLRP12/AIM2/IFNG/IFI16/LPL/IGHD/TLR4/NOD2/LGALS9/JAK2
GO_REGULATION_OF_MACROPHAGE_MIGRATION	GO_REGULATION_OF_MACROPHAGE_MIGRATION	19/2047	40/18046	1.25327e-08	2.70881e-07	2.05305e-07	SLAMF8/TREM2/C3AR1/C5AR1/RARRES2/CCL5/CCL3/CMKLR1/EMILIN1/CD200R1/P2RY12/CSF1/CD200/MMP14/CX3CL1/STAP1/CX3CR1/THBS1/TRPV4
GO_SCAVENGER_RECEPTOR_ACTIVITY	GO_SCAVENGER_RECEPTOR_ACTIVITY	22/2047	52/18046	1.30631e-08	2.79947e-07	2.12176e-07	SCARF1/CD6/STAB1/MSR1/CD163/MARCO/CD36/COLEC12/SCARF2/CD5/LOXL3/CD163L1/LOXL2/STAB2/ENPP2/PRG4/HHIPL1/ACKR3/CFI/TMPRSS15/SSC5D/SUSD2
GO_INTERLEUKIN_8_PRODUCTION	GO_INTERLEUKIN_8_PRODUCTION	29/2047	83/18046	1.3095e-08	2.79947e-07	2.12176e-07	FCN1/CD14/CD33/TLR8/LILRA2/CLEC7A/CD2/PTPRC/CHI3L1/TLR7/TLR6/TLR1/CD74/CD244/C5AR2/F2R/TLR2/TLR9/IL1B/BPI/TLR4/ELANE/SERPINE1/NOD2/PTPN22/TNF/LEP/SSC5D/LGALS9
GO_NEGATIVE_REGULATION_OF_CYTOKINE_SECRETION	GO_NEGATIVE_REGULATION_OF_CYTOKINE_SECRETION	29/2047	83/18046	1.3095e-08	2.79947e-07	2.12176e-07	LILRB1/TNFRSF4/SRGN/NLRP7/NLRP3/TLR8/FCGR2B/LILRA5/FOXP3/TLR6/LRRC32/CD200R1/CD34/C5AR2/CD200/NLRP12/GBP1/BTN2A2/CX3CL1/IL27RA/RGCC/BANK1/TNFAIP3/PTPN22/TNF/SSC5D/SYT11/GHRL/CARD17
GO_INOSITOL_LIPID_MEDIATED_SIGNALING	GO_INOSITOL_LIPID_MEDIATED_SIGNALING	50/2047	193/18046	1.32246e-08	2.81694e-07	2.135e-07	PIK3R5/NCF1/CSF1R/HCLS1/HCST/FGR/PIK3CD/PPP1R16B/PLCB2/PTAFR/PIK3CG/NLRC3/CD28/PIP4K2A/CCL5/FLT3/FYN/OSM/PDGFRB/NTRK1/KDR/F2R/GATA3/TEK/BTN2A2/PIK3AP1/DCN/PLCG2/HGF/ROR2/RELN/SELP/PTPN6/IGF1/RASGRP1/PEAR1/LIME1/MUSK/TNF/PDGFRA/TNFAIP8L3/LEP/MYOC/PDGFD/NTRK3/PLCL2/TWIST1/JAK2/SERPINE2/NKX3-1
GO_NEGATIVE_REGULATION_OF_INTERLEUKIN_6_PRODUCTION	GO_NEGATIVE_REGULATION_OF_INTERLEUKIN_6_PRODUCTION	24/2047	61/18046	1.61839e-08	3.42249e-07	2.59396e-07	HAVCR2/NCKAP1L/SLAMF1/NLRC3/FOXP3/CD200R1/C5AR2/CD200/NLRP12/ARRB2/CX3CL1/HGF/TLR9/BPI/PTPN6/IL27RA/BANK1/TLR4/TNFAIP3/PTPN22/TNF/KLF2/SYT11/GHRL
GO_REGULATION_OF_CD4_POSITIVE_ALPHA_BETA_T_CELL_ACTIVATION	GO_REGULATION_OF_CD4_POSITIVE_ALPHA_BETA_T_CELL_ACTIVATION	24/2047	61/18046	1.61839e-08	3.42249e-07	2.59396e-07	SASH3/NCKAP1L/CD86/TBX21/NLRP3/JAK3/HLX/CD80/IL12RB1/IRF4/FOXP3/CD83/CCL19/CD274/IL27/GATA3/IL12B/LOXL3/SOCS1/IFNG/RUNX3/IL2/TNFSF4/LGALS9
GO_NUCLEOTIDE_RECEPTOR_ACTIVITY	GO_NUCLEOTIDE_RECEPTOR_ACTIVITY	13/2047	20/18046	1.78051e-08	3.74736e-07	2.84019e-07	P2RX7/PTAFR/P2RY13/P2RY8/P2RY10/GPR34/GPR171/P2RY12/P2RY6/P2RX1/P2RY14/P2RX2/P2RX5
GO_NATURAL_KILLER_CELL_ACTIVATION	GO_NATURAL_KILLER_CELL_ACTIVATION	29/2047	84/18046	1.78476e-08	3.74736e-07	2.84019e-07	ITGB2/TYROBP/FGR/HAVCR2/SLAMF7/PIK3CD/IL21R/CORO1A/CD2/PTPRC/FLT3LG/ZNF683/NCR3/NCR1/CD244/KLRK1/PGLYRP1/AXL/IL12B/CLNK/PRDM1/IL18R1/KLRC4-KLRK1/RASGRP1/MERTK/PTPN22/IL2/UNC13D/LEP
GO_SULFUR_COMPOUND_BINDING	GO_SULFUR_COMPOUND_BINDING	60/2047	253/18046	1.7921e-08	3.74937e-07	2.84171e-07	APOE/GPNMB/PLA2G2D/PTPRC/SELL/ADGRE2/FBLN7/NRP1/CXCL10/CD34/CFH/PCOLCE/LTBP2/CXCL13/GAL3ST4/CCL8/COL5A3/THBS4/CCDC80/RSPO1/ANXA6/ABI3BP/SLIT3/CRISPLD2/TNXB/PLA2G5/CHRD/FBN1/CLEC3B/SLIT2/COL5A1/ADAMTS1/LPL/ADAMTS3/SELP/RSPO2/CCL7/SFRP1/ECM2/THBS1/CHST15/ELANE/PGF/FSTL1/ADAMTS8/CCL23/CXCL11/FGF7/POSTN/COL19A1/GSTM2/MPO/SOD3/PF4V1/GAL3ST3/CTSG/NELL2/ADAMTS15/SERPINE2/ANOS1
GO_REGULATION_OF_NEUTROPHIL_MIGRATION	GO_REGULATION_OF_NEUTROPHIL_MIGRATION	18/2047	37/18046	1.88807e-08	3.93615e-07	2.98327e-07	SLAMF8/C3AR1/NCKAP1L/C5AR1/RAC2/CCL19/DYSF/CD74/CCR7/C5AR2/THBS4/CCL21/IL1R1/ADAM8/SLIT2/JAM3/CXCR2/MPP1
GO_EXTRACELLULAR_MATRIX_STRUCTURAL_CONSTITUENT_CONFERRING_TENSILE_STRENGTH	GO_EXTRACELLULAR_MATRIX_STRUCTURAL_CONSTITUENT_CONFERRING_TENSILE_STRENGTH	19/2047	41/18046	2.0875e-08	4.32127e-07	3.27516e-07	COL8A2/COL14A1/COL6A2/COL6A1/COL18A1/COL5A3/COL4A1/COL15A1/COL4A2/COL6A6/COL6A3/COL5A1/COL8A1/COL1A2/COL1A1/COL3A1/COL5A2/COL19A1/COL23A1
GO_POSITIVE_REGULATION_OF_B_CELL_PROLIFERATION	GO_POSITIVE_REGULATION_OF_B_CELL_PROLIFERATION	19/2047	41/18046	2.0875e-08	4.32127e-07	3.27516e-07	SASH3/TNFRSF4/NCKAP1L/PTPRC/CD40/CD74/TNFSF13B/GPR183/FCRL3/MEF2C/IL21/TLR9/BCL2/IL13/CD38/TNFRSF13C/TLR4/IL2/ADA
GO_NEGATIVE_REGULATION_OF_LEUKOCYTE_MEDIATED_IMMUNITY	GO_NEGATIVE_REGULATION_OF_LEUKOCYTE_MEDIATED_IMMUNITY	21/2047	49/18046	2.11667e-08	4.36628e-07	3.30928e-07	CD84/LILRB1/HAVCR2/CD300A/TBX21/JAK3/FCGR2B/CCR2/PTPRC/FOXP3/IL7R/CR1/HMOX1/CD96/CLEC4G/ARRB2/SERPINB9/PTPN6/HLA-G/LGALS9/BST2
GO_LEUKOCYTE_ADHESION_TO_VASCULAR_ENDOTHELIAL_CELL	GO_LEUKOCYTE_ADHESION_TO_VASCULAR_ENDOTHELIAL_CELL	20/2047	45/18046	2.15701e-08	4.43393e-07	3.36055e-07	ITGB2/SELPLG/SPN/PTAFR/CCR2/SELL/VCAM1/ITGA4/ETS1/ITGB7/ICAM1/CXCL12/CCL21/JAM2/CX3CR1/SELP/ELANE/TNF/LEP/ADD2
GO_INTERLEUKIN_6_SECRETION	GO_INTERLEUKIN_6_SECRETION	23/2047	58/18046	2.69423e-08	5.51894e-07	4.1829e-07	AIF1/TLR8/LILRA2/LILRA5/CD200R1/TMEM106A/C5AR2/CD200/F2R/TLR2/IL1B/LPL/IL27RA/BANK1/TLR4/C1QTNF4/PTPN22/TNF/TRPV4/LEP/SYT11/LGALS9/TWIST1
GO_LIPOPEPTIDE_BINDING	GO_LIPOPEPTIDE_BINDING	9/2047	10/18046	2.74964e-08	5.61289e-07	4.2541e-07	CD14/CD1D/TLR6/TLR1/CD1B/CD1C/CD1E/CD1A/TLR2
GO_PROTEIN_COMPLEX_INVOLVED_IN_CELL_ADHESION	GO_PROTEIN_COMPLEX_INVOLVED_IN_CELL_ADHESION	17/2047	34/18046	2.78738e-08	5.67024e-07	4.29757e-07	ITGB2/ITGAX/ITGAL/ITGAM/CD80/ITGA4/CD28/ITGB7/TSPAN32/ITGAD/EMILIN1/ITGA2B/ITGAE/ITGA11/ITGB3/ITGA8/ITGBL1
GO_FIBRONECTIN_BINDING	GO_FIBRONECTIN_BINDING	15/2047	27/18046	2.89028e-08	5.8593e-07	4.44086e-07	ITGA4/CTSK/CTSL/CCDC80/LOXL3/FBLN1/IGFBP6/CTSS/THBS1/ITGB3/LRRC15/IGFBP5/SFRP2/MYOC/SSC5D
GO_POSITIVE_REGULATION_OF_ESTABLISHMENT_OF_PROTEIN_LOCALIZATION	GO_POSITIVE_REGULATION_OF_ESTABLISHMENT_OF_PROTEIN_LOCALIZATION	92/2047	459/18046	3.06833e-08	6.19886e-07	4.69822e-07	ITGB2/CSF1R/HCLS1/FGR/TREM2/HAVCR2/AIF1/FCN1/CD14/TNFRSF4/NLRP7/NLRP3/GPR68/ITGAM/CD33/TLR8/P2RX7/LILRA2/CD2/ADORA2A/LILRA5/RAC2/CLEC6A/TGFB1/TLR1/ALOX15B/CCL19/CD274/CCL3/CLEC4E/CRTAM/FYN/CD244/OSM/CD34/LRRK2/NLRP1/CLEC9A/FRMD4A/NLRP12/F2R/CLEC5A/GATA3/CAMK1/BLK/GZMB/BMP6/TGFB3/GLUL/MAPK11/TLR2/ADAM8/BCL2/IL13/GLI3/AIM2/IL1B/IFNG/VEGFC/CD38/LPL/DOC2B/IGF1/NLGN2/RASGRP1/IGHD/RGCC/TLR4/MMP12/CRLF2…
GO_POSITIVE_REGULATION_OF_NITRIC_OXIDE_SYNTHASE_BIOSYNTHETIC_PROCESS	GO_POSITIVE_REGULATION_OF_NITRIC_OXIDE_SYNTHASE_BIOSYNTHETIC_PROCESS	11/2047	15/18046	3.44616e-08	6.93835e-07	5.25869e-07	CCL2/LRRK2/KDR/FCER2/TLR2/TLR9/IFNG/TLR4/NOD2/STAT1/JAK2
GO_B_CELL_DIFFERENTIATION	GO_B_CELL_DIFFERENTIATION	38/2047	132/18046	3.5731e-08	7.16937e-07	5.43378e-07	SLAMF8/NFAM1/BTK/NCKAP1L/JAK3/LYL1/FCGR2B/DOCK10/PTPRC/VCAM1/ITGA4/CD27/FLT3/CD79B/GPR183/CD40LG/CD79A/NTRK1/POU2F2/FCRL3/CD19/LGALS1/MMP14/MFNG/IKZF3/ADGRG3/PLCG2/TLR9/BCL2/CR2/PTPN6/SFRP1/MS4A1/NKX2-3/ITM2A/ADA/PLCL2/HHEX
GO_TOLERANCE_INDUCTION	GO_TOLERANCE_INDUCTION	14/2047	24/18046	3.63035e-08	7.25946e-07	5.50206e-07	HAVCR2/CCR4/LILRB2/IL2RA/CD3E/FOXP3/CD274/ICOS/PDCD1/CLC/IDO1/TNFAIP3/HLA-G/LGALS9
GO_AMIDE_BINDING	GO_AMIDE_BINDING	76/2047	357/18046	3.69091e-08	7.35554e-07	5.57488e-07	ITGB2/C1QA/APOE/CD300LF/TREM2/CD14/ITGAM/TRGV3/MSR1/FCGR2B/HLA-DPB1/LILRB2/CD1D/HLA-DQA1/FOLR2/CD209/TLR6/RAMP3/TLR1/HLA-DRB1/CD74/TRAV29DV5/HLA-DPA1/HLA-DRA/NPR1/TRBV12-3/TRBV7-9/TRAV8-4/CALCRL/MARCO/FPR2/CD36/OPRL1/CRHBP/NGFR/RAMP2/CD1B/NMUR1/CD1C/HLA-DQB1/CD1E/PSAP/SSTR3/VIPR2/CD1A/ADRB2/AVPR1A/TLR2/FZD4/MAG/TRAV19/HLA-DRB5/TLR4/HLA-G/NOD2/ADCYAP1R1/ITM2A/EDNRB/TRGV9/SSTR2/CLU/HCRTR1/TAP1/MCHR…
GO_RECEPTOR_SIGNALING_PATHWAY_VIA_STAT	GO_RECEPTOR_SIGNALING_PATHWAY_VIA_STAT	45/2047	171/18046	4.18205e-08	8.28659e-07	6.28054e-07	IL10RA/CSF1R/HCLS1/CD300A/SH2B3/JAK3/CCR2/PTPRC/IL7R/STAT4/AKR1B1/IL22RA2/CD40/CCL5/PECAM1/FLT3/CCL2/FYN/OSM/F2R/SOCS3/TNFRSF18/IL12B/CYP1B1/STAT5A/SOCS1/IL21/IL13/IFNG/IL6R/IGF1/IL27RA/CRLF2/IL6/CSF2/STAT1/TNF/IL2/LEP/IL26/IL24/CRLF1/JAK2/GHR/TNFSF18
GO_PURINERGIC_NUCLEOTIDE_RECEPTOR_SIGNALING_PATHWAY	GO_PURINERGIC_NUCLEOTIDE_RECEPTOR_SIGNALING_PATHWAY	13/2047	21/18046	4.18629e-08	8.28659e-07	6.28054e-07	P2RX7/PTAFR/P2RY13/P2RY8/P2RY10/GPR34/GPR171/P2RY12/P2RY6/P2RX1/P2RY14/P2RX2/P2RX5
GO_POSITIVE_REGULATION_OF_ION_TRANSPORT	GO_POSITIVE_REGULATION_OF_ION_TRANSPORT	63/2047	277/18046	4.2887e-08	8.45021e-07	6.40455e-07	TRPV2/CD4/APOE/TREM2/CCR1/P2RX7/PTAFR/LILRA2/CCR2/ADORA2A/LILRA5/CXCL9/RAMP3/CCL4/CCL5/KMO/CCL3/CCL2/CXCL10/APLNR/PDGFRB/F2RL3/P2RY12/KCNE1/SCN1B/P2RY6/FXYD1/P2RX1/THY1/F2R/CXCL12/CD19/ARRB2/SHANK3/STAC3/CX3CL1/PLCG2/ADRB2/AVPR1A/IL13/IL1B/IFNG/CTSS/EHD3/RELN/TRPC3/ATP1B2/ACTN2/RGS9/WNK3/SCN4B/CXCL11/ADCYAP1R1/LRRC55/ATP8A2/MCHR1/GSTM2/LEP/P2RX2/KCNE2/LRRC38/FABP3/P2RX5
GO_ENDOCYTIC_VESICLE_MEMBRANE	GO_ENDOCYTIC_VESICLE_MEMBRANE	43/2047	160/18046	4.29769e-08	8.45021e-07	6.40455e-07	APOE/CYBB/HVCN1/SCARF1/CORO1A/STAB1/MSR1/HLA-DPB1/FCGR1A/HLA-DQA1/RAC2/CD163/TLR6/FCGR1B/TLR1/HLA-DRB1/CD74/ATP6V0D2/HLA-DPA1/HLA-DRA/MARCO/HLA-DQB2/CD36/COLEC12/HLA-DQB1/SLC11A1/RAB7B/DLG4/FZD2/RAB31/HLA-DQA2/NOS3/TLR2/FZD4/ROR2/STAB2/HLA-DRB5/HLA-G/TAP1/GRIA1/IRGM/SMO/CD207
GO_BONE_MINERALIZATION	GO_BONE_MINERALIZATION	34/2047	112/18046	4.4016e-08	8.62567e-07	6.53753e-07	FGR/GPNMB/SRGN/CCR1/P2RX7/PHOSPHO1/TGFB1/TMEM119/S1PR1/CCL3/FAM20C/GPC3/MEF2C/BMP6/TGFB3/SNX10/ADRB2/CLEC3B/ROR2/RSPO2/IGF1/COL1A2/WNT10B/GATA1/MGP/MMP13/LEP/ASGR2/DDR2/TWIST1/GREM1/LOX/OMD/PTH1R
GO_POSITIVE_REGULATION_OF_PROTEIN_KINASE_B_SIGNALING	GO_POSITIVE_REGULATION_OF_PROTEIN_KINASE_B_SIGNALING	46/2047	177/18046	4.4848e-08	8.75952e-07	6.63898e-07	PIK3R5/HCLS1/PIK3CD/CD86/VAV1/ENG/PIK3CG/CD80/ESR1/RAC2/CHI3L1/CD28/TGFB1/RAMP3/CCL19/CCL3/TRAT1/FYN/ICOS/OSM/PDGFRB/CCR7/P2RY12/AXL/CCL21/GATA3/CD19/ARRB2/TEK/CX3CL1/PIK3AP1/HGF/LCK/GPX1/ADAM8/CX3CR1/THBS1/IGFBP5/MEIS3/FGF7/TNF/PDGFRA/TNFAIP8L3/LEP/IL26/MYOC
GO_METALLOENDOPEPTIDASE_ACTIVITY	GO_METALLOENDOPEPTIDASE_ACTIVITY	32/2047	102/18046	4.58988e-08	8.93507e-07	6.77203e-07	MMP9/MMP25/ADAMDEC1/MMP19/ADAMTS10/MMP23B/ADAMTS7/KEL/ADAMTS2/MMP2/MMP14/TLL1/ADAM8/ADAM19/ADAMTS1/ADAMTS3/ADAMTS4/ADAM12/MMP12/ADAMTS8/FAP/MMP13/ADAM28/PAPPA/ADAM23/ADAMTS16/MMP8/ADAM33/MMP3/MMP1/ADAMTS15/ADAMTS12
GO_TOLL_LIKE_RECEPTOR_SIGNALING_PATHWAY	GO_TOLL_LIKE_RECEPTOR_SIGNALING_PATHWAY	41/2047	150/18046	5.26478e-08	1.02151e-06	7.74217e-07	ITGB2/CD300LF/SCIMP/HAVCR2/BTK/CD300A/CD14/LILRA4/LY96/ITGAM/TLR8/LILRA2/CTSB/ESR1/RFTN1/TLR7/IRF4/TLR6/TLR1/CTSK/CTSL/GFI1/CD36/COLEC12/LGMN/FCRL3/RAB7B/ARRB2/PIK3AP1/IRF1/TLR10/TLR2/TLR9/CTSS/TLR4/TRIL/TNFAIP3/PTPN22/BIRC3/RSAD2/TREML4
GO_POSITIVE_REGULATION_OF_ALPHA_BETA_T_CELL_DIFFERENTIATION	GO_POSITIVE_REGULATION_OF_ALPHA_BETA_T_CELL_DIFFERENTIATION	20/2047	47/18046	5.30477e-08	1.02588e-06	7.7753e-07	SASH3/NCKAP1L/CD86/NLRP3/HLX/CD80/IL12RB1/ZAP70/FOXP3/CD83/CCL19/IL12B/SOCS1/GLI3/IFNG/RUNX3/ITPKB/TNFSF4/ADA/LGALS9
GO_T_CELL_CHEMOTAXIS	GO_T_CELL_CHEMOTAXIS	15/2047	28/18046	5.57103e-08	1.07384e-06	8.1388e-07	PIK3CD/PIK3CG/CCR2/CCL5/CCL3/CCL26/CXCL10/GPR183/TNFSF14/CXCR3/CXCL13/XCL2/CCL21/CXCL11/DEFA1B
GO_CELL_ADHESION_MEDIATED_BY_INTEGRIN	GO_CELL_ADHESION_MEDIATED_BY_INTEGRIN	25/2047	69/18046	5.69828e-08	1.09478e-06	8.29749e-07	ITGB2/NCKAP1L/PIK3CG/CD3E/ITGA4/ITGB7/LPXN/CCL5/ICAM1/FERMT3/P2RY12/CXCL13/CCL21/CYP1B1/SNAI2/FBN1/ITGA11/PTPN6/ITGB3/JAM3/SERPINE1/SFRP2/PLAU/ADA/ITGBL1
GO_B_CELL_ACTIVATION_INVOLVED_IN_IMMUNE_RESPONSE	GO_B_CELL_ACTIVATION_INVOLVED_IN_IMMUNE_RESPONSE	26/2047	74/18046	6.41847e-08	1.22913e-06	9.31574e-07	TBX21/FCGR2B/DOCK10/PTPRC/CD28/FOXP3/TGFB1/CD40/GPR183/CD40LG/GAPT/CD180/CD19/LGALS1/MFNG/PLCG2/IL27RA/TLR4/BATF/NKX2-3/ITM2A/IL2/TNFSF4/ADA/PLCL2/CCR6
GO_POSITIVE_REGULATION_OF_CYTOKINE_PRODUCTION_INVOLVED_IN_IMMUNE_RESPONSE	GO_POSITIVE_REGULATION_OF_CYTOKINE_PRODUCTION_INVOLVED_IN_IMMUNE_RESPONSE	22/2047	56/18046	6.58664e-08	1.25723e-06	9.52879e-07	SASH3/SCIMP/LILRB1/FCER1G/NLRP3/CD74/FFAR3/CD36/GATA3/CLNK/IL1R1/IL18R1/IL1B/SPON2/GPRC5B/TLR4/HLA-G/IL6/NOD2/NR4A3/TNFSF4/RSAD2
GO_POSITIVE_REGULATION_OF_VASCULATURE_DEVELOPMENT	GO_POSITIVE_REGULATION_OF_VASCULATURE_DEVELOPMENT	55/2047	232/18046	7.04455e-08	1.34029e-06	1.01583e-06	ITGB2/CYBB/ITGAX/PIK3R6/C3AR1/PPP1R16B/ENG/C5AR1/ACVRL1/CHI3L1/TNFSF12/ETS1/TIE1/MAP3K3/TBXA2R/CD40/HMOX1/NRP1/APLNR/CDH5/CD34/CXCR4/PRKCB/RAMP2/CCL11/TMIGD2/KDR/TEK/CYP1B1/CX3CL1/HGF/PTGIS/NOS3/IL1B/CX3CR1/IL6R/VEGFC/ADAM12/THBS1/RHOJ/C3/TMEM100/ANGPT2/PGF/CXCR2/SERPINE1/SPHK1/SFRP2/PDGFD/CCBE1/TWIST1/GATA4/GREM1/GHRL/CMA1
GO_EOSINOPHIL_MIGRATION	GO_EOSINOPHIL_MIGRATION	14/2047	25/18046	7.38697e-08	1.3964e-06	1.05835e-06	CD300A/CCL18/CCL5/CCL3/CCL2/CCL3L3/CCL13/XCL2/CCL8/CCL11/CX3CL1/ADAM8/CCL7/CCL23
GO_REGULATION_OF_MONOCYTE_CHEMOTAXIS	GO_REGULATION_OF_MONOCYTE_CHEMOTAXIS	14/2047	25/18046	7.38697e-08	1.3964e-06	1.05835e-06	SLAMF8/PLA2G7/AIF1/CCR1/CCR2/CCL5/CXCL10/FPR2/LGMN/CXCL12/DUSP1/SLIT2/SERPINE1/GREM1
GO_INTEGRIN_MEDIATED_SIGNALING_PATHWAY	GO_INTEGRIN_MEDIATED_SIGNALING_PATHWAY	32/2047	104/18046	7.65678e-08	1.44276e-06	1.09349e-06	ITGB2/HCK/PRAM1/TYROBP/ITGAX/FGR/ITGAL/FCER1G/PLEK/ITGAM/VAV1/ITGA4/ITGB7/TSPAN32/ITGAD/LAT/NRP1/FERMT3/CD40LG/ITGA2B/THY1/LOXL3/ITGAE/ADAMTS1/ITGA11/ITGB3/COL3A1/PLP1/TIMP1/ITGA8/LIMS2/ITGBL1
GO_REGULATION_OF_CALCIUM_MEDIATED_SIGNALING	GO_REGULATION_OF_CALCIUM_MEDIATED_SIGNALING	31/2047	99/18046	7.78384e-08	1.46202e-06	1.10809e-06	CD4/TREM2/TBC1D10C/PLEK/CLIC2/CD3E/ZAP70/CCL4/CCL3/TRAT1/CMKLR1/SLA2/LRRK2/JPH4/P2RY6/GBP1/CD22/MYO5A/ITPR1/JSRP1/IGF1/MYOZ1/TMEM100/CDH13/TNF/HRC/GSTM2/ADA/P2RX2/RCAN2/P2RX5
GO_POSITIVE_REGULATION_OF_CALCIUM_ION_TRANSPORT	GO_POSITIVE_REGULATION_OF_CALCIUM_ION_TRANSPORT	36/2047	125/18046	8.01513e-08	1.50067e-06	1.13738e-06	TRPV2/CD4/CCR1/P2RX7/LILRA2/LILRA5/CXCL9/RAMP3/CCL4/CCL5/CCL3/CCL2/CXCL10/APLNR/PDGFRB/F2RL3/P2RY6/THY1/F2R/CXCL12/CD19/ARRB2/STAC3/CX3CL1/PLCG2/IL13/EHD3/TRPC3/WNK3/CXCL11/ADCYAP1R1/MCHR1/GSTM2/P2RX2/KCNE2/P2RX5
GO_NEGATIVE_REGULATION_OF_LEUKOCYTE_MIGRATION	GO_NEGATIVE_REGULATION_OF_LEUKOCYTE_MIGRATION	20/2047	48/18046	8.12683e-08	1.51675e-06	1.14957e-06	SLAMF8/CD300A/HMOX1/CCL2/KLRK1/EMILIN1/CD200R1/GPR18/C5AR2/CD200/CXCL12/CCL21/STAP1/DUSP1/KLRC4-KLRK1/SLIT2/IL27RA/ADA/GCSAM/GREM1
GO_FICOLIN_1_RICH_GRANULE_MEMBRANE	GO_FICOLIN_1_RICH_GRANULE_MEMBRANE	23/2047	61/18046	8.18903e-08	1.51872e-06	1.15106e-06	ITGB2/ITGAX/CD300A/FCER1G/NCKAP1L/DOK3/TBC1D10C/LILRB2/SIGLEC5/ADGRE3/CR1/FPR1/FCAR/CD93/FPR2/CLEC4D/PRCP/SLC11A1/SIGLEC14/ADAM8/TRPM2/CLEC4C/SLC2A3
GO_LYMPHOCYTE_HOMEOSTASIS	GO_LYMPHOCYTE_HOMEOSTASIS	23/2047	61/18046	8.18903e-08	1.51872e-06	1.15106e-06	SIT1/NCKAP1L/JAK3/CORO1A/P2RX7/DOCK10/IL2RA/FOXP3/CD74/LAT/TNFSF13B/GAPT/TNFSF14/GPR174/TNFRSF17/TNFRSF13B/MEF2C/TSC22D3/BCL2/TNFAIP3/IL2/ADA/LGALS9
GO_POSITIVE_REGULATION_OF_NITRIC_OXIDE_METABOLIC_PROCESS	GO_POSITIVE_REGULATION_OF_NITRIC_OXIDE_METABOLIC_PROCESS	19/2047	44/18046	8.58385e-08	1.58693e-06	1.20276e-06	ITGB2/AIF1/CLEC7A/TLR6/ICAM1/KLRK1/HBB/TMEM106A/CD36/KLRC4-KLRK1/IL1B/IFNG/TLR4/CLU/TNF/KLF2/MMP8/JAK2/PTX3
GO_NEGATIVE_REGULATION_OF_INTERLEUKIN_12_PRODUCTION	GO_NEGATIVE_REGULATION_OF_INTERLEUKIN_12_PRODUCTION	11/2047	16/18046	9.89006e-08	1.82269e-06	1.38144e-06	ACP5/LILRB1/JAK3/TLR8/SLAMF1/LILRA5/MEFV/TIGIT/CMKLR1/ARRB2/THBS1
GO_VESICLE_LUMEN	GO_VESICLE_LUMEN	70/2047	327/18046	1.00867e-07	1.85311e-06	1.4045e-06	OSCAR/FGR/ARHGAP9/BIN2/FCN1/GMFG/HK3/SRGN/DOCK2/GM2A/CHIT1/CFP/A1BG/MNDA/SERPING1/CHI3L1/CTSZ/TGFB1/RARRES2/CTSW/FERMT3/A2M/MAN2B1/VWF/PGLYRP1/FASLG/ITIH4/ARSB/POMC/FTL/ITIH3/CTSD/RNASE2/TIMP3/TGFB3/CRISPLD2/HGF/COTL1/CLEC3B/SPARC/BPI/ALOX5/ISLR/VEGFC/PTPN6/IGF1/THBS1/C3/ACTN2/ELANE/MMRN1/SERPINE1/RETN/TIMP1/PYGL/F13A1/CLU/CFD/UNC13D/RNASE3/ADA/MPO/DBH/DEFA1B/MMP8/CTSG/PPBP/GHRL/PTX3/SERPINF2
GO_REGULATION_OF_RECEPTOR_SIGNALING_PATHWAY_VIA_STAT	GO_REGULATION_OF_RECEPTOR_SIGNALING_PATHWAY_VIA_STAT	40/2047	148/18046	1.06482e-07	1.95018e-06	1.47807e-06	IL10RA/CSF1R/HCLS1/CD300A/SH2B3/JAK3/PTPRC/IL7R/AKR1B1/IL22RA2/CD40/CCL5/PECAM1/FLT3/FYN/OSM/F2R/SOCS3/TNFRSF18/IL12B/CYP1B1/SOCS1/IL21/IL13/IFNG/IL6R/IGF1/IL27RA/CRLF2/IL6/CSF2/TNF/IL2/LEP/IL26/IL24/CRLF1/JAK2/GHR/TNFSF18
GO_CYTOSOLIC_CALCIUM_ION_TRANSPORT	GO_CYTOSOLIC_CALCIUM_ION_TRANSPORT	46/2047	183/18046	1.31646e-07	2.40356e-06	1.8217e-06	CD4/CCR5/CORO1A/PLCB2/P2RX7/CLIC2/PTPRC/XCR1/CXCL9/RAMP3/CCL19/CCL3/CXCL10/APLNR/FYN/F2RL3/CCR7/FASLG/JPH4/P2RY6/THY1/F2R/CCL21/CD19/CX3CL1/MCOLN2/MYO5A/PLCG2/ITPR1/LCK/BCL2/IL13/TRPM2/JSRP1/TRPC3/PTPN6/RGS9/MS4A1/LIME1/CXCL11/ADCYAP1R1/HRC/GSTM2/P2RX2/PLCL2/P2RX5
GO_REGULATION_OF_PHOSPHOLIPASE_C_ACTIVITY	GO_REGULATION_OF_PHOSPHOLIPASE_C_ACTIVITY	19/2047	45/18046	1.32804e-07	2.4172e-06	1.83203e-06	S1PR4/RASGRP4/PLCB2/PTAFR/ESR1/C5AR1/ITK/PDGFRB/P2RY12/P2RY6/NMUR1/AVPR1A/GPR55/LPAR1/EDNRA/ADCYAP1R1/PDGFRA/NTRK3/GNA15
GO_DETECTION_OF_MOLECULE_OF_BACTERIAL_ORIGIN	GO_DETECTION_OF_MOLECULE_OF_BACTERIAL_ORIGIN	9/2047	11/18046	1.35868e-07	2.45775e-06	1.86277e-06	TREM2/LY96/TLR6/TLR1/C4B/TLR2/TLR4/NOD2/SSC5D
GO_NATURAL_KILLER_CELL_CHEMOTAXIS	GO_NATURAL_KILLER_CELL_CHEMOTAXIS	9/2047	11/18046	1.35868e-07	2.45775e-06	1.86277e-06	PIK3CD/PIK3CG/CCL4/CCL5/CCL3/CCL2/KLRK1/KLRC4-KLRK1/CCL7
GO_MEMBRANE_REGION	GO_MEMBRANE_REGION	70/2047	330/18046	1.46354e-07	2.6393e-06	2.00037e-06	ITGB2/HCK/CD4/SELPLG/BTK/CD14/CD48/LCP2/ITGAM/LAT2/KCNA3/CD2/OLR1/PTPRC/RFTN1/ZAP70/CD8A/TLR6/TLR1/HMOX1/S1PR1/DYSF/PECAM1/LAT/ICAM1/RGS19/FYN/CD79A/GNAI2/FASLG/P2RY12/KCNE1/PLVAP/LRRK2/CD36/FXYD1/P2RX1/THY1/KDR/F2R/CD19/PDPN/TEK/CTSD/PTGIS/CD1A/ABCA1/LCK/NOS3/TLR2/SGCA/BAALC/MAG/TNFRSF1B/EHD2/MS4A1/ADCYAP1R1/EDNRB/CDH13/TNF/BIRC3/RTN4RL2/SMO/CLIP3/BST2/ADD2/JAK2/KCNMA1/KCNA5/CD24
GO_REACTIVE_OXYGEN_SPECIES_METABOLIC_PROCESS	GO_REACTIVE_OXYGEN_SPECIES_METABOLIC_PROCESS	63/2047	286/18046	1.48194e-07	2.66432e-06	2.01933e-06	ITGB2/NRROS/CYBB/NCF1/ACP5/TYROBP/NCF1C/AIF1/NCF1B/PREX1/ITGAM/VAV1/P2RX7/CLEC7A/NCF2/RAC2/TGFB1/TLR6/NCF4/ICAM1/FYN/KLRK1/PDGFRB/CD34/HBB/GNAI2/FPR2/TMEM106A/FBLN5/LRRK2/CD36/PRCP/HBA1/ABCD2/CYP1B1/PTGIS/NOS3/GPX1/TLR2/BCL2/HBD/KLRC4-KLRK1/IL1B/CX3CR1/HBA2/IFNG/PXDNL/PXDN/THBS1/TLR4/CLU/TNF/KLF2/LEP/MPO/SOD3/GPX3/MMP8/MMP3/JAK2/PTX3/SLC18A2/HBE1
GO_INFLAMMATORY_RESPONSE_TO_ANTIGENIC_STIMULUS	GO_INFLAMMATORY_RESPONSE_TO_ANTIGENIC_STIMULUS	21/2047	54/18046	1.60591e-07	2.8784e-06	2.18159e-06	BTK/FCER1G/CD6/CYSLTR1/CD68/LTA/FCGR2B/IL2RA/CD28/ICAM1/CCR7/GATA3/IL12B/IL5RA/GPX1/RASGRP1/C3/ELANE/CXCR2/TNF/ADCYAP1
GO_POSITIVE_REGULATION_OF_SMOOTH_MUSCLE_CELL_PROLIFERATION	GO_POSITIVE_REGULATION_OF_SMOOTH_MUSCLE_CELL_PROLIFERATION	31/2047	102/18046	1.66159e-07	2.96914e-06	2.25036e-06	AIF1/MMP9/PTAFR/AKR1B1/CCL5/HMOX1/S1PR1/PDGFRB/CALCRL/GNAI2/P2RY6/HTR1B/MMP2/CX3CL1/TGM2/NOTCH3/IL13/IL6R/ADAMTS1/IGF1/THBS1/ELANE/IGFBP5/IL6/NR4A3/STAT1/CDH13/TNF/PDGFD/JAK2/SERPINF2
GO_POSITIVE_REGULATION_OF_T_CELL_MEDIATED_IMMUNITY	GO_POSITIVE_REGULATION_OF_T_CELL_MEDIATED_IMMUNITY	20/2047	50/18046	1.82793e-07	3.25649e-06	2.46815e-06	SASH3/NLRP3/P2RX7/PTPRC/CD1D/IL12RB1/FOXP3/CD1B/CD1C/GATA3/IL12B/CD1E/IL1R1/CD1A/IL18R1/IL1B/HLA-G/IL6/TNFSF4/RSAD2
GO_POSITIVE_REGULATION_OF_CD4_POSITIVE_ALPHA_BETA_T_CELL_DIFFERENTIATION	GO_POSITIVE_REGULATION_OF_CD4_POSITIVE_ALPHA_BETA_T_CELL_DIFFERENTIATION	15/2047	30/18046	1.84872e-07	3.27369e-06	2.48118e-06	SASH3/NCKAP1L/CD86/NLRP3/HLX/CD80/IL12RB1/FOXP3/CD83/CCL19/IL12B/SOCS1/IFNG/TNFSF4/LGALS9
GO_REGULATION_OF_NEUTROPHIL_CHEMOTAXIS	GO_REGULATION_OF_NEUTROPHIL_CHEMOTAXIS	15/2047	30/18046	1.84872e-07	3.27369e-06	2.48118e-06	C3AR1/NCKAP1L/C5AR1/RAC2/CCL19/DYSF/CD74/CCR7/C5AR2/THBS4/CCL21/SLIT2/JAM3/CXCR2/MPP1
GO_POSITIVE_REGULATION_OF_INTERLEUKIN_4_PRODUCTION	GO_POSITIVE_REGULATION_OF_INTERLEUKIN_4_PRODUCTION	13/2047	23/18046	1.8886e-07	3.33426e-06	2.52709e-06	SASH3/HAVCR2/FCER1G/CD86/NLRP3/CD3E/CD28/IRF4/FOXP3/CD40LG/GATA3/TNFSF4/LGALS9
GO_POSITIVE_REGULATION_OF_PHOSPHOLIPASE_ACTIVITY	GO_POSITIVE_REGULATION_OF_PHOSPHOLIPASE_ACTIVITY	22/2047	59/18046	1.96479e-07	3.45838e-06	2.62116e-06	S1PR4/RASGRP4/PLCB2/PTAFR/ESR1/C5AR1/ITK/CCL5/PDGFRB/P2RY12/P2RY6/NMUR1/PLA2G5/AVPR1A/APOC2/GPR55/LPAR1/EDNRA/ADCYAP1R1/PDGFRA/NTRK3/GNA15
GO_INTERLEUKIN_17_PRODUCTION	GO_INTERLEUKIN_17_PRODUCTION	17/2047	38/18046	2.19951e-07	3.83707e-06	2.90818e-06	NCKAP1L/LY9/SLAMF6/RFTN1/FOXP3/TGFB1/OSM/IL12B/IL21/IFNG/IL27RA/TLR4/IL6/NOD2/SPHK1/IL2/TNFSF4
GO_POSITIVE_REGULATION_OF_CYTOSOLIC_CALCIUM_ION_CONCENTRATION_INVOLVED_IN_PHOSPHOLIPASE_C_ACTIVATING_G_PROTEIN_COUPLED_SIGNALING_PATHWAY	GO_POSITIVE_REGULATION_OF_CYTOSOLIC_CALCIUM_ION_CONCENTRATION_INVOLVED_IN_PHOSPHOLIPASE_C_ACTIVATING_G_PROTEIN_COUPLED_SIGNALING_PATHWAY	17/2047	38/18046	2.19951e-07	3.83707e-06	2.90818e-06	C3AR1/P2RY8/GPR65/P2RY10/S1PR1/F2RL3/GPR174/OPRL1/GPR18/GPR4/F2R/TGM2/GPR55/LPAR1/LPAR4/GNA15/F2RL2
GO_POSITIVE_REGULATION_OF_LYMPHOCYTE_MIGRATION	GO_POSITIVE_REGULATION_OF_LYMPHOCYTE_MIGRATION	17/2047	38/18046	2.19951e-07	3.83707e-06	2.90818e-06	SPN/AIF1/CCR2/DOCK8/ITGA4/CCL4/CCL5/CCL3/CXCL10/TNFSF14/CXCL13/XCL2/CXCL12/CCL21/JAM2/ADAM8/CCL7
GO_DETECTION_OF_OTHER_ORGANISM	GO_DETECTION_OF_OTHER_ORGANISM	10/2047	14/18046	2.24594e-07	3.90648e-06	2.96078e-06	CLEC7A/CD1D/NLRC4/TLR6/TLR1/PGLYRP1/TLR2/TLR4/NOD2/SSC5D
GO_CD4_POSITIVE_OR_CD8_POSITIVE_ALPHA_BETA_T_CELL_LINEAGE_COMMITMENT	GO_CD4_POSITIVE_OR_CD8_POSITIVE_ALPHA_BETA_T_CELL_LINEAGE_COMMITMENT	12/2047	20/18046	2.30908e-07	4.00445e-06	3.03504e-06	SPN/TBX21/LY9/SLAMF6/IL12RB1/IRF4/FOXP3/IL12B/LOXL3/BCL2/IL6/BATF
GO_REGULATION_OF_ION_TRANSMEMBRANE_TRANSPORT	GO_REGULATION_OF_ION_TRANSMEMBRANE_TRANSPORT	93/2047	486/18046	2.46191e-07	4.25693e-06	3.2264e-06	CYBB/HVCN1/TREM2/KCNK13/MMP9/CORO1A/KCNA3/P2RX7/PTAFR/PIK3CG/CCR2/CLIC2/CXCL9/RAMP3/DYSF/REM1/SLC31A2/PDE4B/CCL2/CXCL10/APLNR/FYN/KCNJ5/F2RL3/HAMP/GJA5/KCNE1/SCN1B/JPH4/OPRL1/P2RY6/FXYD1/CRHBP/KEL/THY1/F2R/NETO1/CD19/MEF2C/KCNG2/SHANK3/STAC3/DLG4/CX3CL1/KCNAB2/KCNJ10/MYO5A/PLCG2/KCNK12/ADRB2/PM20D1/TLR9/SCN4A/IL13/JSRP1/IFNG/CTSS/EHD3/RELN/PTPN6/KCNJ8/NLGN2/FXYD6/THBS1/ATP1B2/ACTN2/RGS9/WNK3/KCNJ…
GO_CD4_POSITIVE_ALPHA_BETA_T_CELL_LINEAGE_COMMITMENT	GO_CD4_POSITIVE_ALPHA_BETA_T_CELL_LINEAGE_COMMITMENT	11/2047	17/18046	2.51334e-07	4.33311e-06	3.28413e-06	SPN/TBX21/LY9/SLAMF6/IL12RB1/IRF4/FOXP3/IL12B/LOXL3/IL6/BATF
GO_ACUTE_INFLAMMATORY_RESPONSE	GO_ACUTE_INFLAMMATORY_RESPONSE	32/2047	109/18046	2.56093e-07	4.40226e-06	3.33654e-06	BTK/FCER1G/NLRP3/CD6/FCGR2B/PIK3CG/VCAM1/CD163/FFAR3/ICAM1/OSM/HAMP/CCR7/ITIH4/PRCP/GATA3/TREM1/ADAM8/IL1B/IL6R/APOL2/C3/DNASE1L3/ELANE/IL6/CXCR2/EDNRB/TNF/TNFSF4/NUPR1/ADCYAP1/SERPINF2
GO_INTERLEUKIN_8_SECRETION	GO_INTERLEUKIN_8_SECRETION	15/2047	31/18046	3.20605e-07	5.49515e-06	4.16486e-06	FCN1/CD14/CD2/CHI3L1/TLR6/TLR1/CD244/C5AR2/F2R/TLR2/TLR4/PTPN22/LEP/SSC5D/LGALS9
GO_NEGATIVE_REGULATION_OF_PEPTIDE_SECRETION	GO_NEGATIVE_REGULATION_OF_PEPTIDE_SECRETION	40/2047	154/18046	3.37319e-07	5.76482e-06	4.36925e-06	APOE/LILRB1/TNFRSF4/SRGN/NLRP7/NLRP3/TLR8/FCGR2B/LILRA5/FOXP3/TLR6/BMP8A/LRRC32/CD74/CD200R1/CD34/FRMD4A/C5AR2/CRHBP/CD200/NLRP12/F2R/GBP1/CD22/BTN2A2/CX3CL1/IL1B/IL27RA/SFRP1/RGCC/BANK1/TNFAIP3/PTPN22/TNF/RSAD2/LEP/SSC5D/SYT11/GHRL/CARD17
GO_INTERLEUKIN_4_PRODUCTION	GO_INTERLEUKIN_4_PRODUCTION	16/2047	35/18046	3.47005e-07	5.91317e-06	4.48169e-06	SASH3/HAVCR2/FCER1G/CD86/NLRP3/CD3E/CD28/IRF4/ITK/FOXP3/CD83/CLECL1/CD40LG/GATA3/TNFSF4/LGALS9
GO_G_PROTEIN_COUPLED_PURINERGIC_RECEPTOR_SIGNALING_PATHWAY	GO_G_PROTEIN_COUPLED_PURINERGIC_RECEPTOR_SIGNALING_PATHWAY	13/2047	24/18046	3.69154e-07	6.27242e-06	4.75397e-06	PTAFR/P2RY13/ADORA2A/P2RY8/P2RY10/ADORA3/GPR34/GPR171/GNAI2/P2RY12/P2RY6/P2RY14/ADA
GO_LYSOSOMAL_LUMEN	GO_LYSOSOMAL_LUMEN	29/2047	95/18046	3.71374e-07	6.29195e-06	4.76877e-06	GM2A/CTSB/TCN2/LIPA/IFI30/CTSK/CD74/MAN2B1/PDGFRB/CTSL/FMOD/FASLG/ARSB/LGMN/NAAA/GPC3/CTSD/CD1E/DCN/PSAP/CTSS/BGN/OGN/LUM/VCAN/GPC6/GC/ACAN/OMD
GO_PATTERN_RECOGNITION_RECEPTOR_SIGNALING_PATHWAY	GO_PATTERN_RECOGNITION_RECEPTOR_SIGNALING_PATHWAY	48/2047	202/18046	4.36147e-07	7.36812e-06	5.58442e-06	ITGB2/CD300LF/SCIMP/HAVCR2/BTK/CD300A/FCN1/CD14/LILRA4/LY96/ITGAM/TLR8/LILRA2/CLEC7A/CTSB/ESR1/RFTN1/TLR7/IRF4/TLR6/TLR1/CTSK/CLEC4E/CTSL/PGLYRP1/MARCO/GFI1/CD36/COLEC12/LGMN/FCRL3/RAB7B/ARRB2/PIK3AP1/IRF1/TLR10/TLR2/TLR9/CTSS/TLR4/TRIL/TNFAIP3/NOD2/PTPN22/BIRC3/RSAD2/IRGM/TREML4
GO_APOPTOTIC_CELL_CLEARANCE	GO_APOPTOTIC_CELL_CLEARANCE	19/2047	48/18046	4.49121e-07	7.56557e-06	5.73407e-06	CD300LF/TYROBP/TREM2/FCN1/RAC2/CCL2/MARCO/AXL/CD36/C4B/TGM2/C4A/PEAR1/MFGE8/THBS1/ITGB3/C3/MERTK/FCN3
GO_REGULATION_OF_CATION_TRANSMEMBRANE_TRANSPORT	GO_REGULATION_OF_CATION_TRANSMEMBRANE_TRANSPORT	71/2047	346/18046	4.54734e-07	7.63823e-06	5.78914e-06	TREM2/MMP9/CORO1A/PIK3CG/CCR2/CLIC2/CXCL9/RAMP3/DYSF/REM1/SLC31A2/PDE4B/CCL2/CXCL10/APLNR/FYN/F2RL3/HAMP/KCNE1/SCN1B/JPH4/OPRL1/P2RY6/FXYD1/CRHBP/KEL/THY1/F2R/NETO1/CD19/MEF2C/SHANK3/STAC3/DLG4/CX3CL1/KCNAB2/MYO5A/PLCG2/ADRB2/PM20D1/TLR9/IL13/JSRP1/IFNG/CTSS/EHD3/RELN/PTPN6/NLGN2/FXYD6/ATP1B2/ACTN2/RGS9/WNK3/KCNE4/SCN4B/HECW1/LIME1/SHANK1/CXCL11/FXYD7/KCNS2/LRRC55/HRC/SHISA8/GRIA1/GSTM2/KCNE2/LRR…
GO_SMOOTH_MUSCLE_CELL_PROLIFERATION	GO_SMOOTH_MUSCLE_CELL_PROLIFERATION	43/2047	173/18046	4.65892e-07	7.78119e-06	5.89749e-06	AIF1/MMP9/PTAFR/PTGIR/AKR1B1/CCL5/HMOX1/S1PR1/PDGFRB/NPR1/CALCRL/GNAI2/P2RY6/PDE1A/MEF2C/HTR1B/IL12B/MMP2/TGFB3/CX3CL1/TGM2/VIPR2/NOTCH3/IL13/IFNG/IL6R/ADAMTS1/IGF1/THBS1/OGN/ELANE/TNFAIP3/IGFBP5/IL6/NR4A3/STAT1/CDH13/TNF/PDGFD/ELN/JAK2/SERPINF2/VIP
GO_VASCULAR_PROCESS_IN_CIRCULATORY_SYSTEM	GO_VASCULAR_PROCESS_IN_CIRCULATORY_SYSTEM	43/2047	173/18046	4.65892e-07	7.78119e-06	5.89749e-06	APOE/PTAFR/HRH2/ADORA2A/TGFB1/TBXA2R/HMOX1/ICAM1/CDH5/NPR1/GJA5/P2RX1/RAMP2/KEL/F2R/SCPEP1/HTR1B/TEK/HTR7/BMP6/DOCK4/ADRB2/PDE2A/NOS3/AVPR1A/GPX1/SLIT2/CD38/CXCR2/EDNRA/EDNRB/SMTNL1/TRPV4/LEP/UTS2R/DBH/ADRB3/AVPR2/KCNMA1/KCNA5/ADCYAP1/SERPINF2/VIP
GO_NEGATIVE_REGULATION_OF_ANTIGEN_RECEPTOR_MEDIATED_SIGNALING_PATHWAY	GO_NEGATIVE_REGULATION_OF_ANTIGEN_RECEPTOR_MEDIATED_SIGNALING_PATHWAY	14/2047	28/18046	4.77298e-07	7.92666e-06	6.00774e-06	LILRB4/CD300A/UBASH3A/FCGR2B/PVRIG/LPXN/FCRL3/THY1/GBP1/CD22/BTN2A2/PTPN6/PTPN22/PLCL2
GO_REGULATION_OF_INTERLEUKIN_4_PRODUCTION	GO_REGULATION_OF_INTERLEUKIN_4_PRODUCTION	14/2047	28/18046	4.77298e-07	7.92666e-06	6.00774e-06	SASH3/HAVCR2/FCER1G/CD86/NLRP3/CD3E/CD28/IRF4/FOXP3/CD83/CD40LG/GATA3/TNFSF4/LGALS9
GO_COMPLEX_OF_COLLAGEN_TRIMERS	GO_COMPLEX_OF_COLLAGEN_TRIMERS	12/2047	21/18046	4.82969e-07	7.95343e-06	6.02803e-06	MARCO/COL5A3/COL4A1/COL4A2/COL5A1/COL8A1/COL1A2/COL1A1/COL3A1/LUM/COL5A2/COL23A1
GO_EOSINOPHIL_CHEMOTAXIS	GO_EOSINOPHIL_CHEMOTAXIS	12/2047	21/18046	4.82969e-07	7.95343e-06	6.02803e-06	CCL18/CCL5/CCL3/CCL2/CCL3L3/CCL13/XCL2/CCL8/CCL11/CX3CL1/CCL7/CCL23
GO_THYMIC_T_CELL_SELECTION	GO_THYMIC_T_CELL_SELECTION	12/2047	21/18046	4.82969e-07	7.95343e-06	6.02803e-06	DOCK2/PTPRC/CD3D/CD3E/CD28/ZAP70/CD3G/CD74/CCR7/GATA3/GLI3/ITPKB
GO_NEGATIVE_T_CELL_SELECTION	GO_NEGATIVE_T_CELL_SELECTION	9/2047	12/18046	4.88329e-07	7.97468e-06	6.04414e-06	DOCK2/PTPRC/CD3E/CD28/ZAP70/CD74/THEMIS/CCR7/GLI3
GO_RESPONSE_TO_MACROPHAGE_COLONY_STIMULATING_FACTOR	GO_RESPONSE_TO_MACROPHAGE_COLONY_STIMULATING_FACTOR	9/2047	12/18046	4.88329e-07	7.97468e-06	6.04414e-06	CSF1R/DCSTAMP/CSF1/DOK1/STAP1/PDE2A/TLR2/PDE1B/TLR4
GO_T_HELPER_17_CELL_LINEAGE_COMMITMENT	GO_T_HELPER_17_CELL_LINEAGE_COMMITMENT	9/2047	12/18046	4.88329e-07	7.97468e-06	6.04414e-06	TBX21/LY9/SLAMF6/IL12RB1/IRF4/IL12B/LOXL3/IL6/BATF
GO_CLATHRIN_COATED_ENDOCYTIC_VESICLE_MEMBRANE	GO_CLATHRIN_COATED_ENDOCYTIC_VESICLE_MEMBRANE	17/2047	40/18046	5.42565e-07	8.83585e-06	6.69683e-06	APOE/HLA-DPB1/FCGR1A/HLA-DQA1/FCGR1B/HLA-DRB1/CD74/HLA-DPA1/HLA-DRA/HLA-DQB2/HLA-DQB1/FZD2/HLA-DQA2/FZD4/ROR2/HLA-DRB5/CD207
GO_REGULATION_OF_MYELOID_LEUKOCYTE_MEDIATED_IMMUNITY	GO_REGULATION_OF_MYELOID_LEUKOCYTE_MEDIATED_IMMUNITY	20/2047	53/18046	5.60398e-07	9.10105e-06	6.89783e-06	ITGB2/PRAM1/CD84/FGR/BTK/CD300A/FCER1G/ITGAM/PTAFR/FCGR2B/CCR2/RAC2/ADGRE2/FES/HMOX1/IL13/C3/DNASE1L3/UNC13D/LGALS9
GO_METALLOPEPTIDASE_ACTIVITY	GO_METALLOPEPTIDASE_ACTIVITY	44/2047	180/18046	5.66795e-07	9.17958e-06	6.95736e-06	DPEP2/MMP9/VASH1/MMP25/ADAMDEC1/MMP19/AMZ1/ADAMTS10/MMP23B/ADAMTS7/AEBP1/KEL/ADAMTS2/DPEP3/MMP2/MMP14/CPXM1/CPA3/LAP3/TLL1/CPZ/ADAM8/ADAM19/ADAMTS1/ADAMTS3/ADAMTS4/ADAM12/MMP12/ADAMTS8/FAP/MMP13/ADAM28/CPE/PAPPA/ADAM23/ADAMTS16/MMP8/ADAM33/ERAP2/MMP3/MMP1/CPA5/ADAMTS15/ADAMTS12
GO_NEGATIVE_REGULATION_OF_INTERLEUKIN_10_PRODUCTION	GO_NEGATIVE_REGULATION_OF_INTERLEUKIN_10_PRODUCTION	11/2047	18/18046	5.79722e-07	9.36315e-06	7.09649e-06	TYROBP/LILRB1/PDCD1LG2/JAK3/FCGR2B/FOXP3/CD274/IL12B/IDO1/TRIB2/MMP8
GO_PLATELET_ALPHA_GRANULE_LUMEN	GO_PLATELET_ALPHA_GRANULE_LUMEN	23/2047	67/18046	5.88106e-07	9.47253e-06	7.17938e-06	SRGN/A1BG/SERPING1/TGFB1/FERMT3/A2M/VWF/TGFB3/HGF/SPARC/ISLR/VEGFC/IGF1/THBS1/ACTN2/MMRN1/SERPINE1/TIMP1/F13A1/CLU/CFD/PPBP/SERPINF2
GO_LYMPHOCYTE_APOPTOTIC_PROCESS	GO_LYMPHOCYTE_APOPTOTIC_PROCESS	24/2047	72/18046	6.2389e-07	9.99413e-06	7.57472e-06	BTK/GIMAP8/JAK3/P2RX7/DOCK8/IL2RA/PTCRA/CD27/CD3G/IL7R/CCL5/CD274/CD74/PDCD1/FASLG/CLC/TSC22D3/ADAM8/GLI3/IDO1/IL2/ADA/LGALS9/BIRC7
GO_POSITIVE_REGULATION_OF_SMALL_GTPASE_MEDIATED_SIGNAL_TRANSDUCTION	GO_POSITIVE_REGULATION_OF_SMALL_GTPASE_MEDIATED_SIGNAL_TRANSDUCTION	24/2047	72/18046	6.2389e-07	9.99413e-06	7.57472e-06	RASGRP4/VAV1/P2RY8/GPR65/P2RY10/PDGFRB/NTRK1/F2RL3/GPR174/CSF1/GPR18/GPR4/F2R/RELN/IGF1/RASGRP1/GPR55/COL3A1/ITPKB/LPAR1/ADCYAP1R1/LPAR4/JAK2/F2RL2
GO_POSITIVE_REGULATION_OF_INTERLEUKIN_8_PRODUCTION	GO_POSITIVE_REGULATION_OF_INTERLEUKIN_8_PRODUCTION	19/2047	49/18046	6.55844e-07	1.04775e-05	7.94104e-06	FCN1/CD14/TLR8/CLEC7A/CD2/TLR7/TLR1/CD74/CD244/F2R/TLR2/TLR9/IL1B/TLR4/ELANE/SERPINE1/NOD2/TNF/LGALS9
GO_MATURE_B_CELL_DIFFERENTIATION	GO_MATURE_B_CELL_DIFFERENTIATION	13/2047	25/18046	6.89046e-07	1.09484e-05	8.29795e-06	SLAMF8/FCGR2B/DOCK10/GPR183/POU2F2/CD19/LGALS1/MFNG/PLCG2/NKX2-3/ITM2A/ADA/PLCL2
GO_MHC_PROTEIN_COMPLEX_BINDING	GO_MHC_PROTEIN_COMPLEX_BINDING	13/2047	25/18046	6.89046e-07	1.09484e-05	8.29795e-06	LILRB1/HLA-DMB/LILRB2/HLA-DOA/CD8A/HLA-DRB1/CD74/HLA-DRA/HLA-DMA/KLRD1/HLA-DOB/MS4A1/KLRC1
GO_CALCIUM_ION_TRANSMEMBRANE_IMPORT_INTO_CYTOSOL	GO_CALCIUM_ION_TRANSMEMBRANE_IMPORT_INTO_CYTOSOL	38/2047	147/18046	7.47911e-07	1.18517e-05	8.98257e-06	CCR5/CORO1A/PLCB2/P2RX7/CLIC2/PTPRC/XCR1/CXCL9/RAMP3/CCL19/CCL3/CXCL10/APLNR/FYN/F2RL3/CCR7/FASLG/JPH4/P2RY6/THY1/F2R/CCL21/CD19/CX3CL1/MCOLN2/MYO5A/PLCG2/ITPR1/LCK/IL13/TRPM2/JSRP1/PTPN6/LIME1/CXCL11/HRC/GSTM2/PLCL2
GO_CONNECTIVE_TISSUE_DEVELOPMENT	GO_CONNECTIVE_TISSUE_DEVELOPMENT	59/2047	274/18046	8.12605e-07	1.28422e-05	9.73333e-06	CHST11/ACVRL1/CHI3L1/MAF/TGFB1/BMP8A/CTSK/COL14A1/PDGFRB/CD34/EFEMP1/CSF1/COL6A2/COL6A1/GPR4/ADAMTS7/MEF2C/CHRDL2/ANXA6/BMP6/SNAI2/FRZB/WT1/COL6A3/GLI3/COL5A1/RUNX3/IL6R/BGN/LOXL2/ROR2/RSPO2/PRRX1/CYTL1/EVC/WNT10B/GDF6/COL1A1/LUM/MGP/TIMP1/GDF7/TRPV4/SFRP2/MMP13/LEP/MUSTN1/PDGFD/EBF2/MATN3/VIT/WNT2B/GREM1/ACAN/LOX/GHRL/PTH1R/ADAMTS12/HAND2
GO_POSITIVE_REGULATION_OF_NATURAL_KILLER_CELL_MEDIATED_IMMUNITY	GO_POSITIVE_REGULATION_OF_NATURAL_KILLER_CELL_MEDIATED_IMMUNITY	14/2047	29/18046	8.26383e-07	1.2981e-05	9.83849e-06	VAV1/SLAMF6/SH2D1A/CRTAM/NCR3/KLRK1/LAG3/IL18RAP/IL12B/CLNK/IL21/KLRC4-KLRK1/RASGRP1/HLA-G
GO_T_CELL_CYTOKINE_PRODUCTION	GO_T_CELL_CYTOKINE_PRODUCTION	17/2047	41/18046	8.2915e-07	1.2981e-05	9.83849e-06	SASH3/TBX21/NLRP3/CCR2/FOXP3/CLC/SLC11A1/GATA3/IL18RAP/IL12B/IL1R1/IL18R1/IL1B/TNFRSF1B/IL6/TNFSF4/RSAD2
GO_PRODUCTION_OF_MOLECULAR_MEDIATOR_INVOLVED_IN_INFLAMMATORY_RESPONSE	GO_PRODUCTION_OF_MOLECULAR_MEDIATOR_INVOLVED_IN_INFLAMMATORY_RESPONSE	24/2047	73/18046	8.30217e-07	1.2981e-05	9.83849e-06	SLAMF8/GPSM3/BTK/FCER1G/NLRP7/CD6/CLEC7A/GBP5/NLRC3/MEFV/TLR6/CD96/ADCY7/CD36/P2RX1/ABCD2/ALOX5/PER1/IDO1/TLR4/IL17B/SERPINE1/NOD2/LEP
GO_REGULATION_OF_TOLL_LIKE_RECEPTOR_SIGNALING_PATHWAY	GO_REGULATION_OF_TOLL_LIKE_RECEPTOR_SIGNALING_PATHWAY	24/2047	73/18046	8.30217e-07	1.2981e-05	9.83849e-06	CD300LF/CD300A/CD14/LILRA4/LY96/LILRA2/ESR1/IRF4/TLR6/TLR1/GFI1/CD36/FCRL3/RAB7B/ARRB2/IRF1/TLR2/TLR9/TLR4/TNFAIP3/PTPN22/BIRC3/RSAD2/TREML4
GO_NEGATIVE_REGULATION_OF_SECRETION	GO_NEGATIVE_REGULATION_OF_SECRETION	54/2047	243/18046	8.41579e-07	1.31237e-05	9.94669e-06	APOE/CD84/LILRB1/CD300A/TNFRSF4/SRGN/NLRP7/NLRP3/TIFAB/TLR8/FCGR2B/CCR2/LILRA5/FOXP3/TLR6/HMOX1/BMP8A/LRRC32/CD74/OSM/CD200R1/CD34/GNAI2/P2RY12/FRMD4A/C5AR2/CRHBP/CD200/NLRP12/F2R/GBP1/CD22/HTR1B/BTN2A2/CX3CL1/IL1B/TNFRSF1B/IL27RA/SFRP1/RGCC/BANK1/TNFAIP3/WNK3/PTPN22/TNF/RSAD2/ADA/LEP/SSC5D/SYT11/LGALS9/AVPR2/GHRL/CARD17
GO_NEGATIVE_REGULATION_OF_LEUKOCYTE_DIFFERENTIATION	GO_NEGATIVE_REGULATION_OF_LEUKOCYTE_DIFFERENTIATION	30/2047	104/18046	9.08458e-07	1.41292e-05	1.07087e-05	LILRB4/C1QC/LILRB1/MAFB/TBX21/JAK3/GPR68/HLX/LILRB3/FCGR2B/FOXP3/CCL3/CD74/FGL2/DTX1/PGLYRP1/LAG3/LOXL3/SOCS1/IRF1/ZBTB46/FBN1/GLI3/RUNX3/SFRP1/TLR4/HLA-G/GPR55/IL2/TNFSF4
GO_DEFENSE_RESPONSE_TO_VIRUS	GO_DEFENSE_RESPONSE_TO_VIRUS	54/2047	244/18046	9.63513e-07	1.49459e-05	1.13277e-05	LILRB1/NLRP3/TLR8/RNASE6/APOBEC3G/PTPRC/APOBEC3H/IL2RA/IL12RB1/TLR7/CXCL9/TSPAN32/CD40/PRF1/FGL2/CXCL10/IL27/TRIM22/APOBEC3D/SAMHD1/GBP1/IL12B/RNASE2/IRF1/MAP3K14/APOBEC3A/SLFN11/TLR9/BCL2/AIM2/IL1B/IFNG/IFI16/APOBEC3C/SPON2/IRF5/MMP12/TNFAIP3/ABCC9/IL6/APOBEC3F/HTRA1/FCN3/IFIT3/STAT1/NLRC5/BIRC3/UNC13D/IFIT2/RSAD2/CARD9/CD207/DEFA1B/BST2
GO_EXTRACELLULAR_MATRIX_CONSTITUENT_CONFERRING_ELASTICITY	GO_EXTRACELLULAR_MATRIX_CONSTITUENT_CONFERRING_ELASTICITY	8/2047	10/18046	9.86101e-07	1.51762e-05	1.15023e-05	EMILIN1/EMILIN2/FBLN5/FBN1/FBLN2/MMRN1/EMILIN3/ELN
GO_MHC_CLASS_II_RECEPTOR_ACTIVITY	GO_MHC_CLASS_II_RECEPTOR_ACTIVITY	8/2047	10/18046	9.86101e-07	1.51762e-05	1.15023e-05	HLA-DOA/HLA-DQA1/HLA-DPA1/HLA-DRA/HLA-DQB2/HLA-DQB1/HLA-DOB/HLA-DQA2
GO_T_CELL_ACTIVATION_VIA_T_CELL_RECEPTOR_CONTACT_WITH_ANTIGEN_BOUND_TO_MHC_MOLECULE_ON_ANTIGEN_PRESENTING_CELL	GO_T_CELL_ACTIVATION_VIA_T_CELL_RECEPTOR_CONTACT_WITH_ANTIGEN_BOUND_TO_MHC_MOLECULE_ON_ANTIGEN_PRESENTING_CELL	8/2047	10/18046	9.86101e-07	1.51762e-05	1.15023e-05	LILRB1/HAVCR2/ITGAL/HLA-DMB/ICAM1/FGL2/APBB1IP/LGALS9
GO_NEGATIVE_REGULATION_OF_ADAPTIVE_IMMUNE_RESPONSE	GO_NEGATIVE_REGULATION_OF_ADAPTIVE_IMMUNE_RESPONSE	18/2047	46/18046	1.1005e-06	1.68926e-05	1.28032e-05	LILRB1/HAVCR2/TBX21/JAK3/SAMSN1/FCGR2B/PTPRC/FOXP3/IL7R/CR1/CLEC4G/LOXL3/PTPN6/IL27RA/HLA-G/IL2/TNFSF4/IL1RL1
GO_REGULATION_OF_LYMPHOCYTE_APOPTOTIC_PROCESS	GO_REGULATION_OF_LYMPHOCYTE_APOPTOTIC_PROCESS	20/2047	55/18046	1.11755e-06	1.70651e-05	1.29339e-05	BTK/GIMAP8/JAK3/P2RX7/DOCK8/PTCRA/CD27/CD3G/IL7R/CCL5/CD274/CD74/PDCD1/TSC22D3/ADAM8/IDO1/IL2/ADA/LGALS9/BIRC7
GO_RESPONSE_TO_AMYLOID_BETA	GO_RESPONSE_TO_AMYLOID_BETA	20/2047	55/18046	1.11755e-06	1.70651e-05	1.29339e-05	TREM2/MMP9/FCGR2B/VCAM1/ITGA4/TLR6/RAMP3/ICAM1/FYN/FPR2/CD36/LGMN/NGFR/MMP2/ADRB2/IGF1/TLR4/MMP12/MMP13/MMP3
GO_CHRONIC_INFLAMMATORY_RESPONSE	GO_CHRONIC_INFLAMMATORY_RESPONSE	11/2047	19/18046	1.23515e-06	1.87635e-05	1.42211e-05	LTA/VCAM1/FOXP3/CCL5/CXCL13/CCL11/IDO1/THBS1/TNFAIP3/TNF/UNC13D
GO_POSITIVE_REGULATION_OF_T_HELPER_1_TYPE_IMMUNE_RESPONSE	GO_POSITIVE_REGULATION_OF_T_HELPER_1_TYPE_IMMUNE_RESPONSE	11/2047	19/18046	1.23515e-06	1.87635e-05	1.42211e-05	HLX/CCR2/CD80/IL12RB1/CCL19/SLC11A1/IL12B/IL1R1/IL18R1/IL1B/IL27RA
GO_REGULATION_OF_CELL_SUBSTRATE_ADHESION	GO_REGULATION_OF_CELL_SUBSTRATE_ADHESION	48/2047	209/18046	1.25192e-06	1.89691e-05	1.4377e-05	PREX1/ACVRL1/CASS4/RAC2/CD3E/NRP1/EMILIN1/NINJ1/CCR7/PPM1F/CSF1/CD36/THY1/KDR/CCL21/CCDC80/PDPN/GBP1/LGALS1/TEK/EGFLAM/ABI3BP/MMP14/CX3CL1/FAM107A/FBLN1/BCL2/FZD4/FBLN2/SFRP1/ECM2/THBS1/COL8A1/MMP12/ANGPT2/COL1A1/SERPINE1/CDH13/SPOCK2/UNC13D/POSTN/LIMS2/PLAU/EPHA3/MYOC/VIT/GREM1/JAK2
GO_BASEMENT_MEMBRANE	GO_BASEMENT_MEMBRANE	28/2047	95/18046	1.29251e-06	1.95338e-05	1.4805e-05	COL8A2/SERPINF1/MMRN2/EFEMP2/COL18A1/NID2/THBS4/CCDC80/COL4A1/EGFLAM/TIMP3/COL15A1/COL4A2/NTN1/FBLN1/FBN1/SPARC/COL5A1/LAMC3/ADAMTS1/LOXL2/LAMA2/COL8A1/LAMA1/TIMP1/NTN3/COL23A1/ACAN
GO_POSITIVE_REGULATION_OF_MAP_KINASE_ACTIVITY	GO_POSITIVE_REGULATION_OF_MAP_KINASE_ACTIVITY	56/2047	259/18046	1.33754e-06	2.01625e-05	1.52815e-05	PIK3R5/FGD2/PIK3R6/ZEB2/P2RX7/PIK3CG/PDE6G/PTPRC/C5AR1/MAP4K1/MAP3K3/TGFB1/TLR6/CD40/FPR1/CCL19/CD74/FLT3/CD40LG/PDGFRB/NTRK1/CXCR4/S1PR2/LRRK2/MDFIC/F2R/TGFB3/MAPK11/MAP3K14/HGF/PROK2/ADAM8/TLR9/FZD4/IL1B/ROR2/IGF1/RASGRP1/THBS1/PAK3/TLR4/ELANE/MAPK10/LPAR1/NOD2/TNF/PDGFD/BIRC7/ALK/NTRK3/FZD8/JAK2/GHRL/GHR/CD24/TIAM1
GO_BIOMINERALIZATION	GO_BIOMINERALIZATION	40/2047	162/18046	1.38518e-06	2.0812e-05	1.57738e-05	FGR/GPNMB/FAM20A/SRGN/CCR1/P2RX7/PHOSPHO1/TGFB1/TMEM119/S1PR1/CCL3/FAM20C/ALPL/GPC3/MEF2C/BMP6/TBX1/TGFB3/SNX10/ADRB2/NOS3/CLEC3B/ROR2/RSPO2/IGF1/COL1A2/WNT10B/GATA1/COL1A1/MGP/MMP13/SPP1/LEP/ASGR2/DDR2/TWIST1/GREM1/LOX/OMD/PTH1R
GO_POSITIVE_REGULATION_OF_RHO_PROTEIN_SIGNAL_TRANSDUCTION	GO_POSITIVE_REGULATION_OF_RHO_PROTEIN_SIGNAL_TRANSDUCTION	14/2047	30/18046	1.38771e-06	2.0812e-05	1.57738e-05	P2RY8/GPR65/P2RY10/PDGFRB/F2RL3/GPR174/GPR18/GPR4/F2R/GPR55/COL3A1/LPAR1/LPAR4/F2RL2
GO_OSSIFICATION	GO_OSSIFICATION	77/2047	396/18046	1.39507e-06	2.08692e-05	1.58171e-05	ACP5/FGR/GPNMB/SRGN/CCR1/P2RX7/PHOSPHO1/TGFB1/RASSF2/TMEM119/BMP8A/S1PR1/CCL3/CTSK/DHH/MRC2/FAM20C/CSF1/COL6A1/ALPL/CHRDL1/CLEC5A/GPC3/MEF2C/CHRDL2/TEK/MMP2/MMP14/BMP6/TGFB3/CLEC11A/GLI1/RORB/SNAI2/HGF/SNX10/CHRD/ADRB2/CLEC3B/BCL2/SPARC/GLI3/IL6R/ITGA11/ROR2/RSPO2/IGF1/TWIST2/SFRP1/DCHS1/CDH11/COL1A2/WNT10B/GATA1/IGFBP5/IL6/COL1A1/MGP/GLIS1/VCAN/GDF10/TNF/COL5A2/SFRP2/MMP13/SPP1/LEP/MYOC/ASGR2/SM…
GO_REACTIVE_NITROGEN_SPECIES_METABOLIC_PROCESS	GO_REACTIVE_NITROGEN_SPECIES_METABOLIC_PROCESS	26/2047	85/18046	1.40737e-06	2.09618e-05	1.58873e-05	ITGB2/ACP5/AIF1/CLEC7A/TLR6/ICAM1/KLRK1/CD34/HBB/TMEM106A/CD36/CYP1B1/PTGIS/NOS3/TLR2/KLRC4-KLRK1/IL1B/CX3CR1/IFNG/TLR4/CLU/TNF/KLF2/MMP8/JAK2/PTX3
GO_T_CELL_DIFFERENTIATION_IN_THYMUS	GO_T_CELL_DIFFERENTIATION_IN_THYMUS	23/2047	70/18046	1.41565e-06	2.09618e-05	1.58873e-05	DOCK2/MAFB/TESPA1/PTPRC/CD3D/CD3E/CD28/ZAP70/CD3G/FOXP3/IL7R/CD74/CCR7/CAMK4/GATA3/ADAM8/BCL2/GLI3/RASGRP1/ITPKB/ADA/FZD8/CCR6
GO_TUMOR_NECROSIS_FACTOR_BIOSYNTHETIC_PROCESS	GO_TUMOR_NECROSIS_FACTOR_BIOSYNTHETIC_PROCESS	15/2047	34/18046	1.42025e-06	2.09618e-05	1.58873e-05	CYBB/TYROBP/SPN/LILRB1/CLEC7A/CCR2/TNFRSF8/TLR1/CX3CR1/IFNG/THBS1/TLR4/CARD9/JAK2/GHRL
GO_COMPLEMENT_RECEPTOR_MEDIATED_SIGNALING_PATHWAY	GO_COMPLEMENT_RECEPTOR_MEDIATED_SIGNALING_PATHWAY	9/2047	13/18046	1.42622e-06	2.09618e-05	1.58873e-05	FPR3/C3AR1/C5AR1/CR1/FPR1/CMKLR1/FPR2/C5AR2/CR2
GO_G_PROTEIN_COUPLED_NUCLEOTIDE_RECEPTOR_ACTIVITY	GO_G_PROTEIN_COUPLED_NUCLEOTIDE_RECEPTOR_ACTIVITY	9/2047	13/18046	1.42622e-06	2.09618e-05	1.58873e-05	PTAFR/P2RY13/P2RY8/P2RY10/GPR34/GPR171/P2RY12/P2RY6/P2RY14
GO_G_PROTEIN_COUPLED_PURINERGIC_NUCLEOTIDE_RECEPTOR_SIGNALING_PATHWAY	GO_G_PROTEIN_COUPLED_PURINERGIC_NUCLEOTIDE_RECEPTOR_SIGNALING_PATHWAY	9/2047	13/18046	1.42622e-06	2.09618e-05	1.58873e-05	PTAFR/P2RY13/P2RY8/P2RY10/GPR34/GPR171/P2RY12/P2RY6/P2RY14
GO_POSITIVE_REGULATION_OF_REGULATORY_T_CELL_DIFFERENTIATION	GO_POSITIVE_REGULATION_OF_REGULATORY_T_CELL_DIFFERENTIATION	9/2047	13/18046	1.42622e-06	2.09618e-05	1.58873e-05	LILRB4/LILRB2/FOXP3/BTN2A2/SOCS1/IFNG/HLA-G/IL2/LGALS9
GO_CARTILAGE_DEVELOPMENT	GO_CARTILAGE_DEVELOPMENT	48/2047	210/18046	1.44708e-06	2.11254e-05	1.60113e-05	CHST11/ACVRL1/CHI3L1/MAF/TGFB1/BMP8A/CTSK/COL14A1/EFEMP1/COL6A2/COL6A1/ADAMTS7/MEF2C/CHRDL2/ANXA6/BMP6/SNAI2/FRZB/COL6A3/GLI3/RUNX3/BGN/LOXL2/ROR2/RSPO2/PRRX1/CYTL1/EVC/WNT10B/GDF6/COL1A1/LUM/MGP/TIMP1/TRPV4/SFRP2/MMP13/LEP/MUSTN1/MATN3/VIT/WNT2B/GREM1/ACAN/GHRL/PTH1R/ADAMTS12/HAND2
GO_NEUTROPHIL_HOMEOSTASIS	GO_NEUTROPHIL_HOMEOSTASIS	10/2047	16/18046	1.44812e-06	2.11254e-05	1.60113e-05	PIK3CD/SH2B3/CCR2/PDE4B/AXL/JAM3/MERTK/IL6/CXCR2/ITPKB
GO_REGULATION_OF_TOLERANCE_INDUCTION	GO_REGULATION_OF_TOLERANCE_INDUCTION	10/2047	16/18046	1.44812e-06	2.11254e-05	1.60113e-05	HAVCR2/LILRB2/IL2RA/CD3E/FOXP3/CD274/PDCD1/CLC/IDO1/HLA-G
GO_REGULATION_OF_CALCIUM_ION_TRANSPORT_INTO_CYTOSOL	GO_REGULATION_OF_CALCIUM_ION_TRANSPORT_INTO_CYTOSOL	29/2047	101/18046	1.52421e-06	2.21802e-05	1.68108e-05	CD4/CORO1A/P2RX7/CLIC2/CXCL9/RAMP3/CXCL10/APLNR/FYN/F2RL3/JPH4/P2RY6/THY1/F2R/CD19/CX3CL1/MYO5A/BCL2/IL13/JSRP1/TRPC3/PTPN6/LIME1/CXCL11/ADCYAP1R1/HRC/GSTM2/P2RX2/P2RX5
GO_ENDOPLASMIC_RETICULUM_LUMEN	GO_ENDOPLASMIC_RETICULUM_LUMEN	63/2047	306/18046	1.76777e-06	2.5661e-05	1.94489e-05	CD4/APOE/CFP/EBI3/MZB1/COL8A2/CTSZ/FLT3/IL27/COL14A1/FAM20C/CSF1/COL6A2/RCN3/ARSB/COL6A1/COL18A1/CERCAM/COL5A3/ADAMTS7/CHRDL1/IGFBP7/COL4A1/GPC3/LGALS1/P4HA3/IL12B/TSPAN33/COL15A1/COL4A2/FMO1/GPX7/ADAMTSL1/ADAMTSL4/C4A/FBN1/MXRA8/COL6A3/COL5A1/MFGE8/THBS1/C3/COL8A1/COL1A2/IGFBP5/IL6/FSTL1/COL1A1/COL3A1/VCAN/APOL1/TIMP1/CLU/COL5A2/HRC/COL19A1/COL23A1/PDIA2/SPP1/PDGFD/MATN3/ERAP2/GHRL
GO_INTERLEUKIN_2_BIOSYNTHETIC_PROCESS	GO_INTERLEUKIN_2_BIOSYNTHETIC_PROCESS	12/2047	23/18046	1.78564e-06	2.5793e-05	1.95489e-05	CD4/CD86/CLEC7A/CD80/PTPRC/CD3E/CD28/IRF4/FOXP3/LAG3/IL1B/CARD9
GO_POSITIVE_REGULATION_OF_MONONUCLEAR_CELL_MIGRATION	GO_POSITIVE_REGULATION_OF_MONONUCLEAR_CELL_MIGRATION	12/2047	23/18046	1.78564e-06	2.5793e-05	1.95489e-05	PLA2G7/AIF1/CCR1/CCR2/CCL5/CXCL10/FPR2/LGMN/CXCL12/SERPINE1/TNF/PDGFD
GO_REGULATION_OF_NITRIC_OXIDE_BIOSYNTHETIC_PROCESS	GO_REGULATION_OF_NITRIC_OXIDE_BIOSYNTHETIC_PROCESS	22/2047	66/18046	1.8154e-06	2.61587e-05	1.98261e-05	ITGB2/ACP5/AIF1/CLEC7A/TLR6/ICAM1/KLRK1/CD34/HBB/CD36/PTGIS/KLRC4-KLRK1/IL1B/CX3CR1/IFNG/TLR4/CLU/TNF/KLF2/MMP8/JAK2/PTX3
GO_POSITIVE_REGULATION_OF_GLIOGENESIS	GO_POSITIVE_REGULATION_OF_GLIOGENESIS	24/2047	76/18046	1.88238e-06	2.70574e-05	2.05073e-05	TREM2/LTA/CCR2/TGFB1/CCL3/CXCR4/P2RY12/PRKCH/CSF1/IL34/TENM4/CX3CL1/TLR2/IL1B/CX3CR1/MAG/TNFRSF1B/IL6/OLIG2/TNF/ASPA/SOX10/SERPINE2/TIAM1
GO_POSITIVE_REGULATION_OF_INTERLEUKIN_1_SECRETION	GO_POSITIVE_REGULATION_OF_INTERLEUKIN_1_SECRETION	16/2047	39/18046	2.06701e-06	2.96389e-05	2.24638e-05	NLRP7/NLRP3/TLR8/P2RX7/LILRA2/LILRA5/CCL19/CCL3/NLRP1/NLRP12/AIM2/LPL/IGHD/TLR4/NOD2/LGALS9
GO_REGULATION_OF_LYMPHOCYTE_CHEMOTAXIS	GO_REGULATION_OF_LYMPHOCYTE_CHEMOTAXIS	13/2047	27/18046	2.13391e-06	3.05237e-05	2.31344e-05	CCR2/CCL4/CCL5/CCL3/CCL2/CXCL10/KLRK1/TNFSF14/CXCL13/XCL2/CCL21/KLRC4-KLRK1/CCL7
GO_REGULATION_OF_MYELOID_LEUKOCYTE_DIFFERENTIATION	GO_REGULATION_OF_MYELOID_LEUKOCYTE_DIFFERENTIATION	32/2047	119/18046	2.18204e-06	3.11364e-05	2.35988e-05	CD4/LILRB4/C1QC/HCLS1/TYROBP/LILRB1/TREM2/DCSTAMP/MAFB/CCR1/GPR68/EVI2B/LILRB3/TGFB1/RASSF2/FES/CCL3/CD74/TAL1/CSF1/IL34/CAMK4/CD101/IL12B/ZBTB46/FBN1/IFNG/ROR2/SFRP1/TLR4/GPR55/TNF
GO_REGULATION_OF_T_HELPER_CELL_DIFFERENTIATION	GO_REGULATION_OF_T_HELPER_CELL_DIFFERENTIATION	15/2047	35/18046	2.22519e-06	3.16753e-05	2.40072e-05	CD86/TBX21/NLRP3/JAK3/HLX/CD80/IL12RB1/IRF4/FOXP3/CCL19/IL27/IL12B/LOXL3/IL2/TNFSF4
GO_ACTIVATION_OF_PHOSPHOLIPASE_C_ACTIVITY	GO_ACTIVATION_OF_PHOSPHOLIPASE_C_ACTIVITY	14/2047	31/18046	2.26649e-06	3.21078e-05	2.4335e-05	S1PR4/RASGRP4/PLCB2/C5AR1/ITK/P2RY12/P2RY6/NMUR1/AVPR1A/GPR55/LPAR1/EDNRA/ADCYAP1R1/GNA15
GO_REGULATION_OF_T_CELL_CYTOKINE_PRODUCTION	GO_REGULATION_OF_T_CELL_CYTOKINE_PRODUCTION	14/2047	31/18046	2.26649e-06	3.21078e-05	2.4335e-05	SASH3/TBX21/NLRP3/CCR2/FOXP3/CLC/GATA3/IL1R1/IL18R1/IL1B/TNFRSF1B/IL6/TNFSF4/RSAD2
GO_REGULATION_OF_BLOOD_PRESSURE	GO_REGULATION_OF_BLOOD_PRESSURE	43/2047	183/18046	2.33655e-06	3.30206e-05	2.50268e-05	PTAFR/ACVRL1/CTSZ/TBXA2R/HMOX1/FFAR3/SLC2A5/NPR1/CD34/GJA5/HBB/RENBP/OPRL1/POMC/P2RX1/RAMP2/PRCP/F2R/SCPEP1/SUCNR1/PTGS1/CPA3/ADRB2/NOS3/AVPR1A/RNLS/VEGFC/COL1A2/SGK1/EDNRA/EDNRB/POSTN/LEP/NCALD/UTS2R/P2RX2/ADRB3/AVPR2/ADAMTS16/ERAP2/CTSG/SERPINF2/CMA1
GO_NITRIC_OXIDE_SYNTHASE_BIOSYNTHETIC_PROCESS	GO_NITRIC_OXIDE_SYNTHASE_BIOSYNTHETIC_PROCESS	11/2047	20/18046	2.46256e-06	3.46349e-05	2.62504e-05	CCL2/LRRK2/KDR/FCER2/TLR2/TLR9/IFNG/TLR4/NOD2/STAT1/JAK2
GO_POSITIVE_REGULATION_OF_TUMOR_NECROSIS_FACTOR_BIOSYNTHETIC_PROCESS	GO_POSITIVE_REGULATION_OF_TUMOR_NECROSIS_FACTOR_BIOSYNTHETIC_PROCESS	11/2047	20/18046	2.46256e-06	3.46349e-05	2.62504e-05	CYBB/TYROBP/SPN/CLEC7A/CCR2/TNFRSF8/TLR1/IFNG/THBS1/TLR4/JAK2
GO_PHAGOCYTIC_VESICLE	GO_PHAGOCYTIC_VESICLE	34/2047	131/18046	2.54703e-06	3.57374e-05	2.70859e-05	CYBB/NCF1/HVCN1/SCIMP/FMNL1/WAS/VIM/CORO1A/MPEG1/NCF2/RAC2/TLR7/EVL/TLR6/PLD4/TLR1/NCF4/ATP6V0D2/PGLYRP1/CD36/GNLY/SLC11A1/RAB7B/RAB31/ABCA1/TLR2/ADAM8/TLR9/ELANE/HLA-G/TAP1/IRGM/MPO/SYT11
GO_MACROPHAGE_DIFFERENTIATION	GO_MACROPHAGE_DIFFERENTIATION	17/2047	44/18046	2.68836e-06	3.74523e-05	2.83857e-05	SPI1/NRROS/CD4/C1QC/CSF1R/HCLS1/MMP9/GAB3/CEBPE/TGFB1/CSF1/IL34/ZBTB46/TLR2/ROR2/CSF2/NKX2-3
GO_REGULATION_OF_LEUKOCYTE_DEGRANULATION	GO_REGULATION_OF_LEUKOCYTE_DEGRANULATION	17/2047	44/18046	2.68836e-06	3.74523e-05	2.83857e-05	ITGB2/PRAM1/CD84/FGR/CD300A/FCER1G/ITGAM/PTAFR/FCGR2B/CCR2/RAC2/ADGRE2/FES/HMOX1/IL13/UNC13D/LGALS9
GO_REGULATION_OF_T_CELL_MIGRATION	GO_REGULATION_OF_T_CELL_MIGRATION	17/2047	44/18046	2.68836e-06	3.74523e-05	2.83857e-05	SPN/AIF1/CCR2/DOCK8/ITGA4/CCL5/CXCL10/CD200R1/TNFSF14/CXCL13/XCL2/CD200/CXCL12/CCL21/ADAM8/IL27RA/CCR6
GO_VACUOLAR_LUMEN	GO_VACUOLAR_LUMEN	41/2047	172/18046	2.70395e-06	3.75804e-05	2.84828e-05	GM2A/CTSB/MNDA/TCN2/LIPA/IFI30/CTSK/CD74/MAN2B1/PDGFRB/CTSL/FMOD/FASLG/ARSB/LGMN/FTL/NAAA/GPC3/CTSD/RNASE2/CD1E/DCN/PSAP/BPI/CTSS/BGN/OGN/C3/ELANE/LUM/VCAN/RETN/GPC6/GC/UNC13D/RNASE3/MPO/DEFA1B/ACAN/CTSG/OMD
GO_REGULATION_OF_EPITHELIAL_CELL_APOPTOTIC_PROCESS	GO_REGULATION_OF_EPITHELIAL_CELL_APOPTOTIC_PROCESS	26/2047	88/18046	2.90862e-06	4.03297e-05	3.05665e-05	ITGA4/CD40/ECSCR/HMOX1/CCL2/ICAM1/CD40LG/FASLG/COL18A1/RAMP2/KDR/GATA3/ARRB2/TEK/CD248/IL13/THBS1/RGCC/TNFAIP3/HLA-G/IL6/SERPINE1/TNF/NUPR1/SFRP4/JAK2
GO_REGULATION_OF_MAST_CELL_ACTIVATION	GO_REGULATION_OF_MAST_CELL_ACTIVATION	16/2047	40/18046	3.08331e-06	4.26512e-05	3.23261e-05	CD300LF/CD84/FGR/CD300A/FCER1G/MILR1/RAC2/ADGRE2/FES/HMOX1/IL13/CNR2/CRLF2/NR4A3/UNC13D/LGALS9
GO_INTERFERON_GAMMA_BIOSYNTHETIC_PROCESS	GO_INTERFERON_GAMMA_BIOSYNTHETIC_PROCESS	10/2047	17/18046	3.15782e-06	4.32747e-05	3.27986e-05	LILRB1/TLR8/EBI3/CLEC7A/TLR7/FOXP3/IL27/IL12B/IL21/TLR9
GO_NEGATIVE_REGULATION_OF_MACROPHAGE_ACTIVATION	GO_NEGATIVE_REGULATION_OF_MACROPHAGE_ACTIVATION	10/2047	17/18046	3.15782e-06	4.32747e-05	3.27986e-05	FCGR2B/PTPRC/VSIG4/CD200/CST7/CX3CL1/ADGRF5/BPI/SYT11/LRFN5
GO_POSITIVE_REGULATION_OF_CELLULAR_EXTRAVASATION	GO_POSITIVE_REGULATION_OF_CELLULAR_EXTRAVASATION	10/2047	17/18046	3.15782e-06	4.32747e-05	3.27986e-05	PTAFR/CCR2/ITGA4/ICAM1/PLVAP/THY1/IL1R1/ADAM8/ELANE/PDGFD
GO_POSITIVE_REGULATION_OF_INTERLEUKIN_17_PRODUCTION	GO_POSITIVE_REGULATION_OF_INTERLEUKIN_17_PRODUCTION	10/2047	17/18046	3.15782e-06	4.32747e-05	3.27986e-05	LY9/SLAMF6/TGFB1/OSM/IL12B/IL21/IL6/NOD2/SPHK1/IL2
GO_POSITIVE_REGULATION_OF_NATURAL_KILLER_CELL_MEDIATED_CYTOTOXICITY	GO_POSITIVE_REGULATION_OF_NATURAL_KILLER_CELL_MEDIATED_CYTOTOXICITY	12/2047	24/18046	3.20212e-06	4.37052e-05	3.31249e-05	VAV1/SLAMF6/SH2D1A/CRTAM/NCR3/KLRK1/LAG3/IL18RAP/IL12B/IL21/KLRC4-KLRK1/RASGRP1
GO_POSITIVE_REGULATION_OF_LIPASE_ACTIVITY	GO_POSITIVE_REGULATION_OF_LIPASE_ACTIVITY	23/2047	73/18046	3.20411e-06	4.37052e-05	3.31249e-05	S1PR4/RASGRP4/PLCB2/PTAFR/ESR1/C5AR1/ITK/CCL5/PDGFRB/P2RY12/P2RY6/NMUR1/PLA2G5/AVPR1A/APOC2/GPR55/LPAR1/EDNRA/ADCYAP1R1/GPIHBP1/PDGFRA/NTRK3/GNA15
GO_POSITIVE_REGULATION_OF_PHOSPHOLIPID_METABOLIC_PROCESS	GO_POSITIVE_REGULATION_OF_PHOSPHOLIPID_METABOLIC_PROCESS	18/2047	49/18046	3.22753e-06	4.37681e-05	3.31726e-05	FGR/TGFB1/CCL19/FLT3/AGAP2/PDGFRB/CCR7/P2RY12/FPR2/CCL21/CD19/TEK/ADGRF5/APOC2/NOD2/PDGFRA/TNFAIP8L3/FABP3
GO_T_CELL_APOPTOTIC_PROCESS	GO_T_CELL_APOPTOTIC_PROCESS	18/2047	49/18046	3.22753e-06	4.37681e-05	3.31726e-05	GIMAP8/JAK3/DOCK8/IL2RA/PTCRA/CD27/IL7R/CCL5/CD274/PDCD1/FASLG/CLC/TSC22D3/ADAM8/GLI3/IDO1/ADA/LGALS9
GO_IGG_BINDING	GO_IGG_BINDING	8/2047	11/18046	3.25339e-06	4.37681e-05	3.31726e-05	FCER1G/FCGR2B/FCGR1A/FCGR2A/FCGR3A/FCGR1B/FCGR2C/FCGR3B
GO_PLATELET_DERIVED_GROWTH_FACTOR_BINDING	GO_PLATELET_DERIVED_GROWTH_FACTOR_BINDING	8/2047	11/18046	3.25339e-06	4.37681e-05	3.31726e-05	PDGFRB/COL6A1/COL4A1/COL5A1/COL1A2/COL1A1/COL3A1/PDGFRA
GO_SYNAPSE_PRUNING	GO_SYNAPSE_PRUNING	8/2047	11/18046	3.25339e-06	4.37681e-05	3.31726e-05	C1QA/C1QC/C1QB/TREM2/ITGAM/CX3CL1/CX3CR1/C3
GO_T_CELL_TOLERANCE_INDUCTION	GO_T_CELL_TOLERANCE_INDUCTION	8/2047	11/18046	3.25339e-06	4.37681e-05	3.31726e-05	LILRB2/IL2RA/CD3E/FOXP3/ICOS/CLC/IDO1/HLA-G
GO_REGULATION_OF_MAP_KINASE_ACTIVITY	GO_REGULATION_OF_MAP_KINASE_ACTIVITY	67/2047	338/18046	3.35757e-06	4.50666e-05	3.41567e-05	PIK3R5/APOE/FGD2/CD300A/PIK3R6/SH2B3/LAX1/ZEB2/P2RX7/PIK3CG/PDE6G/PTPRC/C5AR1/MAP4K1/MAP3K3/TGFB1/TLR6/CD40/FPR1/CCL19/CD74/FLT3/CD40LG/PDGFRB/NTRK1/CXCR4/S1PR2/LRRK2/MDFIC/F2R/TGFB3/MAPK11/MAP3K14/HGF/PROK2/ADAM8/TLR9/DUSP1/FZD4/IL1B/ROR2/PTPN6/IGF1/RASGRP1/SFRP1/THBS1/PAK3/TLR4/ELANE/TRIB2/MAPK10/LIME1/LPAR1/NOD2/PTPN22/TNF/SFRP2/PDGFD/BIRC7/ALK/NTRK3/FZD8/JAK2/GHRL/GHR/CD24/TIAM1
GO_IMMUNOLOGICAL_SYNAPSE	GO_IMMUNOLOGICAL_SYNAPSE	15/2047	36/18046	3.4154e-06	4.54279e-05	3.44305e-05	SCIMP/HAVCR2/CD53/CD37/CORO1A/CD6/RHOH/CD3E/CD28/ZAP70/LAT/ICAM1/GZMA/GZMB/LCK
GO_MYD88_DEPENDENT_TOLL_LIKE_RECEPTOR_SIGNALING_PATHWAY	GO_MYD88_DEPENDENT_TOLL_LIKE_RECEPTOR_SIGNALING_PATHWAY	15/2047	36/18046	3.4154e-06	4.54279e-05	3.44305e-05	CD300LF/BTK/CD300A/CD14/LY96/TLR8/TLR7/TLR6/TLR1/CD36/IRF1/TLR10/TLR2/TLR9/TLR4
GO_POSITIVE_REGULATION_OF_CD4_POSITIVE_ALPHA_BETA_T_CELL_ACTIVATION	GO_POSITIVE_REGULATION_OF_CD4_POSITIVE_ALPHA_BETA_T_CELL_ACTIVATION	15/2047	36/18046	3.4154e-06	4.54279e-05	3.44305e-05	SASH3/NCKAP1L/CD86/NLRP3/HLX/CD80/IL12RB1/FOXP3/CD83/CCL19/IL12B/SOCS1/IFNG/TNFSF4/LGALS9
GO_PROTEOGLYCAN_BINDING	GO_PROTEOGLYCAN_BINDING	15/2047	36/18046	3.4154e-06	4.54279e-05	3.44305e-05	APOE/GPNMB/PLA2G2D/CTSB/PTPRC/CTSK/CTSL/CFH/COL5A3/CHRD/SLIT2/COL5A1/CTSS/LPL/THBS1
GO_I_KAPPAB_KINASE_NF_KAPPAB_SIGNALING	GO_I_KAPPAB_KINASE_NF_KAPPAB_SIGNALING	57/2047	273/18046	3.43648e-06	4.56051e-05	3.45649e-05	CD4/BTK/CD14/LY96/TIFAB/TLR8/RHOH/ESR1/NLRC3/TLR7/APOL3/PIM2/CLEC6A/MAP3K3/TLR6/CD40/HMOX1/CCL19/CD74/FYN/TRIM22/CCR7/FASLG/TMEM106A/CD36/RELB/PRKCB/NLRP12/F2R/CCL21/LGALS1/LITAF/CX3CL1/S100B/TGM2/MAP3K14/TLR2/TLR9/IL1B/CX3CR1/PER1/SECTM1/GPRC5B/TLR4/TNFAIP3/LIME1/LPAR1/NOD2/STAT1/TNF/BIRC3/CARD9/LGALS9/LURAP1/AVPR2/UBD/BST2
GO_REGULATION_OF_CELL_SHAPE	GO_REGULATION_OF_CELL_SHAPE	38/2047	156/18046	3.56832e-06	4.69945e-05	3.56179e-05	ITGB2/HCK/FGD2/CSF1R/LST1/FMNL1/FGR/PLXNC1/CORO1A/FMNL3/ARHGAP15/RAC2/MSN/PLEKHO1/FES/CCL3/CCL2/ICAM1/FYN/FGD3/CCL13/PLXND1/CCL11/KDR/PDPN/SYNE3/SEMA4A/S100B/PALM/CCL7/RHOJ/FGD5/EPB41L3/HPN/LPAR1/FGD1/MYH10/RND1
GO_REGULATION_OF_CELLULAR_EXTRAVASATION	GO_REGULATION_OF_CELLULAR_EXTRAVASATION	13/2047	28/18046	3.56964e-06	4.69945e-05	3.56179e-05	PTAFR/CCR2/ITGA4/ICAM1/PLVAP/THY1/CXCL12/CCL21/IL1R1/ADAM8/IL27RA/ELANE/PDGFD
GO_RENAL_SYSTEM_VASCULATURE_DEVELOPMENT	GO_RENAL_SYSTEM_VASCULATURE_DEVELOPMENT	13/2047	28/18046	3.56964e-06	4.69945e-05	3.56179e-05	PECAM1/NRP1/PDGFRB/CD34/TCF21/GPR4/TEK/WT1/NOTCH3/IL6R/ANGPT2/PDGFRA/PDGFD
GO_BIOACTIVE_LIPID_RECEPTOR_ACTIVITY	GO_BIOACTIVE_LIPID_RECEPTOR_ACTIVITY	9/2047	14/18046	3.58914e-06	4.69945e-05	3.56179e-05	S1PR4/S1PR1/GPR174/S1PR2/S1PR5/LPAR1/SPHK1/S1PR3/LPAR4
GO_IMMUNOLOGICAL_SYNAPSE_FORMATION	GO_IMMUNOLOGICAL_SYNAPSE_FORMATION	9/2047	14/18046	3.58914e-06	4.69945e-05	3.56179e-05	HAVCR2/DOCK2/CD6/DOCK8/MSN/CCL19/PRF1/CCR7/CCL21
GO_POSITIVE_REGULATION_OF_INTERLEUKIN_2_BIOSYNTHETIC_PROCESS	GO_POSITIVE_REGULATION_OF_INTERLEUKIN_2_BIOSYNTHETIC_PROCESS	9/2047	14/18046	3.58914e-06	4.69945e-05	3.56179e-05	CD4/CD86/CLEC7A/CD80/PTPRC/CD3E/CD28/IRF4/IL1B
GO_POSITIVE_REGULATION_OF_CALCIUM_ION_TRANSPORT_INTO_CYTOSOL	GO_POSITIVE_REGULATION_OF_CALCIUM_ION_TRANSPORT_INTO_CYTOSOL	19/2047	54/18046	3.65204e-06	4.77118e-05	3.61616e-05	CD4/P2RX7/CXCL9/RAMP3/CXCL10/APLNR/F2RL3/P2RY6/THY1/F2R/CD19/CX3CL1/IL13/TRPC3/CXCL11/ADCYAP1R1/GSTM2/P2RX2/P2RX5
GO_REGULATION_OF_GTPASE_ACTIVITY	GO_REGULATION_OF_GTPASE_ACTIVITY	87/2047	477/18046	4.60983e-06	6.00913e-05	4.55442e-05	FGD2/ARHGAP30/ADAP2/ARHGAP9/ARHGAP25/RASAL3/NCKAP1L/PREX1/ARHGAP31/DOCK2/PLXNC1/TBC1D10C/TAGAP/VAV1/ARHGAP15/RHOH/ACAP1/CCL18/ARHGDIB/DOCK8/DOCK10/ARHGEF6/GPR65/ARHGEF15/CCL22/CCL17/CCL4/SIPA1/CD40/CCL5/RASIP1/S1PR1/CCL19/CCL3/CCL26/NRP1/CCL2/RGS18/ICAM1/RGS1/STARD8/AGAP2/KLRK1/NTRK1/ARHGAP22/FGD3/CCR7/RASGRP2/CCL3L3/RASGRP3/SYDE1/SMAP2/CXCL13/LRRK2/CCL13/XCL2/PLXND1/CCL8/CCL11/ARHGAP20/THY1/F2R/…
GO_COMPLEMENT_BINDING	GO_COMPLEMENT_BINDING	11/2047	21/18046	4.64011e-06	6.0219e-05	4.5641e-05	ITGB2/ITGAM/C5AR1/CR1/VSIG4/CD93/C4B/C4A/CR2/C8G/PTX3
GO_REGULATION_OF_MICROGLIAL_CELL_ACTIVATION	GO_REGULATION_OF_MICROGLIAL_CELL_ACTIVATION	11/2047	21/18046	4.64011e-06	6.0219e-05	4.5641e-05	TREM2/PTPRC/CCL3/LRRK2/CST7/CX3CL1/STAP1/IL6/SPHK1/SYT11/MMP8
GO_MESENCHYME_DEVELOPMENT	GO_MESENCHYME_DEVELOPMENT	57/2047	276/18046	4.88812e-06	6.32979e-05	4.79745e-05	ZEB2/ENG/GLIPR2/ACVRL1/SEMA6B/TGFB1/BASP1/AKNA/NRP1/PDGFRB/VASN/MEOX1/TCF21/HEYL/PDPN/EOMES/MEF2C/LOXL3/SEMA4A/TBX1/TGFB3/TBX2/SEMA3G/SNAI2/HGF/PHLDB1/FRZB/WT1/NOS3/BCL2/IL1B/LOXL2/SFRP1/DCHS1/TMEM100/RGCC/HPN/IL6/COL1A1/KBTBD8/EDNRA/EDNRB/STAT1/WNT2/SFRP2/EPHA3/SMO/TCF15/BNC2/TWIST1/DACT3/GATA4/GREM1/SOX10/HAND2/CYP26C1/TIAM1
GO_REGULATION_OF_INTERLEUKIN_1_SECRETION	GO_REGULATION_OF_INTERLEUKIN_1_SECRETION	19/2047	55/18046	4.98968e-06	6.44711e-05	4.88637e-05	NLRP7/NLRP3/TLR8/P2RX7/LILRA2/LILRA5/CCL19/CCL3/CCR7/NLRP1/NLRP12/AIM2/LPL/IGHD/TLR4/TNFAIP3/NOD2/LGALS9/CARD17
GO_POSITIVE_REGULATION_OF_LIPID_KINASE_ACTIVITY	GO_POSITIVE_REGULATION_OF_LIPID_KINASE_ACTIVITY	15/2047	37/18046	5.14327e-06	6.63098e-05	5.02573e-05	FGR/TGFB1/CCL19/FLT3/AGAP2/PDGFRB/CCR7/P2RY12/FPR2/CCL21/CD19/TEK/NOD2/PDGFRA/TNFAIP8L3
GO_REGULATION_OF_PHOSPHOLIPASE_ACTIVITY	GO_REGULATION_OF_PHOSPHOLIPASE_ACTIVITY	22/2047	70/18046	5.45652e-06	7.01944e-05	5.32015e-05	S1PR4/RASGRP4/PLCB2/PTAFR/ESR1/C5AR1/ITK/CCL5/PDGFRB/P2RY12/P2RY6/NMUR1/PLA2G5/AVPR1A/APOC2/GPR55/LPAR1/EDNRA/ADCYAP1R1/PDGFRA/NTRK3/GNA15
GO_PROTEIN_LIPID_COMPLEX_BINDING	GO_PROTEIN_LIPID_COMPLEX_BINDING	14/2047	33/18046	5.61531e-06	7.20794e-05	5.46302e-05	APOE/TREM2/SCARF1/STAB1/MSR1/CD36/COLEC12/ABCA1/LPL/APOL2/THBS1/STAB2/GPIHBP1/CDH13
GO_POSITIVE_REGULATION_OF_NEUTROPHIL_MIGRATION	GO_POSITIVE_REGULATION_OF_NEUTROPHIL_MIGRATION	13/2047	29/18046	5.79853e-06	7.41077e-05	5.61674e-05	C3AR1/NCKAP1L/C5AR1/RAC2/CCL19/DYSF/CD74/CCR7/THBS4/CCL21/IL1R1/ADAM8/CXCR2
GO_T_HELPER_17_TYPE_IMMUNE_RESPONSE	GO_T_HELPER_17_TYPE_IMMUNE_RESPONSE	13/2047	29/18046	5.79853e-06	7.41077e-05	5.61674e-05	TBX21/NLRP3/LY9/SLAMF6/IL12RB1/IRF4/FOXP3/IL12B/LOXL3/IL27RA/IL6/BATF/IL2
GO_POSITIVE_REGULATION_OF_MONOCYTE_CHEMOTAXIS	GO_POSITIVE_REGULATION_OF_MONOCYTE_CHEMOTAXIS	10/2047	18/18046	6.38045e-06	8.10166e-05	6.14038e-05	PLA2G7/AIF1/CCR1/CCR2/CCL5/CXCL10/FPR2/LGMN/CXCL12/SERPINE1
GO_REGULATION_OF_GLIAL_CELL_MIGRATION	GO_REGULATION_OF_GLIAL_CELL_MIGRATION	10/2047	18/18046	6.38045e-06	8.10166e-05	6.14038e-05	TREM2/CCR2/CCL3/GPR183/P2RY12/CSF1/CX3CL1/STAP1/CX3CR1/TIAM1
GO_RETINA_VASCULATURE_DEVELOPMENT_IN_CAMERA_TYPE_EYE	GO_RETINA_VASCULATURE_DEVELOPMENT_IN_CAMERA_TYPE_EYE	10/2047	18/18046	6.38045e-06	8.10166e-05	6.14038e-05	ACVRL1/ARHGEF15/NRP1/PDGFRB/COL4A1/CYP1B1/FZD4/RHOJ/LAMA1/PDGFRA
GO_OXIDOREDUCTASE_ACTIVITY_ACTING_ON_PEROXIDE_AS_ACCEPTOR	GO_OXIDOREDUCTASE_ACTIVITY_ACTING_ON_PEROXIDE_AS_ACCEPTOR	19/2047	56/18046	6.75394e-06	8.55741e-05	6.4858e-05	CLIC2/CYGB/ALOX5AP/LTC4S/HBB/IPCEF1/HBA1/PTGS1/GPX7/GPX1/HBD/HBA2/PXDNL/PXDN/LOXHD1/GSTM2/MPO/GPX3/HBE1
GO_NEGATIVE_REGULATION_OF_T_CELL_PROLIFERATION	GO_NEGATIVE_REGULATION_OF_T_CELL_PROLIFERATION	20/2047	61/18046	7.04704e-06	8.90958e-05	6.75271e-05	SPN/LILRB1/HAVCR2/GPNMB/CD86/PDCD1LG2/PLA2G2D/LILRB2/CD80/IL2RA/FOXP3/CD274/LRRC32/VSIG4/CLEC4G/BTN2A2/IDO1/PTPN6/HLA-G/LGALS9
GO_REGULATION_OF_LIPID_KINASE_ACTIVITY	GO_REGULATION_OF_LIPID_KINASE_ACTIVITY	21/2047	66/18046	7.14029e-06	9.0081e-05	6.82738e-05	PIK3R5/FGR/PIK3R6/TGFB1/CCL19/FLT3/SLA2/AGAP2/PDGFRB/CCR7/P2RY12/FPR2/SOCS3/CCL21/CD19/TEK/SOCS1/NOD2/PDGFRA/TNFAIP8L3/CCKBR
GO_EPITHELIAL_CELL_PROLIFERATION	GO_EPITHELIAL_CELL_PROLIFERATION	81/2047	441/18046	7.43198e-06	9.35601e-05	7.09107e-05	APOE/PPP1R16B/VASH1/ESR1/NLRC3/C5AR1/ACVRL1/TNFSF12/ITGA4/COL8A2/TGFB1/FLT4/SERPINF1/CCL5/HMOX1/DYSF/CCL26/NRP1/CCL2/APLNR/CD34/CYP7B1/C5AR2/NGFR/CCL11/THBS4/KDR/CXCL12/GATA3/GPC3/MEF2C/TEK/STAT5A/MMP14/BMP6/TBX1/GLUL/GLI1/SNAI2/HGF/GPX1/SPARC/RUNX3/VEGFC/LOXL2/IGF1/SFRP1/THBS1/ITGB3/RGCC/WFDC1/TLR4/COL8A1/MMP12/TNFAIP3/WNT10B/PGF/HPN/IGFBP5/HTRA1/NOD2/FGF7/EDNRB/NR4A3/STAT1/WNT2/CDH13/FAP/TNF/SF…
GO_REGULATION_OF_TUBE_SIZE	GO_REGULATION_OF_TUBE_SIZE	35/2047	143/18046	7.60693e-06	9.49783e-05	7.19856e-05	APOE/PTAFR/HRH2/ADORA2A/TBXA2R/HMOX1/ICAM1/NPR1/GJA5/P2RX1/KEL/F2R/SCPEP1/HTR1B/HTR7/DOCK4/ADRB2/NOS3/AVPR1A/GPX1/WNT9B/CD38/EDNRA/EDNRB/SMTNL1/LEP/UTS2R/DBH/ADRB3/AVPR2/KCNMA1/KCNA5/ADCYAP1/SERPINF2/VIP
GO_NEGATIVE_REGULATION_OF_ALPHA_BETA_T_CELL_ACTIVATION	GO_NEGATIVE_REGULATION_OF_ALPHA_BETA_T_CELL_ACTIVATION	15/2047	38/18046	7.60925e-06	9.49783e-05	7.19856e-05	LILRB1/CD300A/TBX21/JAK3/HLX/ADORA2A/FOXP3/CD274/LOXL3/SOCS1/GLI3/RUNX3/IL2/TNFSF4/LGALS9
GO_POSITIVE_REGULATION_OF_EPITHELIAL_CELL_APOPTOTIC_PROCESS	GO_POSITIVE_REGULATION_OF_EPITHELIAL_CELL_APOPTOTIC_PROCESS	15/2047	38/18046	7.60925e-06	9.49783e-05	7.19856e-05	ITGA4/CD40/ECSCR/CCL2/CD40LG/FASLG/COL18A1/ARRB2/CD248/THBS1/RGCC/HLA-G/IL6/SFRP4/JAK2
GO_TYPE_2_IMMUNE_RESPONSE	GO_TYPE_2_IMMUNE_RESPONSE	15/2047	38/18046	7.60925e-06	9.49783e-05	7.19856e-05	CD86/TBX21/NLRP3/HLX/CCR2/BCL6B/CD74/GATA3/IDO1/IL27RA/IL6/BATF/NOD2/TNFSF4/RSAD2
GO_REGULATION_OF_CELL_ADHESION_MEDIATED_BY_INTEGRIN	GO_REGULATION_OF_CELL_ADHESION_MEDIATED_BY_INTEGRIN	17/2047	47/18046	7.69214e-06	9.58096e-05	7.26156e-05	NCKAP1L/PIK3CG/CD3E/LPXN/CCL5/FERMT3/P2RY12/CXCL13/CCL21/CYP1B1/SNAI2/PTPN6/JAM3/SERPINE1/SFRP2/PLAU/ADA
GO_ACUTE_INFLAMMATORY_RESPONSE_TO_ANTIGENIC_STIMULUS	GO_ACUTE_INFLAMMATORY_RESPONSE_TO_ANTIGENIC_STIMULUS	11/2047	22/18046	8.32769e-06	0.00010307	7.81188e-05	BTK/FCER1G/CD6/FCGR2B/ICAM1/CCR7/GATA3/C3/ELANE/CXCR2/ADCYAP1
GO_IMMUNOGLOBULIN_SECRETION	GO_IMMUNOGLOBULIN_SECRETION	11/2047	22/18046	8.32769e-06	0.00010307	7.81188e-05	TNFRSF4/LAX1/CD40/TNFSF13B/CD40LG/POU2F2/CD22/IL6/TNF/IL2/TNFSF4
GO_MAST_CELL_GRANULE	GO_MAST_CELL_GRANULE	11/2047	22/18046	8.32769e-06	0.00010307	7.81188e-05	BTK/PIK3CD/SRGN/LAT2/MILR1/PIK3CG/AKR1B1/LAT/RASGRP1/CXCR2/NR4A3
GO_REGULATION_OF_B_CELL_MEDIATED_IMMUNITY	GO_REGULATION_OF_B_CELL_MEDIATED_IMMUNITY	18/2047	52/18046	8.53273e-06	0.00010518	7.9718e-05	BTK/FCER1G/TBX21/LTA/FCGR2B/PTPRC/CD28/FOXP3/TGFB1/CR1/CD40/FCER2/PTPN6/IL27RA/C3/TNF/IL2/TNFSF4
GO_POSITIVE_REGULATION_OF_INTERLEUKIN_6_SECRETION	GO_POSITIVE_REGULATION_OF_INTERLEUKIN_6_SECRETION	14/2047	34/18046	8.55184e-06	0.00010518	7.9718e-05	AIF1/TLR8/LILRA2/LILRA5/F2R/TLR2/IL1B/LPL/TLR4/C1QTNF4/TNF/TRPV4/LGALS9/TWIST1
GO_REGULATION_OF_T_CELL_APOPTOTIC_PROCESS	GO_REGULATION_OF_T_CELL_APOPTOTIC_PROCESS	14/2047	34/18046	8.55184e-06	0.00010518	7.9718e-05	GIMAP8/JAK3/DOCK8/PTCRA/CD27/IL7R/CCL5/CD274/PDCD1/TSC22D3/ADAM8/IDO1/ADA/LGALS9
GO_AMYLOID_BETA_BINDING	GO_AMYLOID_BETA_BINDING	23/2047	77/18046	8.74171e-06	0.000106691	8.08625e-05	ITGB2/C1QA/APOE/TREM2/ITGAM/MSR1/FCGR2B/LILRB2/TLR6/RAMP3/CD74/MARCO/FPR2/CD36/NGFR/ADRB2/TLR2/FZD4/TLR4/ITM2A/CLU/GRIA1/APBB1
GO_POSITIVE_REGULATION_OF_NIK_NF_KAPPAB_SIGNALING	GO_POSITIVE_REGULATION_OF_NIK_NF_KAPPAB_SIGNALING	23/2047	77/18046	8.74171e-06	0.000106691	8.08625e-05	TREM2/HAVCR2/CD14/CHI3L1/TLR7/CD27/TLR6/CCL19/TNFSF14/NLRP12/IL12B/IL18R1/TLR2/TLR9/IL1B/TLR4/NOD2/C1QTNF4/SPHK1/TNF/LGALS9/MMP8/GREM1
GO_FIBRILLAR_COLLAGEN_TRIMER	GO_FIBRILLAR_COLLAGEN_TRIMER	8/2047	12/18046	8.78351e-06	0.000106691	8.08625e-05	MARCO/COL5A3/COL5A1/COL1A2/COL1A1/COL3A1/LUM/COL5A2
GO_POSITIVE_REGULATION_OF_INTERFERON_GAMMA_BIOSYNTHETIC_PROCESS	GO_POSITIVE_REGULATION_OF_INTERFERON_GAMMA_BIOSYNTHETIC_PROCESS	8/2047	12/18046	8.78351e-06	0.000106691	8.08625e-05	TLR8/EBI3/CLEC7A/TLR7/IL27/IL12B/IL21/TLR9
GO_POSITIVE_REGULATION_OF_INTERLEUKIN_8_BIOSYNTHETIC_PROCESS	GO_POSITIVE_REGULATION_OF_INTERLEUKIN_8_BIOSYNTHETIC_PROCESS	8/2047	12/18046	8.78351e-06	0.000106691	8.08625e-05	TLR8/CLEC7A/TLR7/CD74/TLR9/TLR4/ELANE/TNF
GO_STRUCTURAL_MOLECULE_ACTIVITY_CONFERRING_ELASTICITY	GO_STRUCTURAL_MOLECULE_ACTIVITY_CONFERRING_ELASTICITY	8/2047	12/18046	8.78351e-06	0.000106691	8.08625e-05	EMILIN1/EMILIN2/FBLN5/FBN1/FBLN2/MMRN1/EMILIN3/ELN
GO_EXTRACELLULAR_MATRIX_BINDING	GO_EXTRACELLULAR_MATRIX_BINDING	19/2047	57/18046	9.0608e-06	0.000109832	8.32433e-05	CLEC14A/ITGA2B/LGALS1/DCN/BCAM/CD248/SPARC/SLIT2/CTSS/BGN/FBLN2/THBS1/ITGB3/LRRC15/SPOCK2/SPP1/SSC5D/ELN/ADAMTS15
GO_POSITIVE_REGULATION_OF_SYNAPTIC_TRANSMISSION_GLUTAMATERGIC	GO_POSITIVE_REGULATION_OF_SYNAPTIC_TRANSMISSION_GLUTAMATERGIC	12/2047	26/18046	9.19653e-06	0.000111019	8.41433e-05	CCR2/ADORA2A/KMO/CCL2/NTRK1/SHANK3/GLUL/ROR2/RELN/NLGN2/SHANK1/ADCYAP1
GO_T_CELL_LINEAGE_COMMITMENT	GO_T_CELL_LINEAGE_COMMITMENT	12/2047	26/18046	9.19653e-06	0.000111019	8.41433e-05	SPN/TBX21/LY9/SLAMF6/IL12RB1/IRF4/FOXP3/IL12B/LOXL3/BCL2/IL6/BATF
GO_TRANSMEMBRANE_RECEPTOR_PROTEIN_TYROSINE_KINASE_ACTIVITY	GO_TRANSMEMBRANE_RECEPTOR_PROTEIN_TYROSINE_KINASE_ACTIVITY	20/2047	62/18046	9.30178e-06	0.00011206	8.49319e-05	CSF1R/TIE1/FLT4/FLT3/NRP1/PDGFRB/NTRK1/EFEMP1/AXL/KDR/TEK/ROR2/EFNB3/MERTK/MUSK/PDGFRA/EPHA3/ALK/NTRK3/DDR2
GO_OSTEOCLAST_DIFFERENTIATION	GO_OSTEOCLAST_DIFFERENTIATION	27/2047	99/18046	9.97204e-06	0.000119889	9.08656e-05	LILRB4/OSCAR/CSF1R/TYROBP/LILRB1/TREM2/DCSTAMP/FCER1G/MAFB/CCR1/GPR68/LILRB3/RASSF2/CCL3/GPR183/FAM20C/CSF1/CAMK4/GPC3/IL12B/SNX10/FBN1/IFNG/SFRP1/TLR4/GPR55/TNF
GO_ENDOTHELIUM_DEVELOPMENT	GO_ENDOTHELIUM_DEVELOPMENT	33/2047	133/18046	1.00634e-05	0.000120741	9.15113e-05	ITGAX/PPP1R16B/ENG/ACVRL1/MSN/S1PR1/HEG1/PECAM1/GJA4/NRP1/ICAM1/CXCL10/CDH5/CD34/CXCR4/NOTCH4/GJA5/S1PR2/SOX17/COL18A1/KDR/PDPN/BMP6/SOX18/PDE2A/GPX1/IL1B/TMEM100/CLDN5/TNF/S1PR3/SCUBE1/ADAMTS12
GO_REGULATION_OF_NIK_NF_KAPPAB_SIGNALING	GO_REGULATION_OF_NIK_NF_KAPPAB_SIGNALING	30/2047	116/18046	1.04683e-05	0.000125342	9.49989e-05	TREM2/HAVCR2/CD14/NLRP3/NLRC3/CHI3L1/TLR7/CD27/TLR6/RASSF2/CCL19/TNFSF14/NLRP12/IL12B/LITAF/ADGRG3/IL18R1/TLR2/TLR9/IL1B/TLR4/LIME1/NOD2/C1QTNF4/PTPN22/SPHK1/TNF/LGALS9/MMP8/GREM1
GO_NEGATIVE_REGULATION_OF_LYMPHOCYTE_MEDIATED_IMMUNITY	GO_NEGATIVE_REGULATION_OF_LYMPHOCYTE_MEDIATED_IMMUNITY	15/2047	39/18046	1.10731e-05	0.000132315	0.000100284	LILRB1/HAVCR2/TBX21/FCGR2B/PTPRC/FOXP3/IL7R/CR1/CD96/CLEC4G/ARRB2/SERPINB9/PTPN6/HLA-G/LGALS9
GO_BONE_DEVELOPMENT	GO_BONE_DEVELOPMENT	47/2047	219/18046	1.13018e-05	0.000134773	0.000102147	ACP5/TYROBP/LILRB1/FLI1/SH2B3/GPR68/TIFAB/ENG/PTPRC/PHOSPHO1/TMEM119/PIP4K2A/COL14A1/FAM20C/TAL1/COL6A2/COL6A1/CYP26B1/ALPL/MEF2C/TEK/ANXA6/MMP14/BMP6/TGFB3/FBN1/COL6A3/SPARC/GLI3/BGN/PTPN6/IGF1/DCHS1/COL1A1/ZNF385A/TRPV4/SFRP2/MMP13/LEP/MYOC/TWIST1/MATN3/VIT/SFRP4/GREM1/LOX/GHRL
GO_SUPEROXIDE_METABOLIC_PROCESS	GO_SUPEROXIDE_METABOLIC_PROCESS	22/2047	73/18046	1.1636e-05	0.000138478	0.000104955	ITGB2/NRROS/CYBB/NCF1/ACP5/TYROBP/NCF1C/NCF1B/PREX1/ITGAM/CLEC7A/NCF2/TGFB1/NCF4/GNAI2/FPR2/FBLN5/CD36/NOS3/TNF/MPO/SOD3
GO_NEGATIVE_REGULATION_OF_LEUKOCYTE_CHEMOTAXIS	GO_NEGATIVE_REGULATION_OF_LEUKOCYTE_CHEMOTAXIS	10/2047	19/18046	1.20974e-05	0.0001431	0.000108458	SLAMF8/CCL2/KLRK1/GPR18/C5AR2/STAP1/DUSP1/KLRC4-KLRK1/SLIT2/GREM1
GO_POSITIVE_REGULATION_OF_ALPHA_BETA_T_CELL_PROLIFERATION	GO_POSITIVE_REGULATION_OF_ALPHA_BETA_T_CELL_PROLIFERATION	10/2047	19/18046	1.20974e-05	0.0001431	0.000108458	RASAL3/EBI3/CCR2/PTPRC/CD3E/CD28/ZAP70/IL12B/TNFSF4/LGALS9
GO_T_HELPER_1_CELL_DIFFERENTIATION	GO_T_HELPER_1_CELL_DIFFERENTIATION	10/2047	19/18046	1.20974e-05	0.0001431	0.000108458	SPN/JAK3/HLX/CD80/CCL19/IL27/RELB/SEMA4A/IL18R1/TNFSF4
GO_RESPONSE_TO_INTERLEUKIN_1	GO_RESPONSE_TO_INTERLEUKIN_1	45/2047	207/18046	1.21946e-05	0.00014396	0.00010911	NLRP7/CCL18/CHI3L1/ETS1/MAP3K3/CCL22/CCL17/CCL4/CD40/CCL5/KMO/CCL19/CCL3/CCL26/CCL2/ICAM1/CCL3L3/CCL13/XCL2/CCL8/CCL11/ADAMTS7/CCL21/GBP1/CX3CL1/IL1R1/MAPK11/CCL14/PTGIS/IL1B/CD38/CCL7/SFRP1/PSMB10/IL6/CCL23/PSMB9/NOD2/KLF2/LGALS9/ANKRD1/TRIM63/ADAMTS12/PSMA8/NKX3-1
GO_MAINTENANCE_OF_LOCATION	GO_MAINTENANCE_OF_LOCATION	65/2047	338/18046	1.30718e-05	0.000154007	0.000116724	NRROS/CD4/APOE/CCR5/SRGN/GM2A/CORO1A/PLCB2/P2RX7/MSR1/CLIC2/PTPRC/XCR1/CXCL9/CCL19/DYSF/CCL3/CXCL10/APLNR/F2RL3/CCR7/FASLG/CD36/JPH4/P2RY6/FTL/THY1/F2R/CCL21/CD19/ANXA6/SYNE3/CX3CL1/MCOLN2/MYO5A/PLCG2/ABCA1/ITPR1/LCK/FBN1/SYNE1/SLC17A7/IL13/TRPM2/JSRP1/IL1B/LPL/PTPN6/ITGB3/C3/EPB41L3/IL6/GRIK5/LIME1/SHANK1/CXCL11/TNF/ABCG1/HRC/PDIA2/GSTM2/LEP/PLCL2/TMSB15B/SLC18A2
GO_NEUROTRANSMITTER_BIOSYNTHETIC_PROCESS	GO_NEUROTRANSMITTER_BIOSYNTHETIC_PROCESS	28/2047	106/18046	1.3291e-05	0.000156275	0.000118444	ITGB2/ACP5/AIF1/CLEC7A/TLR6/ICAM1/KLRK1/CD34/HBB/CD36/CYP1B1/DPYD/HDC/PTGIS/NOS3/KLRC4-KLRK1/IL1B/CX3CR1/IFNG/SLC1A3/TLR4/CLU/TNF/KLF2/DBH/MMP8/JAK2/PTX3
GO_PROTEIN_TYROSINE_KINASE_ACTIVITY	GO_PROTEIN_TYROSINE_KINASE_ACTIVITY	33/2047	135/18046	1.40792e-05	0.000164827	0.000124925	HCK/CSF1R/FGR/BTK/SLA/JAK3/MATK/ZAP70/ITK/TIE1/FLT4/FES/FLT3/NRP1/FYN/PDGFRB/NTRK1/EFEMP1/AXL/KDR/TEK/BLK/LCK/ROR2/EFNB3/MERTK/MUSK/PDGFRA/EPHA3/ALK/NTRK3/DDR2/JAK2
GO_POSITIVE_REGULATION_OF_INTERLEUKIN_2_PRODUCTION	GO_POSITIVE_REGULATION_OF_INTERLEUKIN_2_PRODUCTION	13/2047	31/18046	1.41585e-05	0.000164827	0.000124925	CD4/SASH3/CD86/CLEC7A/CCR2/CD80/PTPRC/CD3E/CD28/IRF4/CD83/PDE4B/IL1B
GO_POSITIVE_REGULATION_OF_T_CELL_MIGRATION	GO_POSITIVE_REGULATION_OF_T_CELL_MIGRATION	13/2047	31/18046	1.41585e-05	0.000164827	0.000124925	SPN/AIF1/CCR2/DOCK8/ITGA4/CCL5/CXCL10/TNFSF14/CXCL13/XCL2/CXCL12/CCL21/ADAM8
GO_REGULATION_OF_TYPE_2_IMMUNE_RESPONSE	GO_REGULATION_OF_TYPE_2_IMMUNE_RESPONSE	13/2047	31/18046	1.41585e-05	0.000164827	0.000124925	CD86/TBX21/NLRP3/HLX/CCR2/CD74/GATA3/IDO1/IL27RA/IL6/NOD2/TNFSF4/RSAD2
GO_TUMOR_NECROSIS_FACTOR_RECEPTOR_BINDING	GO_TUMOR_NECROSIS_FACTOR_RECEPTOR_BINDING	13/2047	31/18046	1.41585e-05	0.000164827	0.000124925	TNFSF8/LTA/TNFSF12/TNFSF13B/CD40LG/TRAF1/TNFSF14/FASLG/LTB/STAT1/TNF/TNFSF4/CD70
GO_ANGIOGENESIS_INVOLVED_IN_WOUND_HEALING	GO_ANGIOGENESIS_INVOLVED_IN_WOUND_HEALING	11/2047	23/18046	1.43246e-05	0.000166103	0.000125892	ETS1/CD34/CXCR4/GPR4/PRCP/CX3CL1/GPX1/MCAM/ITGB3/TNFAIP3/SERPINE1
GO_CD8_POSITIVE_ALPHA_BETA_T_CELL_ACTIVATION	GO_CD8_POSITIVE_ALPHA_BETA_T_CELL_ACTIVATION	11/2047	23/18046	1.43246e-05	0.000166103	0.000125892	LILRB1/NCKAP1L/TNFSF8/CLEC4A/CD274/GPR18/EOMES/SOCS1/IRF1/BCL2/RUNX3
GO_PHAGOCYTIC_CUP	GO_PHAGOCYTIC_CUP	12/2047	27/18046	1.48466e-05	0.000171789	0.000130201	BIN2/AIF1/ARHGAP25/MYO1G/LCP1/CORO1A/RAB31/PEAR1/TLR4/TNF/IRGM/SYT11
GO_POSITIVE_REGULATION_OF_REACTIVE_OXYGEN_SPECIES_METABOLIC_PROCESS	GO_POSITIVE_REGULATION_OF_REACTIVE_OXYGEN_SPECIES_METABOLIC_PROCESS	27/2047	101/18046	1.48733e-05	0.000171789	0.000130201	ITGB2/TYROBP/AIF1/ITGAM/CLEC7A/TGFB1/TLR6/ICAM1/KLRK1/PDGFRB/HBB/GNAI2/FPR2/TMEM106A/CD36/KLRC4-KLRK1/IL1B/IFNG/THBS1/TLR4/CLU/TNF/KLF2/LEP/MMP8/JAK2/PTX3
GO_ENDOTHELIAL_CELL_APOPTOTIC_PROCESS	GO_ENDOTHELIAL_CELL_APOPTOTIC_PROCESS	20/2047	64/18046	1.58511e-05	0.000182365	0.000138217	ITGA4/CD40/ECSCR/CCL2/ICAM1/CD40LG/FASLG/COL18A1/RAMP2/KDR/GATA3/TEK/CD248/IL13/THBS1/RGCC/TNFAIP3/HLA-G/SERPINE1/TNF
GO_REGULATION_OF_IMMUNOGLOBULIN_PRODUCTION	GO_REGULATION_OF_IMMUNOGLOBULIN_PRODUCTION	20/2047	64/18046	1.58511e-05	0.000182365	0.000138217	SASH3/TNFRSF4/TBX21/FCGR2B/PTPRC/MZB1/CD28/FOXP3/TGFB1/CD40/CD40LG/FCRL3/CD22/TLR9/IL13/IL27RA/IL6/TNF/IL2/TNFSF4
GO_LOW_DENSITY_LIPOPROTEIN_PARTICLE_BINDING	GO_LOW_DENSITY_LIPOPROTEIN_PARTICLE_BINDING	9/2047	16/18046	1.65737e-05	0.000189197	0.000143396	TREM2/SCARF1/STAB1/MSR1/CD36/COLEC12/THBS1/STAB2/CDH13
GO_MACROPHAGE_CYTOKINE_PRODUCTION	GO_MACROPHAGE_CYTOKINE_PRODUCTION	9/2047	16/18046	1.65737e-05	0.000189197	0.000143396	LILRB1/TGFB1/CD74/CD36/TGFB3/SPON2/GPRC5B/TLR4/HLA-G
GO_POSITIVE_REGULATION_OF_INTERLEUKIN_8_SECRETION	GO_POSITIVE_REGULATION_OF_INTERLEUKIN_8_SECRETION	9/2047	16/18046	1.65737e-05	0.000189197	0.000143396	FCN1/CD14/CD2/TLR1/CD244/F2R/TLR2/TLR4/LGALS9
GO_POSITIVE_REGULATION_OF_TYPE_2_IMMUNE_RESPONSE	GO_POSITIVE_REGULATION_OF_TYPE_2_IMMUNE_RESPONSE	9/2047	16/18046	1.65737e-05	0.000189197	0.000143396	CD86/NLRP3/CD74/GATA3/IDO1/IL6/NOD2/TNFSF4/RSAD2
GO_POSITIVE_REGULATION_OF_GTPASE_ACTIVITY	GO_POSITIVE_REGULATION_OF_GTPASE_ACTIVITY	74/2047	402/18046	1.67963e-05	0.000191367	0.00014504	ARHGAP30/ADAP2/ARHGAP9/ARHGAP25/RASAL3/NCKAP1L/PREX1/ARHGAP31/DOCK2/TBC1D10C/TAGAP/VAV1/ARHGAP15/ACAP1/CCL18/ARHGDIB/DOCK8/DOCK10/ARHGEF6/GPR65/ARHGEF15/CCL22/CCL17/CCL4/SIPA1/CD40/CCL5/S1PR1/CCL19/CCL3/CCL26/NRP1/CCL2/RGS18/ICAM1/RGS1/STARD8/AGAP2/NTRK1/ARHGAP22/CCR7/RASGRP2/CCL3L3/RASGRP3/SYDE1/SMAP2/CXCL13/LRRK2/CCL13/XCL2/CCL8/CCL11/ARHGAP20/THY1/F2R/CCL21/RGS10/CX3CL1/GMIP/DOCK4/ADPRH/CCL14/…
GO_MESENCHYMAL_CELL_DIFFERENTIATION	GO_MESENCHYMAL_CELL_DIFFERENTIATION	46/2047	216/18046	1.71723e-05	0.000195272	0.000148	ZEB2/ENG/GLIPR2/SEMA6B/TGFB1/AKNA/NRP1/VASN/TCF21/HEYL/PDPN/EOMES/MEF2C/LOXL3/SEMA4A/TBX1/TGFB3/SEMA3G/SNAI2/HGF/PHLDB1/FRZB/BCL2/IL1B/LOXL2/SFRP1/TMEM100/RGCC/HPN/IL6/COL1A1/KBTBD8/EDNRA/EDNRB/STAT1/WNT2/SFRP2/EPHA3/SMO/TWIST1/DACT3/GREM1/SOX10/HAND2/CYP26C1/TIAM1
GO_NEGATIVE_REGULATION_OF_LOCOMOTION	GO_NEGATIVE_REGULATION_OF_LOCOMOTION	73/2047	396/18046	1.81683e-05	0.0002062	0.000156282	SLAMF8/APOE/WAS/AIF1/CD300A/VASH1/ENG/ARHGDIB/ACVRL1/ADORA2A/TIE1/SEMA6B/TGFB1/EVL/TBXA2R/CYGB/SERPINF1/ALOX15B/HMOX1/ADORA3/CD74/NRP1/CCL2/MMRN2/KLRK1/EMILIN1/CD200R1/CXCL13/GPR18/C5AR2/CD200/THY1/CXCL12/CCL21/GATA3/PODN/MEF2C/CYP1B1/SEMA4A/CX3CL1/DCN/STAP1/SEMA3G/MEOX2/RECK/FBLN1/CHRD/DUSP1/BCL2/KLRC4-KLRK1/SLIT2/CX3CR1/IL27RA/SFRP1/MCTP1/THBS1/RGCC/ELANE/ANGPT2/IGFBP5/COL3A1/SERPINE1/TIMP1/CLD…
GO_BONE_REMODELING	GO_BONE_REMODELING	25/2047	91/18046	1.83056e-05	0.000206959	0.000156858	ACP5/CSF1R/DCSTAMP/P2RX7/RAC2/TGFB1/RASSF2/TMEM119/S1PR1/CTSK/HTR1B/TGFB3/SNX10/ADRB2/ADAM8/CD38/SFRP1/ITGB3/TNFAIP3/GPR55/IL6/SPP1/LEP/GREM1/PTH1R
GO_REGULATION_OF_PHOSPHOLIPID_METABOLIC_PROCESS	GO_REGULATION_OF_PHOSPHOLIPID_METABOLIC_PROCESS	25/2047	91/18046	1.83056e-05	0.000206959	0.000156858	PIK3R5/FGR/PIK3R6/APOC1/TGFB1/CCL19/FLT3/SLA2/AGAP2/PDGFRB/CCR7/P2RY12/FPR2/SOCS3/CCL21/CD19/TEK/SOCS1/ADGRF5/APOC2/NOD2/PDGFRA/TNFAIP8L3/FABP3/CCKBR
GO_CYTOKINE_PRODUCTION_INVOLVED_IN_INFLAMMATORY_RESPONSE	GO_CYTOKINE_PRODUCTION_INVOLVED_IN_INFLAMMATORY_RESPONSE	17/2047	50/18046	1.98069e-05	0.000223502	0.000169396	GPSM3/NLRP7/CD6/CLEC7A/GBP5/NLRC3/MEFV/TLR6/CD96/ADCY7/ABCD2/PER1/IDO1/TLR4/IL17B/NOD2/LEP
GO_RESPONSE_TO_MECHANICAL_STIMULUS	GO_RESPONSE_TO_MECHANICAL_STIMULUS	45/2047	211/18046	2.03074e-05	0.000228711	0.000173344	TIFAB/TLR8/ENG/P2RX7/TNFRSF8/CHI3L1/TLR7/ETS1/CD40/CXCL10/FYN/NTRK1/TNFSF14/CXCR4/CXCL12/SHANK3/MMP14/BMP6/DCN/IRF1/MAP3K14/PDE2A/IL13/NRXN2/IL1B/MAG/PHF24/THBS1/SLC1A3/TLR4/ANGPT2/HPN/COL1A1/COL3A1/RETN/STAT1/TRPV4/POSTN/ATP8A2/MPO/PKD1L1/GATA4/KCNA5/ANKRD1/SERPINE2
GO_MUCOPOLYSACCHARIDE_METABOLIC_PROCESS	GO_MUCOPOLYSACCHARIDE_METABOLIC_PROCESS	29/2047	114/18046	2.04916e-05	0.000230179	0.000174456	CHST11/TGFB1/FMOD/CHST2/ITIH4/ARSB/CHST1/DSE/ITIH3/EGFLAM/DCN/HGF/LYVE1/ST3GAL6/IL1B/CHSY3/BGN/OGN/STAB2/CHST15/LUM/VCAN/ITIH1/SPOCK2/HAS1/ST3GAL1/ITIH5/ACAN/OMD
GO_POSITIVE_REGULATION_OF_GLIAL_CELL_MIGRATION	GO_POSITIVE_REGULATION_OF_GLIAL_CELL_MIGRATION	8/2047	13/18046	2.05552e-05	0.000230179	0.000174456	TREM2/CCR2/CCL3/P2RY12/CSF1/CX3CL1/CX3CR1/TIAM1
GO_POSITIVE_THYMIC_T_CELL_SELECTION	GO_POSITIVE_THYMIC_T_CELL_SELECTION	8/2047	13/18046	2.05552e-05	0.000230179	0.000174456	DOCK2/PTPRC/CD3D/CD3E/ZAP70/CD3G/CD74/ITPKB
GO_DENDRITIC_CELL_APOPTOTIC_PROCESS	GO_DENDRITIC_CELL_APOPTOTIC_PROCESS	7/2047	10/18046	2.10316e-05	0.00023462	0.000177822	LILRB1/CCL19/CCR7/AXL/CXCL12/CCL21/LGALS9
GO_INTERLEUKIN_12_SECRETION	GO_INTERLEUKIN_12_SECRETION	7/2047	10/18046	2.10316e-05	0.00023462	0.000177822	LILRB1/TLR8/LILRA5/CCL19/CCR7/MAPK11/LGALS9
GO_NEGATIVE_REGULATION_OF_B_CELL_ACTIVATION	GO_NEGATIVE_REGULATION_OF_B_CELL_ACTIVATION	13/2047	32/18046	2.13764e-05	0.000238015	0.000180395	TYROBP/BTK/CD300A/TBC1D10C/SAMSN1/FCGR2B/MNDA/FOXP3/SLA2/TNFRSF13B/SFRP1/BANK1/TNFAIP3
GO_NEGATIVE_REGULATION_OF_CELL_MOTILITY	GO_NEGATIVE_REGULATION_OF_CELL_MOTILITY	66/2047	350/18046	2.1611e-05	0.000240172	0.00018203	SLAMF8/APOE/WAS/AIF1/CD300A/VASH1/ENG/ARHGDIB/ACVRL1/TIE1/TGFB1/EVL/TBXA2R/CYGB/SERPINF1/ALOX15B/HMOX1/ADORA3/CD74/CCL2/MMRN2/KLRK1/EMILIN1/CD200R1/CXCL13/GPR18/C5AR2/CD200/THY1/CXCL12/CCL21/GATA3/PODN/MEF2C/CYP1B1/CX3CL1/DCN/STAP1/MEOX2/RECK/FBLN1/CHRD/DUSP1/BCL2/KLRC4-KLRK1/SLIT2/CX3CR1/IL27RA/SFRP1/MCTP1/THBS1/RGCC/ANGPT2/IGFBP5/COL3A1/SERPINE1/TIMP1/CLDN5/SFRP2/MCC/ADA/HAS1/GCSAM/IL24/BST2/GR…
GO_POSITIVE_REGULATION_OF_PROTEIN_SERINE_THREONINE_KINASE_ACTIVITY	GO_POSITIVE_REGULATION_OF_PROTEIN_SERINE_THREONINE_KINASE_ACTIVITY	64/2047	337/18046	2.28103e-05	0.000253023	0.00019177	PIK3R5/FGD2/CSF1R/PIK3R6/FAM20A/ZEB2/P2RX7/PIK3CG/PDE6G/PTPRC/C5AR1/MAP4K1/MAP3K3/TGFB1/TLR6/CD40/FPR1/CCL19/CD74/FLT3/CD40LG/PDGFRB/NTRK1/CXCR4/S1PR2/LRRK2/MDFIC/F2R/CAMK1/TGFB3/MAPK11/MAP3K14/HGF/ADRB2/TCL1A/PROK2/ADAM8/TLR9/FZD4/IL1B/IFNG/ROR2/IGF1/RASGRP1/THBS1/RGCC/PAK3/TLR4/ELANE/MAPK10/LPAR1/NOD2/TNF/IRGM/PDGFD/BIRC7/ALK/NTRK3/FZD8/JAK2/GHRL/GHR/CD24/TIAM1
GO_POSITIVE_REGULATION_OF_ANTIGEN_RECEPTOR_MEDIATED_SIGNALING_PATHWAY	GO_POSITIVE_REGULATION_OF_ANTIGEN_RECEPTOR_MEDIATED_SIGNALING_PATHWAY	11/2047	24/18046	2.37359e-05	0.000262272	0.00019878	NFAM1/CMTM3/TESPA1/PTPRC/TRAT1/CCR7/PRKCH/PRKCB/STAP1/LCK/ADA
GO_POSITIVE_REGULATION_OF_ENDOTHELIAL_CELL_APOPTOTIC_PROCESS	GO_POSITIVE_REGULATION_OF_ENDOTHELIAL_CELL_APOPTOTIC_PROCESS	11/2047	24/18046	2.37359e-05	0.000262272	0.00019878	ITGA4/CD40/ECSCR/CCL2/CD40LG/FASLG/COL18A1/CD248/THBS1/RGCC/HLA-G
GO_MULTICELLULAR_ORGANISMAL_HOMEOSTASIS	GO_MULTICELLULAR_ORGANISMAL_HOMEOSTASIS	85/2047	483/18046	2.3778e-05	0.000262272	0.00019878	TRPV2/ACP5/CSF1R/SASH3/DCSTAMP/CORO1A/P2RX7/CCR2/RAC2/IRF4/LIPA/IGKC/AKR1B1/TMEM119/FLT3LG/BMP8A/S1PR1/CTSK/CMKLR1/IGHG3/CD34/HAMP/ADCY7/CXCR4/CSF1/CD36/RCN3/NDN/TSHR/NOVA2/PRCP/CYP26B1/F2R/SLC11A1/BMP6/ADGRF5/G0S2/LDB2/SNX10/ADRB2/NOS3/GPX1/IL18R1/PM20D1/ADAM8/TLR9/BCL2/IL13/TRPM2/IL1B/UCP2/CD38/TNS2/IGHA2/ITGB3/CYTL1/TLR4/TNFAIP3/WNT10B/GATA1/GPR55/IGHA1/IL6/NOD2/JCHAIN/EDNRB/NR4A3/TNF/TRPV4/SP…
GO_AMEBOIDAL_TYPE_CELL_MIGRATION	GO_AMEBOIDAL_TYPE_CELL_MIGRATION	82/2047	462/18046	2.4063e-05	0.000264918	0.000200786	ITGB2/APOE/MMP9/ZEB2/VASH1/ARHGDIB/GLIPR2/ACVRL1/TNFSF12/ITGA4/ETS1/SEMA6B/MAP3K3/TGFB1/EVL/FLT4/TBXA2R/ITGB7/CYGB/CD40/SERPINF1/HMOX1/CLEC14A/PECAM1/ADGRA2/NRP1/MMRN2/P2RY12/PPM1F/SYDE1/CXCL13/ARSB/PLXND1/LGMN/SOX17/PRCP/KDR/GATA3/GPC3/MEF2C/TEK/CYP1B1/SEMA4A/STAT5A/TBX1/DCN/GLUL/SOX18/SEMA3G/PLCG2/MEOX2/NOS3/GPX1/SPARC/SLIT2/IFNG/VEGFC/LOXL2/THBS1/RHOJ/ITGB3/ENPP2/RGCC/MIXL1/PAK3/ANGPT2/TIMP1/F…
GO_POSITIVE_REGULATION_OF_CELL_SUBSTRATE_ADHESION	GO_POSITIVE_REGULATION_OF_CELL_SUBSTRATE_ADHESION	29/2047	115/18046	2.44704e-05	0.0002689	0.000203804	PREX1/CASS4/CD3E/NRP1/EMILIN1/NINJ1/CCR7/PPM1F/CSF1/CD36/THY1/KDR/CCL21/CCDC80/TEK/EGFLAM/ABI3BP/CX3CL1/FBLN2/SFRP1/ECM2/COL8A1/CDH13/SPOCK2/UNC13D/LIMS2/MYOC/VIT/JAK2
GO_POSITIVE_REGULATION_OF_STRESS_ACTIVATED_PROTEIN_KINASE_SIGNALING_CASCADE	GO_POSITIVE_REGULATION_OF_STRESS_ACTIVATED_PROTEIN_KINASE_SIGNALING_CASCADE	39/2047	175/18046	2.50214e-05	0.000274041	0.0002077	FGD2/NCF1/SCIMP/ZEB2/FCGR2B/SLAMF1/MAP4K1/CD27/MAP3K3/FLT4/TLR6/RASSF2/CCL19/CD40LG/CCR7/MDFIC/CCL21/TLR9/FZD4/IL1B/ROR2/RASGRP1/SH3RF3/TLR4/GDF6/NOD2/SPHK1/TNF/TRPV4/RELL1/LEP/IL26/CARD9/BIRC7/FZD8/MMP8/HAND2/SERPINF2/TIAM1
GO_REGULATION_OF_ACUTE_INFLAMMATORY_RESPONSE	GO_REGULATION_OF_ACUTE_INFLAMMATORY_RESPONSE	16/2047	46/18046	2.50315e-05	0.000274041	0.0002077	BTK/FCER1G/NLRP3/FCGR2B/PIK3CG/FFAR3/OSM/CCR7/ADAM8/IL1B/C3/DNASE1L3/IL6/EDNRB/TNF/ADCYAP1
GO_AMINOGLYCAN_METABOLIC_PROCESS	GO_AMINOGLYCAN_METABOLIC_PROCESS	38/2047	169/18046	2.56141e-05	0.000279899	0.00021214	CHST11/HS3ST2/CHIT1/HS3ST3B1/TGFB1/PDGFRB/PGLYRP1/FMOD/CHST2/ITIH4/ARSB/HS3ST3A1/CHST1/DSE/ITIH3/GPC3/EGFLAM/DCN/HGF/LYVE1/ST3GAL6/IL1B/CHSY3/BGN/OGN/STAB2/CHST15/LUM/VCAN/GPC6/ITIH1/SPOCK2/HAS1/ST3GAL1/GAL3ST3/ITIH5/ACAN/OMD
GO_POSITIVE_REGULATION_OF_MYELOID_LEUKOCYTE_DIFFERENTIATION	GO_POSITIVE_REGULATION_OF_MYELOID_LEUKOCYTE_DIFFERENTIATION	18/2047	56/18046	2.72076e-05	0.00029621	0.000224502	CD4/HCLS1/TYROBP/TREM2/DCSTAMP/CCR1/GPR68/EVI2B/TGFB1/FES/CD74/CSF1/IL34/CD101/IL12B/IFNG/ROR2/TNF
GO_POSITIVE_REGULATION_OF_REACTIVE_OXYGEN_SPECIES_BIOSYNTHETIC_PROCESS	GO_POSITIVE_REGULATION_OF_REACTIVE_OXYGEN_SPECIES_BIOSYNTHETIC_PROCESS	18/2047	56/18046	2.72076e-05	0.00029621	0.000224502	ITGB2/AIF1/CLEC7A/TLR6/ICAM1/KLRK1/HBB/CD36/KLRC4-KLRK1/IL1B/IFNG/TLR4/CLU/TNF/KLF2/MMP8/JAK2/PTX3
GO_GLIOGENESIS	GO_GLIOGENESIS	57/2047	292/18046	2.79181e-05	0.000303384	0.00022994	NRROS/C1QA/CSF1R/TREM2/VIM/LTA/CCR2/C5AR1/ADORA2A/TGFB1/CCL3/CCL2/GPR183/DTX1/CXCR4/P2RY12/FPR2/TAL1/PRKCH/CSF1/NDN/IL34/TENM4/LGI4/MMP14/CX3CL1/S100B/KCNJ10/STAP1/MXRA8/TLR2/DAAM2/GLI3/IL1B/CX3CR1/IFNG/LAMC3/ROR2/RELN/MAG/TNFRSF1B/LAMA2/TLR4/IL6/OLIG2/LPAR1/PLP1/CLU/TNF/MYOC/SMO/NTRK3/ADCYAP1/ASPA/SOX10/SERPINE2/TIAM1
GO_CARBOHYDRATE_DERIVATIVE_CATABOLIC_PROCESS	GO_CARBOHYDRATE_DERIVATIVE_CATABOLIC_PROCESS	41/2047	189/18046	3.07043e-05	0.000333045	0.00025242	GM2A/CHIT1/AOAH/APOBEC3G/APOBEC3H/NAGK/TGFB1/TYMP/PDE4B/MGAT1/APOBEC3D/SAMHD1/PGLYRP1/FMOD/RENBP/NPL/ARSB/PDE1A/GPC3/DPYD/DCN/PSAP/APOBEC3A/PDE2A/LYVE1/BGN/APOBEC3C/OGN/STAB2/MMP12/LUM/VCAN/APOBEC3F/GPC6/ADA/DPYS/ACAN/APOBEC2/OMD/NUDT10/ADAMTS12
GO_NEUROTRANSMITTER_METABOLIC_PROCESS	GO_NEUROTRANSMITTER_METABOLIC_PROCESS	35/2047	152/18046	3.10249e-05	0.000335903	0.000254586	ITGB2/ACP5/AIF1/CLEC7A/SDS/TLR6/ICAM1/KLRK1/CD34/HBB/TMEM106A/CD36/SARDH/CYP1B1/DPYD/HDC/PTGIS/NOS3/TLR2/KLRC4-KLRK1/IL1B/CX3CR1/IFNG/PDE1B/SLC1A3/TLR4/CLU/TNF/KLF2/DPYS/DBH/PRIMA1/MMP8/JAK2/PTX3
GO_ACTIVATED_T_CELL_PROLIFERATION	GO_ACTIVATED_T_CELL_PROLIFERATION	15/2047	42/18046	3.12242e-05	0.000336821	0.000255282	PDCD1LG2/IL2RA/IL12RB1/FOXP3/CD274/LRRC32/FYN/CLC/TMIGD2/IL12B/BTN2A2/IGF1/IL2/LGALS9/CD24
GO_T_CELL_MEDIATED_CYTOTOXICITY	GO_T_CELL_MEDIATED_CYTOTOXICITY	15/2047	42/18046	3.12242e-05	0.000336821	0.000255282	LILRB1/GZMM/P2RX7/FCGR2B/PTPRC/CD1D/IL12RB1/IL7R/PRF1/CD1B/CD1C/IL12B/CD1E/CD1A/HLA-G
GO_ALPHA_BETA_T_CELL_PROLIFERATION	GO_ALPHA_BETA_T_CELL_PROLIFERATION	13/2047	33/18046	3.16211e-05	0.000339426	0.000257256	RASAL3/DOCK2/EBI3/CCR2/PTPRC/CD3E/CD28/ZAP70/CD274/IL12B/IRF1/TNFSF4/LGALS9
GO_LIPOPOLYSACCHARIDE_BINDING	GO_LIPOPOLYSACCHARIDE_BINDING	13/2047	33/18046	3.16211e-05	0.000339426	0.000257256	TREM2/CD14/LY96/CD6/P2RX7/PTAFR/TLR2/BPI/SELP/SPON2/TLR4/TRIL/RNASE3
GO_LYSOSOME_LOCALIZATION	GO_LYSOSOME_LOCALIZATION	21/2047	72/18046	3.1639e-05	0.000339426	0.000257256	CD84/FGR/BTK/CD300A/PIK3CD/FCER1G/LAT2/MILR1/PIK3CG/RAC2/ADGRE2/FES/HMOX1/LAT/IL13/RASGRP1/NR4A3/TFEB/UNC13D/LGALS9/MAP6
GO_HOMEOSTASIS_OF_NUMBER_OF_CELLS_WITHIN_A_TISSUE	GO_HOMEOSTASIS_OF_NUMBER_OF_CELLS_WITHIN_A_TISSUE	12/2047	29/18046	3.56614e-05	0.000381883	0.000289435	SASH3/CORO1A/P2RX7/CCR2/LIPA/FLT3LG/CSF1/F2R/NOS3/BCL2/GATA1/SMO
GO_POSITIVE_REGULATION_OF_I_KAPPAB_KINASE_NF_KAPPAB_SIGNALING	GO_POSITIVE_REGULATION_OF_I_KAPPAB_KINASE_NF_KAPPAB_SIGNALING	40/2047	184/18046	3.62531e-05	0.000387513	0.000293702	CD4/APOL3/PIM2/CLEC6A/MAP3K3/TLR6/CD40/HMOX1/CCL19/CD74/FYN/TRIM22/CCR7/FASLG/TMEM106A/CD36/PRKCB/F2R/CCL21/LGALS1/LITAF/CX3CL1/S100B/TGM2/MAP3K14/TLR9/IL1B/CX3CR1/SECTM1/GPRC5B/TLR4/LPAR1/NOD2/TNF/BIRC3/CARD9/LGALS9/LURAP1/UBD/BST2
GO_RESPONSE_TO_ORGANOPHOSPHORUS	GO_RESPONSE_TO_ORGANOPHOSPHORUS	32/2047	135/18046	3.64326e-05	0.000388724	0.00029462	P2RX7/PTAFR/PIK3CG/SELL/MMP19/P2RY12/KCNE1/P2RY6/P2RX1/CRHBP/AQP9/TEK/PLA2G5/WT1/PDE2A/DUSP1/SPARC/IL1B/PER1/THBD/CDO1/TRPC3/WNT10B/ABCC9/IGFBP5/COL1A1/LPAR1/STAT1/AANAT/SLC5A5/P2RX2/P2RX5
GO_MACROPHAGE_CHEMOTAXIS	GO_MACROPHAGE_CHEMOTAXIS	14/2047	38/18046	3.82919e-05	0.000407823	0.000309096	SLAMF8/C3AR1/C5AR1/RARRES2/CCL5/CCL3/CMKLR1/CCL2/CSF1/CX3CL1/STAP1/THBS1/EDNRB/TRPV4
GO_REGULATION_OF_DNA_BINDING_TRANSCRIPTION_FACTOR_ACTIVITY	GO_REGULATION_OF_DNA_BINDING_TRANSCRIPTION_FACTOR_ACTIVITY	77/2047	433/18046	3.94046e-05	0.000418915	0.000317502	ITGB2/HCK/NFAM1/HCLS1/HAVCR2/BTK/TNFRSF4/NLRP3/ESR1/NLRC3/NLRC4/FOXP3/TLR6/CD40/HMOX1/ADORA3/CMKLR1/ICAM1/TRIM22/CD40LG/NTRK1/TRAF1/GFI1/PRKCH/CD36/HEYL/PRKCB/FOXS1/CD200/NLRP12/RAB7B/ARRB2/IL18RAP/EOMES/CYP1B1/CX3CL1/MAPK11/ADGRG3/FZD2/PTGIS/IL18R1/TLR2/ADAM8/TLR9/FZD4/AIM2/IL1B/CX3CR1/RELN/GLIS2/RGCC/CYTL1/TLR4/TNFAIP3/WNT10B/IL6/MAPK10/SGK1/NOD2/SPHK1/WNT2/CLU/NLRC5/TNF/TNFSF4/NUPR1/SMO/LGALS9…
GO_NEGATIVE_REGULATION_OF_ESTABLISHMENT_OF_PROTEIN_LOCALIZATION	GO_NEGATIVE_REGULATION_OF_ESTABLISHMENT_OF_PROTEIN_LOCALIZATION	43/2047	204/18046	4.11755e-05	0.000436951	0.000331172	APOE/LILRB1/TNFRSF4/SRGN/NLRP7/NLRP3/TLR8/FCGR2B/DERL3/LILRA5/FOXP3/TLR6/BMP8A/LRRC32/CD200R1/CD34/PPM1F/KCNE1/LRRK2/CD36/FRMD4A/MDFIC/C5AR2/CD200/NLRP12/F2R/GBP1/CD22/BTN2A2/CX3CL1/IL1B/IL27RA/SFRP1/RGCC/BANK1/TNFAIP3/PTPN22/TNF/RSAD2/SSC5D/SYT11/GHRL/CARD17
GO_POSITIVE_REGULATION_OF_CALCIUM_MEDIATED_SIGNALING	GO_POSITIVE_REGULATION_OF_CALCIUM_MEDIATED_SIGNALING	15/2047	43/18046	4.29534e-05	0.000454997	0.000344849	CD4/TREM2/CD3E/ZAP70/CCL4/CCL3/TRAT1/P2RY6/IGF1/CDH13/TNF/GSTM2/ADA/P2RX2/P2RX5
GO_CD8_POSITIVE_ALPHA_BETA_T_CELL_DIFFERENTIATION	GO_CD8_POSITIVE_ALPHA_BETA_T_CELL_DIFFERENTIATION	8/2047	14/18046	4.31766e-05	0.000456326	0.000345857	NCKAP1L/TNFSF8/GPR18/EOMES/SOCS1/IRF1/BCL2/RUNX3
GO_DEFENSE_RESPONSE_TO_GRAM_POSITIVE_BACTERIUM	GO_DEFENSE_RESPONSE_TO_GRAM_POSITIVE_BACTERIUM	26/2047	101/18046	4.32342e-05	0.000456326	0.000345857	ACP5/FGR/HAVCR2/NLRP3/TNFSF8/MPEG1/P2RX7/LTA/RNASE6/C5AR1/RARRES2/KLRK1/PGLYRP1/CD36/GBP4/TLR2/KLRC4-KLRK1/IL27RA/STAB2/IL6/TNF/RNASE3/CARD9/SSC5D/DEFA1B/CTSG
GO_NEGATIVE_REGULATION_OF_CHEMOTAXIS	GO_NEGATIVE_REGULATION_OF_CHEMOTAXIS	19/2047	63/18046	4.46824e-05	0.000470767	0.000356802	SLAMF8/AIF1/SEMA6B/NRP1/CCL2/KLRK1/CXCL13/GPR18/C5AR2/SEMA4A/STAP1/SEMA3G/DUSP1/KLRC4-KLRK1/SLIT2/THBS1/ELANE/ANGPT2/GREM1
GO_TRANSMEMBRANE_RECEPTOR_PROTEIN_KINASE_ACTIVITY	GO_TRANSMEMBRANE_RECEPTOR_PROTEIN_KINASE_ACTIVITY	22/2047	79/18046	4.54899e-05	0.000478417	0.0003626	CSF1R/ACVRL1/TIE1/FLT4/FLT3/NRP1/PDGFRB/NTRK1/EFEMP1/AXL/KDR/TEK/ROR2/EFNB3/MERTK/AMHR2/MUSK/PDGFRA/EPHA3/ALK/NTRK3/DDR2
GO_REGULATION_OF_NATURAL_KILLER_CELL_ACTIVATION	GO_REGULATION_OF_NATURAL_KILLER_CELL_ACTIVATION	13/2047	34/18046	4.59021e-05	0.000481031	0.000364581	TYROBP/FGR/HAVCR2/FLT3LG/ZNF683/PGLYRP1/AXL/IL12B/CLNK/PRDM1/RASGRP1/PTPN22/LEP
GO_REGULATION_OF_T_CELL_MEDIATED_CYTOTOXICITY	GO_REGULATION_OF_T_CELL_MEDIATED_CYTOTOXICITY	13/2047	34/18046	4.59021e-05	0.000481031	0.000364581	LILRB1/P2RX7/FCGR2B/PTPRC/CD1D/IL12RB1/IL7R/CD1B/CD1C/IL12B/CD1E/CD1A/HLA-G
GO_COLLAGEN_BIOSYNTHETIC_PROCESS	GO_COLLAGEN_BIOSYNTHETIC_PROCESS	17/2047	53/18046	4.66046e-05	0.000487524	0.000369502	VIM/ENG/TGFB1/CYGB/PDGFRB/EMILIN1/RCN3/CIITA/F2R/ARRB2/TGFB3/COL5A1/ADAMTS3/RGCC/IL6/COL1A1/SERPINF2
GO_REGULATION_OF_CATION_CHANNEL_ACTIVITY	GO_REGULATION_OF_CATION_CHANNEL_ACTIVITY	40/2047	186/18046	4.69171e-05	0.000489921	0.000371319	TREM2/MMP9/CCR2/CLIC2/DYSF/REM1/PDE4B/CCL2/KCNE1/SCN1B/JPH4/OPRL1/P2RY6/CRHBP/NETO1/MEF2C/SHANK3/STAC3/DLG4/MYO5A/PLCG2/ADRB2/JSRP1/IFNG/CTSS/EHD3/RELN/NLGN2/ACTN2/RGS9/KCNE4/SHANK1/KCNS2/LRRC55/HRC/SHISA8/GRIA1/GSTM2/KCNE2/LRRC38
GO_MORPHOGENESIS_OF_A_BRANCHING_STRUCTURE	GO_MORPHOGENESIS_OF_A_BRANCHING_STRUCTURE	42/2047	199/18046	4.8749e-05	0.000508148	0.000385134	ENG/ESR1/CTSZ/RASIP1/NRP1/NOTCH4/CSF1/TCF21/LRRK2/PLXND1/CCL11/SOCS3/COL4A1/GPC3/MMP14/PRDM1/TGM2/SNAI2/HGF/WT1/WNT9B/BCL2/SLIT2/GLI3/RSPO2/SFRP1/DCHS1/PGF/EDNRA/LAMA1/FGF7/GDF7/WNT2/TNF/SFRP2/COL19A1/SMO/ADAMTS16/WNT2B/GREM1/SOX10/NKX3-1
GO_VASCULAR_ENDOTHELIAL_GROWTH_FACTOR_RECEPTOR_SIGNALING_PATHWAY	GO_VASCULAR_ENDOTHELIAL_GROWTH_FACTOR_RECEPTOR_SIGNALING_PATHWAY	25/2047	96/18046	4.89498e-05	0.000509338	0.000386036	CYBB/NCF1/NCKAP1L/VAV1/NCF2/ELMO1/FLT4/TMEM204/NCF4/NRP1/MMRN2/FYN/EMILIN1/AXL/PRKCB/KDR/MAPK11/FZD4/IL1B/SH2D2A/VEGFC/ITGB3/PGF/CYFIP2/HHEX
GO_REGULATION_OF_HUMORAL_IMMUNE_RESPONSE_MEDIATED_BY_CIRCULATING_IMMUNOGLOBULIN	GO_REGULATION_OF_HUMORAL_IMMUNE_RESPONSE_MEDIATED_BY_CIRCULATING_IMMUNOGLOBULIN	7/2047	11/18046	5.21435e-05	0.000539703	0.00040905	LTA/FCGR2B/PTPRC/CR1/FCER2/PTPN6/TNF
GO_RESPONSE_TO_PEPTIDOGLYCAN	GO_RESPONSE_TO_PEPTIDOGLYCAN	7/2047	11/18046	5.21435e-05	0.000539703	0.00040905	TREM2/NLRP3/C5AR1/IRF5/IL6/NOD2/CARD9
GO_RETINA_VASCULATURE_MORPHOGENESIS_IN_CAMERA_TYPE_EYE	GO_RETINA_VASCULATURE_MORPHOGENESIS_IN_CAMERA_TYPE_EYE	7/2047	11/18046	5.21435e-05	0.000539703	0.00040905	ARHGEF15/NRP1/COL4A1/CYP1B1/FZD4/RHOJ/LAMA1
GO_MYELOID_LEUKOCYTE_CYTOKINE_PRODUCTION	GO_MYELOID_LEUKOCYTE_CYTOKINE_PRODUCTION	12/2047	30/18046	5.33214e-05	0.000550925	0.000417555	LILRB1/FCER1G/TGFB1/HMOX1/CD74/CD36/TGFB3/SPON2/GPRC5B/TLR4/HLA-G/NR4A3
GO_REGULATION_OF_T_CELL_RECEPTOR_SIGNALING_PATHWAY	GO_REGULATION_OF_T_CELL_RECEPTOR_SIGNALING_PATHWAY	14/2047	39/18046	5.35344e-05	0.000552156	0.000418488	LILRB4/CD300A/UBASH3A/TESPA1/PVRIG/TRAT1/CCR7/THY1/GBP1/BTN2A2/LCK/PTPN6/PTPN22/ADA
GO_MYELOID_DENDRITIC_CELL_DIFFERENTIATION	GO_MYELOID_DENDRITIC_CELL_DIFFERENTIATION	9/2047	18/18046	5.69526e-05	0.000584336	0.000442877	SPI1/DCSTAMP/IRF4/RELB/CAMK4/BATF3/BATF/CSF2/UBD
GO_NEGATIVE_REGULATION_OF_LEUKOCYTE_MEDIATED_CYTOTOXICITY	GO_NEGATIVE_REGULATION_OF_LEUKOCYTE_MEDIATED_CYTOTOXICITY	9/2047	18/18046	5.69526e-05	0.000584336	0.000442877	LILRB1/HAVCR2/FCGR2B/PTPRC/IL7R/ARRB2/SERPINB9/HLA-G/LGALS9
GO_POSITIVE_REGULATION_OF_NEUROINFLAMMATORY_RESPONSE	GO_POSITIVE_REGULATION_OF_NEUROINFLAMMATORY_RESPONSE	9/2047	18/18046	5.69526e-05	0.000584336	0.000442877	TREM2/CCL3/LRRK2/STAP1/IL1B/IL6/TNF/NUPR1/MMP8
GO_ASTROCYTE_DEVELOPMENT	GO_ASTROCYTE_DEVELOPMENT	15/2047	44/18046	5.8382e-05	0.000597957	0.000453202	C1QA/TREM2/VIM/C5AR1/ADORA2A/FPR2/IL1B/IFNG/LAMC3/ROR2/TLR4/IL6/PLP1/TNF/SMO
GO_LUMENAL_SIDE_OF_ENDOPLASMIC_RETICULUM_MEMBRANE	GO_LUMENAL_SIDE_OF_ENDOPLASMIC_RETICULUM_MEMBRANE	11/2047	26/18046	5.92038e-05	0.000604269	0.000457985	HLA-DPB1/HLA-DQA1/HLA-DRB1/CD74/HLA-DPA1/HLA-DRA/HLA-DQB2/HLA-DQB1/HLA-DQA2/HLA-DRB5/HLA-G
GO_POSITIVE_REGULATION_OF_GRANULOCYTE_CHEMOTAXIS	GO_POSITIVE_REGULATION_OF_GRANULOCYTE_CHEMOTAXIS	11/2047	26/18046	5.92038e-05	0.000604269	0.000457985	C3AR1/NCKAP1L/C5AR1/RAC2/CCL19/DYSF/CD74/CCR7/THBS4/CCL21/CXCR2
GO_CD4_POSITIVE_ALPHA_BETA_T_CELL_CYTOKINE_PRODUCTION	GO_CD4_POSITIVE_ALPHA_BETA_T_CELL_CYTOKINE_PRODUCTION	10/2047	22/18046	6.13899e-05	0.000623336	0.000472436	TBX21/NLRP3/GATA3/IL18RAP/IL12B/IL1R1/IL18R1/IL1B/IL6/RSAD2
GO_INFLAMMATORY_CELL_APOPTOTIC_PROCESS	GO_INFLAMMATORY_CELL_APOPTOTIC_PROCESS	10/2047	22/18046	6.13899e-05	0.000623336	0.000472436	CCR5/PIK3CD/CCL5/CTSL/FASLG/MEF2C/IL6/CXCR2/ITPKB/NOD2
GO_NEGATIVE_REGULATION_OF_CELL_KILLING	GO_NEGATIVE_REGULATION_OF_CELL_KILLING	10/2047	22/18046	6.13899e-05	0.000623336	0.000472436	LILRB1/HAVCR2/FCGR2B/PTPRC/IL7R/ARRB2/SERPINB9/IL13/HLA-G/LGALS9
GO_NEGATIVE_REGULATION_OF_MULTI_ORGANISM_PROCESS	GO_NEGATIVE_REGULATION_OF_MULTI_ORGANISM_PROCESS	46/2047	227/18046	6.28609e-05	0.000636654	0.00048253	SLAMF8/LILRB1/HAVCR2/FCN1/LILRA2/APOBEC3G/ARHGDIB/NLRC3/APOBEC3H/IL2RA/SERPING1/CR1/CCL4/CCL5/CCL3/VSIG4/CD96/SIGLEC11/FGL2/A2M/APOBEC3D/SAMHD1/HPGDS/CCL8/ARRB2/APOBEC3A/SERPINB9/IFI16/IGF1/APOBEC3C/MMP12/TNFAIP3/HLA-G/APOBEC3F/HTRA1/FCN3/TIMP1/STAT1/NLRC5/TNF/RSAD2/ADA/LGALS9/BST2/PTGDR2/PTX3
GO_DEVELOPMENTAL_MATURATION	GO_DEVELOPMENTAL_MATURATION	54/2047	280/18046	6.29181e-05	0.000636654	0.00048253	C1QA/BTK/SCARF1/LYL1/CLEC7A/ACVRL1/PHOSPHO1/ARHGEF15/S1PR1/CCL19/CDH5/POU2F2/FAM20C/TAL1/BFSP2/AXL/LRRK2/DAZL/CCL21/LGI4/GATA3/MMP2/LHX6/DLG4/CX3CL1/SOX18/MYO5A/IL21/RECK/SLC17A7/BCL2/CX3CR1/PALM/BHLHA15/RELN/IGF1/DCHS1/C3/WNT10B/CEND1/SHANK1/EDNRB/C1QL1/KLF2/LEP/IGSF21/ZDHHC15/MYOC/SLFN14/CCR6/GREM1/SOX10/PTH1R/RND1
GO_POSITIVE_REGULATION_OF_ION_TRANSMEMBRANE_TRANSPORT	GO_POSITIVE_REGULATION_OF_ION_TRANSMEMBRANE_TRANSPORT	35/2047	157/18046	6.32192e-05	0.000638601	0.000484006	TREM2/P2RX7/PTAFR/CCR2/CXCL9/RAMP3/CCL2/CXCL10/APLNR/F2RL3/KCNE1/P2RY6/FXYD1/THY1/F2R/CD19/SHANK3/STAC3/CX3CL1/PLCG2/ADRB2/IL13/IFNG/CTSS/EHD3/RELN/ATP1B2/ACTN2/RGS9/WNK3/CXCL11/LRRC55/GSTM2/KCNE2/LRRC38
GO_POSITIVE_REGULATION_OF_EPITHELIAL_CELL_PROLIFERATION	GO_POSITIVE_REGULATION_OF_EPITHELIAL_CELL_PROLIFERATION	43/2047	208/18046	6.63852e-05	0.000669431	0.000507373	PPP1R16B/C5AR1/ACVRL1/TNFSF12/ITGA4/FLT4/CCL5/HMOX1/DYSF/CCL26/NRP1/APLNR/CYP7B1/C5AR2/CCL11/THBS4/KDR/CXCL12/TEK/STAT5A/BMP6/TBX1/GLUL/VEGFC/IGF1/SFRP1/ITGB3/TLR4/MMP12/TNFAIP3/PGF/HPN/HTRA1/NOD2/FGF7/NR4A3/WNT2/CDH13/EGFL7/SMO/TWIST1/GHRL/VIP
GO_POSITIVE_CHEMOTAXIS	GO_POSITIVE_CHEMOTAXIS	20/2047	70/18046	6.69474e-05	0.000673944	0.000510793	GPNMB/CCR4/CORO1A/IL16/CCL5/S1PR1/CCL3/NRP1/CXCL10/FPR2/KDR/CXCL12/CX3CL1/HGF/VEGFC/ANGPT2/PGF/FGF7/CDH13/NTRK3
GO_MUSCLE_CELL_PROLIFERATION	GO_MUSCLE_CELL_PROLIFERATION	48/2047	241/18046	6.92071e-05	0.000695502	0.000527132	AIF1/MMP9/PTAFR/PTGIR/AKR1B1/CCL5/HMOX1/S1PR1/PDGFRB/NPR1/CALCRL/GNAI2/P2RY6/PDE1A/TENM4/MEF2C/HTR1B/IL12B/MMP2/TGFB3/CX3CL1/TGM2/MAPK11/TBX2/GLI1/VIPR2/NOTCH3/IL13/IFNG/IL6R/ADAMTS1/IGF1/THBS1/OGN/ELANE/TNFAIP3/IGFBP5/IL6/NR4A3/STAT1/WNT2/CDH13/TNF/PDGFD/ELN/JAK2/SERPINF2/VIP
GO_REGULATION_OF_LIPASE_ACTIVITY	GO_REGULATION_OF_LIPASE_ACTIVITY	25/2047	98/18046	7.07009e-05	0.000709302	0.000537591	S1PR4/APOC1/RASGRP4/PLCB2/PTAFR/ESR1/C5AR1/ITK/CCL5/PDGFRB/P2RY12/P2RY6/NMUR1/PLA2G5/AVPR1A/LPL/APOC2/GPR55/LPAR1/EDNRA/ADCYAP1R1/GPIHBP1/PDGFRA/NTRK3/GNA15
GO_REGULATION_OF_OSTEOCLAST_DIFFERENTIATION	GO_REGULATION_OF_OSTEOCLAST_DIFFERENTIATION	19/2047	65/18046	7.18822e-05	0.000719924	0.000545642	LILRB4/TYROBP/LILRB1/TREM2/MAFB/CCR1/GPR68/LILRB3/RASSF2/CCL3/CSF1/CAMK4/IL12B/FBN1/IFNG/SFRP1/TLR4/GPR55/TNF
GO_TUMOR_NECROSIS_FACTOR_SECRETION	GO_TUMOR_NECROSIS_FACTOR_SECRETION	14/2047	40/18046	7.38169e-05	0.000738043	0.000559375	HAVCR2/LILRA2/LILRA5/TMEM106A/LRRK2/CX3CL1/IFNG/LPL/IL27RA/C1QTNF4/SYT11/LGALS9/MMP8/GHRL
GO_RESPONSE_TO_PURINE_CONTAINING_COMPOUND	GO_RESPONSE_TO_PURINE_CONTAINING_COMPOUND	34/2047	152/18046	7.44136e-05	0.000742747	0.00056294	P2RX7/PTAFR/PIK3CG/SELL/ADORA2A/MMP19/P2RY12/KCNE1/P2RY6/P2RX1/CRHBP/AQP9/TEK/PLA2G5/WT1/PDE2A/DUSP1/SPARC/TRPM2/IL1B/PER1/THBD/CDO1/TRPC3/WNT10B/ABCC9/IGFBP5/COL1A1/STAT1/AANAT/GSTM2/SLC5A5/P2RX2/P2RX5
GO_NEGATIVE_REGULATION_OF_INNATE_IMMUNE_RESPONSE	GO_NEGATIVE_REGULATION_OF_INNATE_IMMUNE_RESPONSE	18/2047	60/18046	7.60246e-05	0.00075754	0.000574152	SLAMF8/LILRB1/HAVCR2/NLRC3/SERPING1/CR1/VSIG4/CD96/A2M/SAMHD1/ARRB2/SERPINB9/IFI16/MMP12/TNFAIP3/HLA-G/NLRC5/LGALS9
GO_MUSCLE_SYSTEM_PROCESS	GO_MUSCLE_SYSTEM_PROCESS	81/2047	470/18046	7.68335e-05	0.000764305	0.000579279	RCSD1/AIF1/VIM/TIFAB/PTAFR/PIK3CG/CLIC2/TBXA2R/HMOX1/DYSF/PDE4B/MYBPC2/KCNJ5/HAMP/PI16/CXCR4/GJA5/CALCRL/KCNE1/SCN1B/FXYD1/P2RX1/MYL4/NMUR1/F2R/MEF2C/HTR7/ANXA6/CHRNA1/STAC3/TNNT3/DOCK4/ADRB2/NOS3/PROK2/SCN4A/JSRP1/SGCA/TACR1/IL1B/EHD3/CD38/TNFRSF1B/TRPC3/KCNJ8/IGF1/CHRNE/MYOZ1/SORBS3/ACTN2/GAMT/ANKRD2/KCNE4/SCN4B/IGFBP5/EDNRA/EDNRB/NR4A3/SSTR2/SPHK1/MYH13/HRC/ATP8A2/GSTM2/MYBPC3/ADA/LEP/MYOC/GNA…
GO_ANTIGEN_PROCESSING_AND_PRESENTATION_OF_PEPTIDE_ANTIGEN	GO_ANTIGEN_PROCESSING_AND_PRESENTATION_OF_PEPTIDE_ANTIGEN	40/2047	190/18046	7.72369e-05	0.00076702	0.000581337	CYBB/NCF1/TREM2/FCER1G/HLA-DMB/NCF2/FCGR2B/HLA-DPB1/FCGR1A/CLEC4A/HLA-DOA/HLA-DQA1/IFI30/CD209/FCGR1B/HLA-DRB1/CD74/NCF4/HLA-DPA1/HLA-DRA/CTSL/HLA-DQB2/CD36/LAG3/LGMN/HLA-DMA/HLA-DQB1/SLC11A1/CTSD/HLA-DOB/HLA-DQA2/CTSS/HLA-DRB5/HLA-G/PSMB10/PSMB9/TAP1/CD207/ERAP2/PSMA8
GO_GLIAL_CELL_DEVELOPMENT	GO_GLIAL_CELL_DEVELOPMENT	28/2047	116/18046	7.7626e-05	0.000769584	0.00058328	NRROS/C1QA/TREM2/VIM/C5AR1/ADORA2A/FPR2/TENM4/LGI4/KCNJ10/MXRA8/TLR2/IL1B/IFNG/LAMC3/ROR2/MAG/TLR4/IL6/LPAR1/PLP1/CLU/TNF/MYOC/SMO/NTRK3/ASPA/SOX10
GO_GLAND_MORPHOGENESIS	GO_GLAND_MORPHOGENESIS	29/2047	122/18046	7.84308e-05	0.000775201	0.000587537	CSF1R/ESR1/MSN/TGFB1/NRP1/CSF1/PLXND1/CYP7B1/CCL11/TGFB3/TGM2/TBX2/GLI1/NTN1/SNAI2/HGF/BCL2/GLI3/SFRP1/TNFAIP3/HPN/IGFBP5/LAMA1/NKX2-3/FGF7/GDF7/TNF/LIMS2/NKX3-1
GO_NEGATIVE_REGULATION_OF_T_CELL_DIFFERENTIATION	GO_NEGATIVE_REGULATION_OF_T_CELL_DIFFERENTIATION	15/2047	45/18046	7.84563e-05	0.000775201	0.000587537	TBX21/JAK3/HLX/FOXP3/CD74/FGL2/DTX1/LAG3/LOXL3/SOCS1/IRF1/GLI3/RUNX3/IL2/TNFSF4
GO_NEGATIVE_REGULATION_OF_LYMPHOCYTE_DIFFERENTIATION	GO_NEGATIVE_REGULATION_OF_LYMPHOCYTE_DIFFERENTIATION	17/2047	55/18046	7.88991e-05	0.000778269	0.000589862	TBX21/JAK3/HLX/FOXP3/CD74/FGL2/DTX1/PGLYRP1/LAG3/LOXL3/SOCS1/IRF1/GLI3/RUNX3/SFRP1/IL2/TNFSF4
GO_POSITIVE_REGULATION_OF_MYELOID_CELL_DIFFERENTIATION	GO_POSITIVE_REGULATION_OF_MYELOID_CELL_DIFFERENTIATION	24/2047	93/18046	8.03638e-05	0.000791388	0.000599806	CD4/HCLS1/TYROBP/TREM2/DCSTAMP/NCKAP1L/CCR1/GPR68/EVI2B/ETS1/TGFB1/FES/CD74/TAL1/CSF1/IL34/RAB7B/CD101/IL12B/IFNG/ROR2/GATA1/STAT1/TNF
GO_ICOSANOID_RECEPTOR_ACTIVITY	GO_ICOSANOID_RECEPTOR_ACTIVITY	8/2047	15/18046	8.33034e-05	0.000816235	0.000618638	CYSLTR1/CYSLTR2/PTGIR/TBXA2R/PTGFR/PTGDR/PTGER1/PTGDR2
GO_POSITIVE_REGULATION_OF_INTERLEUKIN_6_BIOSYNTHETIC_PROCESS	GO_POSITIVE_REGULATION_OF_INTERLEUKIN_6_BIOSYNTHETIC_PROCESS	8/2047	15/18046	8.33034e-05	0.000816235	0.000618638	TYROBP/PTAFR/CLEC7A/TLR6/TLR1/CD74/IL1B/TNF
GO_POSITIVE_REGULATION_OF_MACROPHAGE_CHEMOTAXIS	GO_POSITIVE_REGULATION_OF_MACROPHAGE_CHEMOTAXIS	8/2047	15/18046	8.33034e-05	0.000816235	0.000618638	C3AR1/C5AR1/RARRES2/CCL5/CMKLR1/CSF1/THBS1/TRPV4
GO_RHO_PROTEIN_SIGNAL_TRANSDUCTION	GO_RHO_PROTEIN_SIGNAL_TRANSDUCTION	42/2047	204/18046	8.84298e-05	0.000865023	0.000655615	APOE/FGD2/WAS/PREX1/VAV1/RHOH/ARHGDIB/ARHGEF6/P2RY8/RAC2/GPR65/P2RY10/ARHGEF15/RASIP1/HEG1/PECAM1/NRP1/PDGFRB/F2RL3/FGD3/GPR174/GPR18/NGFR/GPR4/F2R/PDPN/NTN1/ABCA1/RHOJ/FGD5/COL1A2/GPR55/COL3A1/LPAR1/CDH13/FGD1/MYOC/LPAR4/ARHGEF25/F2RL2/TIAM1/RND1
GO_POSITIVE_REGULATION_OF_MACROPHAGE_ACTIVATION	GO_POSITIVE_REGULATION_OF_MACROPHAGE_ACTIVATION	11/2047	27/18046	8.96993e-05	0.000875984	0.000663922	TREM2/HAVCR2/TLR6/CCL3/LRRK2/STAP1/IL13/THBS1/TLR4/IL1RL1/MMP8
GO_EPITHELIAL_CELL_APOPTOTIC_PROCESS	GO_EPITHELIAL_CELL_APOPTOTIC_PROCESS	27/2047	111/18046	8.9861e-05	0.000876108	0.000664016	PIK3CG/ITGA4/CD40/ECSCR/HMOX1/CCL2/ICAM1/CD40LG/FASLG/COL18A1/RAMP2/KDR/GATA3/ARRB2/TEK/CD248/IL13/THBS1/RGCC/TNFAIP3/HLA-G/IL6/SERPINE1/TNF/NUPR1/SFRP4/JAK2
GO_TUMOR_NECROSIS_FACTOR_MEDIATED_SIGNALING_PATHWAY	GO_TUMOR_NECROSIS_FACTOR_MEDIATED_SIGNALING_PATHWAY	36/2047	166/18046	9.15416e-05	0.000887245	0.000672458	TNFRSF4/TNFSF8/LTA/TNFRSF8/TNFSF12/CD27/CD40/TNFRSF9/TNFSF13B/CD40LG/TRAF1/TNFSF14/PLVAP/TNFRSF17/TNFRSF18/CCDC3/LTB/TNFRSF13B/MAP3K14/EDARADD/AIM2/TNFRSF1B/TNFRSF13C/TNFAIP3/PSMB10/PSMB9/STAT1/SPHK1/TNF/BIRC3/TNFSF4/CD70/CLIP3/JAK2/PSMA8/TNFSF18
GO_CHONDROCYTE_DIFFERENTIATION	GO_CHONDROCYTE_DIFFERENTIATION	29/2047	123/18046	9.167e-05	0.000887245	0.000672458	CHST11/ACVRL1/MAF/TGFB1/COL14A1/EFEMP1/COL6A2/COL6A1/ADAMTS7/MEF2C/ANXA6/BMP6/SNAI2/COL6A3/GLI3/RUNX3/LOXL2/CYTL1/WNT10B/GDF6/SFRP2/MUSTN1/MATN3/VIT/WNT2B/GREM1/ACAN/PTH1R/ADAMTS12
GO_REACTIVE_OXYGEN_SPECIES_BIOSYNTHETIC_PROCESS	GO_REACTIVE_OXYGEN_SPECIES_BIOSYNTHETIC_PROCESS	29/2047	123/18046	9.167e-05	0.000887245	0.000672458	ITGB2/CYBB/ACP5/AIF1/CLEC7A/TLR6/ICAM1/FYN/KLRK1/CD34/HBB/CD36/ABCD2/CYP1B1/PTGIS/NOS3/KLRC4-KLRK1/IL1B/CX3CR1/IFNG/TLR4/CLU/TNF/KLF2/MPO/MMP8/JAK2/PTX3/SLC18A2
GO_FOAM_CELL_DIFFERENTIATION	GO_FOAM_CELL_DIFFERENTIATION	13/2047	36/18046	9.19089e-05	0.000887245	0.000672458	MSR1/TGFB1/ALOX15B/PRKCH/CSF1/CD36/CETP/ABCA1/LPL/ITGB3/CSF2/STAT1/ABCG1
GO_NEGATIVE_REGULATION_OF_INTERFERON_GAMMA_PRODUCTION	GO_NEGATIVE_REGULATION_OF_INTERFERON_GAMMA_PRODUCTION	13/2047	36/18046	9.19089e-05	0.000887245	0.000672458	LILRB1/HAVCR2/PDCD1LG2/FOXP3/CD274/CD96/PGLYRP1/AXL/GATA3/TLR4/TNFSF4/LGALS9/IL1RL1
GO_NEGATIVE_REGULATION_OF_PRODUCTION_OF_MOLECULAR_MEDIATOR_OF_IMMUNE_RESPONSE	GO_NEGATIVE_REGULATION_OF_PRODUCTION_OF_MOLECULAR_MEDIATOR_OF_IMMUNE_RESPONSE	13/2047	36/18046	9.19089e-05	0.000887245	0.000672458	LILRB1/TBX21/JAK3/FCGR2B/FOXP3/TGFB1/HMOX1/CD96/FCRL3/CD22/TGFB3/TNF/BST2
GO_TISSUE_HOMEOSTASIS	GO_TISSUE_HOMEOSTASIS	45/2047	224/18046	9.30428e-05	0.000896719	0.000679638	ACP5/CSF1R/SASH3/DCSTAMP/CORO1A/P2RX7/CCR2/RAC2/LIPA/IGKC/AKR1B1/TMEM119/FLT3LG/S1PR1/CTSK/IGHG3/CD34/CSF1/RCN3/F2R/ADGRF5/LDB2/SNX10/ADRB2/NOS3/ADAM8/TLR9/BCL2/CD38/IGHA2/ITGB3/CYTL1/TLR4/TNFAIP3/GATA1/GPR55/IGHA1/IL6/NOD2/JCHAIN/SPP1/SMO/ABCA4/PTH1R/NAPSA
GO_MATURE_B_CELL_DIFFERENTIATION_INVOLVED_IN_IMMUNE_RESPONSE	GO_MATURE_B_CELL_DIFFERENTIATION_INVOLVED_IN_IMMUNE_RESPONSE	9/2047	19/18046	9.73222e-05	0.000928407	0.000703654	FCGR2B/DOCK10/GPR183/LGALS1/MFNG/PLCG2/NKX2-3/ITM2A/ADA
GO_NEGATIVE_REGULATION_OF_T_CELL_APOPTOTIC_PROCESS	GO_NEGATIVE_REGULATION_OF_T_CELL_APOPTOTIC_PROCESS	9/2047	19/18046	9.73222e-05	0.000928407	0.000703654	JAK3/DOCK8/PTCRA/CD27/IL7R/CCL5/TSC22D3/IDO1/ADA
GO_POSITIVE_REGULATION_OF_MYELOID_LEUKOCYTE_CYTOKINE_PRODUCTION_INVOLVED_IN_IMMUNE_RESPONSE	GO_POSITIVE_REGULATION_OF_MYELOID_LEUKOCYTE_CYTOKINE_PRODUCTION_INVOLVED_IN_IMMUNE_RESPONSE	9/2047	19/18046	9.73222e-05	0.000928407	0.000703654	LILRB1/FCER1G/CD74/CD36/SPON2/GPRC5B/TLR4/HLA-G/NR4A3
GO_POSITIVE_REGULATION_OF_T_CELL_CYTOKINE_PRODUCTION	GO_POSITIVE_REGULATION_OF_T_CELL_CYTOKINE_PRODUCTION	9/2047	19/18046	9.73222e-05	0.000928407	0.000703654	SASH3/NLRP3/GATA3/IL1R1/IL18R1/IL1B/IL6/TNFSF4/RSAD2
GO_MULTI_MULTICELLULAR_ORGANISM_PROCESS	GO_MULTI_MULTICELLULAR_ORGANISM_PROCESS	46/2047	231/18046	9.74143e-05	0.000928407	0.000703654	HAVCR2/MMP9/PTAFR/CTSB/ARHGDIB/ESR1/ETS1/AKR1B1/PNOC/CD96/ADCY7/SYDE1/P2RX1/CRHBP/RAMP2/PTGFR/IGFBP7/CLNK/MMP2/TGFB3/PRDM1/PTGIS/RECK/FBLN1/PZP/AVPR1A/BCL2/IL1B/THBD/IDO1/CD38/APOL2/DDO/ANGPT2/PGF/HLA-G/IGFBP5/TIMP1/TRO/SPP1/LEP/LGALS9/PAPPA/ADCYAP1/GHRL/SERPINE2
GO_NEGATIVE_REGULATION_OF_INTERLEUKIN_2_PRODUCTION	GO_NEGATIVE_REGULATION_OF_INTERLEUKIN_2_PRODUCTION	10/2047	23/18046	9.7594e-05	0.000928407	0.000703654	HAVCR2/TBX21/PTPRC/FOXP3/VSIG4/CD34/LAG3/GATA3/GBP1/TNFAIP3
GO_PYRIMIDINE_NUCLEOSIDE_CATABOLIC_PROCESS	GO_PYRIMIDINE_NUCLEOSIDE_CATABOLIC_PROCESS	10/2047	23/18046	9.7594e-05	0.000928407	0.000703654	APOBEC3G/APOBEC3H/TYMP/APOBEC3D/DPYD/APOBEC3A/APOBEC3C/APOBEC3F/DPYS/APOBEC2
GO_SPHINGOLIPID_BINDING	GO_SPHINGOLIPID_BINDING	10/2047	23/18046	9.7594e-05	0.000928407	0.000703654	CD300LF/SELL/S1PR1/PSAP/SELP/MAG/LAMA1/IL2/CLIP3/PLTP
GO_NEGATIVE_REGULATION_OF_INTERLEUKIN_1_PRODUCTION	GO_NEGATIVE_REGULATION_OF_INTERLEUKIN_1_PRODUCTION	14/2047	41/18046	0.000100472	0.000954015	0.000723063	ACP5/TREM2/NLRP7/NLRP3/CD33/MEFV/NLRP12/ARRB2/CX3CL1/CX3CR1/IGF1/TNFAIP3/GHRL/CARD17
GO_POSITIVE_REGULATION_OF_NF_KAPPAB_TRANSCRIPTION_FACTOR_ACTIVITY	GO_POSITIVE_REGULATION_OF_NF_KAPPAB_TRANSCRIPTION_FACTOR_ACTIVITY	33/2047	148/18046	0.000100611	0.000954015	0.000723063	ITGB2/BTK/NLRP3/NLRC4/TLR6/CD40/ICAM1/TRIM22/CD40LG/NTRK1/TRAF1/PRKCH/CD36/PRKCB/RAB7B/IL18RAP/CX3CL1/IL18R1/TLR2/ADAM8/TLR9/AIM2/IL1B/CX3CR1/TLR4/NOD2/SPHK1/CLU/TNF/LGALS9/ALK/GREM1/TNFSF18
GO_REGULATION_OF_GLIOGENESIS	GO_REGULATION_OF_GLIOGENESIS	29/2047	124/18046	0.000106881	0.00101184	0.000766893	TREM2/LTA/CCR2/TGFB1/CCL3/GPR183/CXCR4/P2RY12/PRKCH/CSF1/IL34/TENM4/CX3CL1/STAP1/TLR2/DAAM2/IL1B/CX3CR1/MAG/TNFRSF1B/IL6/OLIG2/TNF/NTRK3/ADCYAP1/ASPA/SOX10/SERPINE2/TIAM1
GO_REGULATION_OF_MYELOID_CELL_DIFFERENTIATION	GO_REGULATION_OF_MYELOID_CELL_DIFFERENTIATION	49/2047	252/18046	0.000109112	0.0010313	0.000781643	SPI1/CD4/LILRB4/C1QC/HCLS1/TYROBP/LILRB1/TREM2/DCSTAMP/NCKAP1L/MAFB/CCR1/GPR68/EVI2B/LILRB3/CSF3R/ETS1/TGFB1/RASSF2/FES/CCL3/CD74/GPR171/TAL1/CSF1/PRKCB/IL34/ITGA2B/CAMK4/RAB7B/CD101/MEF2C/IL12B/ZBTB46/GP1BA/FBN1/IFNG/ROR2/SFRP1/THBS1/TLR4/GATA1/GPR55/ITPKB/CSF2/NR4A3/STAT1/TNF/LOX
GO_REGULATION_OF_TISSUE_REMODELING	GO_REGULATION_OF_TISSUE_REMODELING	23/2047	89/18046	0.000109644	0.00103466	0.000784187	CSF1R/GPNMB/DCSTAMP/P2RX7/TGFB1/FLT4/TMEM119/S1PR1/THBS4/IL12B/IL21/ADAM8/CD38/SFRP1/ITGB3/TNFAIP3/IL6/IL2/SPP1/LEP/DDR2/GREM1/HAND2
GO_AORTIC_VALVE_DEVELOPMENT	GO_AORTIC_VALVE_DEVELOPMENT	12/2047	32/18046	0.000112064	0.00105306	0.000798134	TGFB1/EMILIN1/HEYL/GATA3/SLIT3/SNAI2/NOS3/SLIT2/TNFRSF1B/TWIST1/GATA4/ELN
GO_CALCIUM_ION_TRANSMEMBRANE_TRANSPORT	GO_CALCIUM_ION_TRANSMEMBRANE_TRANSPORT	61/2047	334/18046	0.000112513	0.00105306	0.000798134	TRPV2/CCR5/CORO1A/PLCB2/P2RX7/PIK3CG/CLIC2/PTPRC/XCR1/CXCL9/RAMP3/CCL19/DYSF/CCL3/REM1/PDE4B/CXCL10/APLNR/FYN/F2RL3/CCR7/FASLG/P2RY12/JPH4/OPRL1/P2RY6/THY1/F2R/CCL21/CD19/ANXA6/STAC3/CX3CL1/MCOLN2/MYO5A/SLC24A4/GRIN3A/PLCG2/ITPR1/LCK/PDE2A/TLR9/IL13/TRPM2/JSRP1/BHLHA15/EHD3/TRPC3/PTPN6/RGS9/LIME1/CXCL11/TRPV4/HRC/GSTM2/TMEM37/KCNE2/PKD1L1/PLCL2/ATP2A3/CACNG6
GO_CYTIDINE_DEAMINASE_ACTIVITY	GO_CYTIDINE_DEAMINASE_ACTIVITY	7/2047	12/18046	0.000112847	0.00105306	0.000798134	APOBEC3G/APOBEC3H/APOBEC3D/APOBEC3A/APOBEC3C/APOBEC3F/APOBEC2
GO_CYTIDINE_TO_URIDINE_EDITING	GO_CYTIDINE_TO_URIDINE_EDITING	7/2047	12/18046	0.000112847	0.00105306	0.000798134	APOBEC3G/APOBEC3H/APOBEC3D/APOBEC3A/APOBEC3C/APOBEC3F/APOBEC2
GO_NEGATIVE_REGULATION_OF_MAST_CELL_ACTIVATION	GO_NEGATIVE_REGULATION_OF_MAST_CELL_ACTIVATION	7/2047	12/18046	0.000112847	0.00105306	0.000798134	CD300LF/CD84/CD300A/MILR1/HMOX1/CNR2/LGALS9
GO_POSITIVE_REGULATION_OF_INFLAMMATORY_RESPONSE_TO_ANTIGENIC_STIMULUS	GO_POSITIVE_REGULATION_OF_INFLAMMATORY_RESPONSE_TO_ANTIGENIC_STIMULUS	7/2047	12/18046	0.000112847	0.00105306	0.000798134	BTK/FCER1G/LTA/CD28/CCR7/C3/TNF
GO_SIALIC_ACID_BINDING	GO_SIALIC_ACID_BINDING	7/2047	12/18046	0.000112847	0.00105306	0.000798134	FCN1/ST8SIA4/CD33/SIGLEC11/CD22/SELP/MAG
GO_HETEROTYPIC_CELL_CELL_ADHESION	GO_HETEROTYPIC_CELL_CELL_ADHESION	18/2047	62/18046	0.000121748	0.00113432	0.000859717	ITGB2/ITGAX/CD2/LILRB2/PTPRC/CD1D/VCAM1/ITGA4/ITGB7/ITGAD/CD200R1/CD200/THY1/LCK/IL1B/ITGB3/JAM3/TNF
GO_REGULATION_OF_PEPTIDASE_ACTIVITY	GO_REGULATION_OF_PEPTIDASE_ACTIVITY	78/2047	455/18046	0.000123464	0.00114849	0.000870458	MMP9/NLRP7/NLRP3/CLEC7A/NLRC4/ADORA2A/SERPING1/CD27/MEFV/CR1/SERPINF1/FYN/A2M/TNFSF14/PI16/FASLG/PPM1F/PCOLCE/RENBP/NLRP1/ITIH4/RCN3/PAPLN/LAMP3/LGMN/P2RX1/NGFR/NLRP12/F2R/ARRB2/ITIH3/CST7/GPC3/CTSD/C4B/TIMP3/HGF/RECK/C4A/FBLN1/PZP/LCK/SERPINB9/GPX1/COL6A3/AIM2/IFI16/THBS1/C3/WFDC1/TNFAIP8/SERPINE1/PSMB9/TIMP1/ITIH1/TNF/SPOCK2/BIRC3/SFRP2/SPINK2/CST2/CARD9/LGALS9/BIRC7/CIDEB/ITIH5/BST2/CYFIP2/CAS…
GO_ENDOCRINE_PROCESS	GO_ENDOCRINE_PROCESS	22/2047	84/18046	0.000124047	0.00115172	0.00087291	CTSZ/GJA5/POMC/CRHBP/F2R/GATA3/SUCNR1/BMP6/CPA3/NOS3/AVPR1A/FZD4/IL1B/RETN/LEP/AVPR2/CTSG/GHRL/FOXL2/SERPINF2/CMA1/NKX3-1
GO_CLATHRIN_COATED_VESICLE_MEMBRANE	GO_CLATHRIN_COATED_VESICLE_MEMBRANE	27/2047	113/18046	0.000124204	0.00115172	0.00087291	CD4/APOE/HLA-DPB1/FCGR1A/HLA-DQA1/CD3D/CD3G/IL7R/FCGR1B/HLA-DRB1/CD74/HLA-DPA1/HLA-DRA/HLA-DQB2/HLA-DQB1/FZD2/ADRB2/HLA-DQA2/SLC17A7/FZD4/ROR2/HLA-DRB5/NRGN/NCALD/CD207/AVPR2/SLC18A2
GO_RESPONSE_TO_ALCOHOL	GO_RESPONSE_TO_ALCOHOL	47/2047	240/18046	0.000125107	0.00115827	0.000877875	SPI1/CYBB/CCR5/CD14/MAP4K1/VCAM1/CD27/TGFB1/TBXA2R/CCL19/CCL3/ICAM1/GNG2/RGS19/FYN/HAMP/ADCY7/CCR7/P2RY6/CRHBP/PTGFR/CCL21/GATA3/IGFBP7/PTGDR/HTR1B/SLIT3/GRIN3A/ABCA1/AVPR1A/SPARC/IL13/SLIT2/CDO1/SFRP1/HSD3B2/CYP7A1/ADCYAP1R1/IL2/TNFSF4/KLF2/AANAT/LEP/SMO/DBH/NTRK3/ADCYAP1
GO_MONONUCLEAR_CELL_DIFFERENTIATION	GO_MONONUCLEAR_CELL_DIFFERENTIATION	13/2047	37/18046	0.000127074	0.00116912	0.000886099	CD4/CSF1R/DCSTAMP/GPR68/FES/CD74/CSF1/IL34/MEF2C/ZBTB46/IFI16/PDE1B/CSF2
GO_POSITIVE_REGULATION_OF_B_CELL_MEDIATED_IMMUNITY	GO_POSITIVE_REGULATION_OF_B_CELL_MEDIATED_IMMUNITY	13/2047	37/18046	0.000127074	0.00116912	0.000886099	BTK/FCER1G/TBX21/LTA/PTPRC/CD28/TGFB1/CD40/FCER2/C3/TNF/IL2/TNFSF4
GO_REGULATION_OF_ACTIN_CYTOSKELETON_REORGANIZATION	GO_REGULATION_OF_ACTIN_CYTOSKELETON_REORGANIZATION	13/2047	37/18046	0.000127074	0.00116912	0.000886099	HCK/CSF1R/HCLS1/GMFG/ARHGDIB/FES/ESAM/NRP1/TEK/STAP1/TRPM2/PDGFRA/NTRK3
GO_SEMI_LUNAR_VALVE_DEVELOPMENT	GO_SEMI_LUNAR_VALVE_DEVELOPMENT	13/2047	37/18046	0.000127074	0.00116912	0.000886099	TGFB1/EMILIN1/GJA5/HEYL/GATA3/SLIT3/SNAI2/NOS3/SLIT2/TNFRSF1B/TWIST1/GATA4/ELN
GO_IMMUNOGLOBULIN_PRODUCTION_INVOLVED_IN_IMMUNOGLOBULIN_MEDIATED_IMMUNE_RESPONSE	GO_IMMUNOGLOBULIN_PRODUCTION_INVOLVED_IN_IMMUNOGLOBULIN_MEDIATED_IMMUNE_RESPONSE	17/2047	57/18046	0.000129417	0.00118882	0.000901023	BTK/TBX21/PTPRC/CD28/FOXP3/TGFB1/CD40/FGL2/CD40LG/GAPT/POU2F2/HLA-DQB1/IL27RA/BATF/IL2/TNFSF4/CCR6
GO_B_CELL_HOMEOSTASIS	GO_B_CELL_HOMEOSTASIS	11/2047	28/18046	0.000132661	0.00121293	0.000919298	NCKAP1L/DOCK10/FOXP3/CD74/TNFSF13B/GAPT/TNFRSF13B/MEF2C/BCL2/TNFAIP3/ADA
GO_POSITIVE_REGULATION_OF_ALCOHOL_BIOSYNTHETIC_PROCESS	GO_POSITIVE_REGULATION_OF_ALCOHOL_BIOSYNTHETIC_PROCESS	11/2047	28/18046	0.000132661	0.00121293	0.000919298	PTAFR/CD244/P2RY6/BMP6/IL1B/IFNG/CYP7A1/ADCYAP1R1/TNF/ABCG1/PTH1R
GO_POSITIVE_REGULATION_OF_COAGULATION	GO_POSITIVE_REGULATION_OF_COAGULATION	11/2047	28/18046	0.000132661	0.00121293	0.000919298	PLEK/TBXA2R/CD36/F2R/PDPN/THBD/SELP/THBS1/TLR4/SERPINE1/SERPINF2
GO_RESPONSE_TO_FUNGUS	GO_RESPONSE_TO_FUNGUS	16/2047	52/18046	0.000134954	0.00123198	0.000933735	SCIMP/BTK/CLEC7A/CLEC6A/RARRES2/HAMP/GNLY/COTL1/SPON2/TLR4/ELANE/MPO/CARD9/DEFA1B/CTSG/PTX3
GO_REGULATION_OF_REACTIVE_OXYGEN_SPECIES_BIOSYNTHETIC_PROCESS	GO_REGULATION_OF_REACTIVE_OXYGEN_SPECIES_BIOSYNTHETIC_PROCESS	25/2047	102/18046	0.000141657	0.00129117	0.000978596	ITGB2/ACP5/AIF1/CLEC7A/TLR6/ICAM1/FYN/KLRK1/CD34/HBB/CD36/ABCD2/PTGIS/KLRC4-KLRK1/IL1B/CX3CR1/IFNG/TLR4/CLU/TNF/KLF2/MMP8/JAK2/PTX3/SLC18A2
GO_REGULATION_OF_SMALL_GTPASE_MEDIATED_SIGNAL_TRANSDUCTION	GO_REGULATION_OF_SMALL_GTPASE_MEDIATED_SIGNAL_TRANSDUCTION	61/2047	337/18046	0.000145497	0.00132328	0.00100294	CYTH4/APOE/FGD2/ARHGAP30/ARHGAP9/ARHGAP25/RASAL3/PREX1/ARHGAP31/TAGAP/RASGRP4/VAV1/ARHGAP15/RHOH/ARHGDIB/ARHGEF6/P2RY8/RAC2/GPR65/P2RY10/ARHGEF15/SIPA1/RASIP1/HEG1/NRP1/STARD8/A2M/PDGFRB/NTRK1/F2RL3/ARHGAP22/FGD3/GPR174/SYDE1/CSF1/GPR18/GPR4/ARHGAP20/F2R/GMIP/ABCA1/SLIT2/CGNL1/RELN/IGF1/RASGRP1/RHOJ/FGD5/GPR55/COL3A1/ITPKB/LPAR1/ADCYAP1R1/CHN1/FGD1/MYOC/LPAR4/ARHGEF25/JAK2/F2RL2/TIAM1
GO_NEGATIVE_REGULATION_OF_HEMOPOIESIS	GO_NEGATIVE_REGULATION_OF_HEMOPOIESIS	34/2047	157/18046	0.000145631	0.00132328	0.00100294	LILRB4/C1QC/LILRB1/MAFB/TBX21/JAK3/GPR68/HLX/LILRB3/FCGR2B/FOXP3/CCL3/CD74/FGL2/DTX1/GPR171/PGLYRP1/TAL1/LAG3/LOXL3/SOCS1/IRF1/ZBTB46/FBN1/GLI3/RUNX3/SFRP1/MIXL1/TLR4/HLA-G/GPR55/ITPKB/IL2/TNFSF4
GO_REGULATION_OF_COAGULATION	GO_REGULATION_OF_COAGULATION	22/2047	85/18046	0.000149671	0.00134742	0.00102123	APOE/FCER1G/SH2B3/PLEK/SERPING1/TBXA2R/CD34/CD36/F2R/PDPN/GP1BA/NOS3/THBD/SELP/THBS1/TLR4/SERPINE1/FAP/PDGFRA/PLAU/SERPINE2/SERPINF2
GO_COMPLEMENT_ACTIVATION_ALTERNATIVE_PATHWAY	GO_COMPLEMENT_ACTIVATION_ALTERNATIVE_PATHWAY	8/2047	16/18046	0.000150033	0.00134742	0.00102123	CFP/CR1/VSIG4/CFH/C7/C3/CFD/C8G
GO_MHC_CLASS_II_PROTEIN_COMPLEX_BINDING	GO_MHC_CLASS_II_PROTEIN_COMPLEX_BINDING	8/2047	16/18046	0.000150033	0.00134742	0.00102123	HLA-DMB/HLA-DOA/HLA-DRB1/CD74/HLA-DRA/HLA-DMA/HLA-DOB/MS4A1
GO_NEGATIVE_REGULATION_OF_MYELOID_CELL_APOPTOTIC_PROCESS	GO_NEGATIVE_REGULATION_OF_MYELOID_CELL_APOPTOTIC_PROCESS	8/2047	16/18046	0.000150033	0.00134742	0.00102123	CCR5/FCER1G/CCL5/CLEC5A/BCL2/CXCR2/ITPKB/NOD2
GO_OXIDOREDUCTASE_ACTIVITY_ACTING_ON_THE_CH_NH2_GROUP_OF_DONORS_OXYGEN_AS_ACCEPTOR	GO_OXIDOREDUCTASE_ACTIVITY_ACTING_ON_THE_CH_NH2_GROUP_OF_DONORS_OXYGEN_AS_ACCEPTOR	8/2047	16/18046	0.000150033	0.00134742	0.00102123	IL4I1/VCAM1/LOXL3/RNLS/LOXL2/DDO/AOC3/LOX
GO_POSITIVE_REGULATION_OF_CHEMOKINE_SECRETION	GO_POSITIVE_REGULATION_OF_CHEMOKINE_SECRETION	8/2047	16/18046	0.000150033	0.00134742	0.00102123	CSF1R/AIF1/ALOX15B/LPL/TLR4/TNF/POSTN/IL1RL1
GO_REGULATION_OF_MEMBRANE_INVAGINATION	GO_REGULATION_OF_MEMBRANE_INVAGINATION	8/2047	16/18046	0.000150033	0.00134742	0.00102123	TREM2/CD300A/NCKAP1L/CD36/STAP1/RAB31/C3/SYT11
GO_INTEGRIN_ACTIVATION	GO_INTEGRIN_ACTIVATION	10/2047	24/18046	0.00015035	0.00134742	0.00102123	PLEK/MZB1/RASIP1/FERMT3/P2RY12/CXCL13/CXCL12/CX3CL1/SELP/JAM3
GO_NEGATIVE_REGULATION_OF_ALPHA_BETA_T_CELL_DIFFERENTIATION	GO_NEGATIVE_REGULATION_OF_ALPHA_BETA_T_CELL_DIFFERENTIATION	10/2047	24/18046	0.00015035	0.00134742	0.00102123	TBX21/JAK3/HLX/FOXP3/LOXL3/SOCS1/GLI3/RUNX3/IL2/TNFSF4
GO_BONE_RESORPTION	GO_BONE_RESORPTION	18/2047	63/18046	0.000152574	0.00135971	0.00103055	ACP5/CSF1R/DCSTAMP/P2RX7/RAC2/TMEM119/S1PR1/CTSK/SNX10/ADRB2/ADAM8/CD38/ITGB3/TNFAIP3/GPR55/IL6/SPP1/PTH1R
GO_GLOMERULUS_DEVELOPMENT	GO_GLOMERULUS_DEVELOPMENT	18/2047	63/18046	0.000152574	0.00135971	0.00103055	BASP1/PECAM1/PDGFRB/CD34/TCF21/HEYL/GPR4/MEF2C/TEK/WT1/NOTCH3/BCL2/IL6R/ANGPT2/PDGFRA/PDGFD/KIRREL3/CD24
GO_REGULATION_OF_GLUTAMATE_RECEPTOR_SIGNALING_PATHWAY	GO_REGULATION_OF_GLUTAMATE_RECEPTOR_SIGNALING_PATHWAY	18/2047	63/18046	0.000152574	0.00135971	0.00103055	CCR2/CCL2/FYN/CRHBP/NETO1/MEF2C/SHANK3/DLG4/CX3CL1/ADRB2/IFNG/RELN/NLGN2/ACTN2/RGS9/SHANK1/SHISA8/GRIA1
GO_PEPTIDASE_REGULATOR_ACTIVITY	GO_PEPTIDASE_REGULATOR_ACTIVITY	44/2047	222/18046	0.000152647	0.00135971	0.00103055	NLRP7/SERPING1/CD27/SERPINF1/A2M/TNFSF14/PI16/PCOLCE/RENBP/NLRP1/ITIH4/PAPLN/NLRP12/ITIH3/CST7/GPC3/C4B/TIMP3/RECK/C4A/FBLN1/PZP/SERPINB9/COL6A3/C3/WFDC1/TNFAIP8/SERPINE1/TIMP1/ITIH1/SPOCK2/BIRC3/SFRP2/SPINK2/CST2/BIRC7/ITIH5/BST2/CARD17/SERPINE2/ANOS1/SERPINF2/PI15/NKX3-1
GO_EXOGENOUS_PROTEIN_BINDING	GO_EXOGENOUS_PROTEIN_BINDING	20/2047	74/18046	0.000156016	0.00138553	0.00105011	CD4/SELPLG/CCR5/TNFRSF4/CD86/MRC1/SLAMF1/CD80/CD209/CR1/ITGB7/ICAM1/CXCR4/AXL/CLEC4G/CLEC5A/NCAM1/CR2/ITGB3/EFNB3
GO_REGULATION_OF_BONE_MINERALIZATION	GO_REGULATION_OF_BONE_MINERALIZATION	20/2047	74/18046	0.000156016	0.00138553	0.00105011	SRGN/CCR1/P2RX7/PHOSPHO1/TGFB1/TMEM119/S1PR1/CCL3/FAM20C/MEF2C/BMP6/TGFB3/ADRB2/WNT10B/GATA1/MGP/DDR2/TWIST1/GREM1/OMD
GO_REGULATION_OF_REACTIVE_OXYGEN_SPECIES_METABOLIC_PROCESS	GO_REGULATION_OF_REACTIVE_OXYGEN_SPECIES_METABOLIC_PROCESS	40/2047	196/18046	0.00015659	0.00138852	0.00105239	ITGB2/ACP5/TYROBP/AIF1/ITGAM/CLEC7A/RAC2/TGFB1/TLR6/ICAM1/FYN/KLRK1/PDGFRB/CD34/HBB/GNAI2/FPR2/TMEM106A/FBLN5/CD36/PRCP/ABCD2/CYP1B1/PTGIS/BCL2/KLRC4-KLRK1/IL1B/CX3CR1/IFNG/THBS1/TLR4/CLU/TNF/KLF2/LEP/MMP8/MMP3/JAK2/PTX3/SLC18A2
GO_MYELOID_CELL_APOPTOTIC_PROCESS	GO_MYELOID_CELL_APOPTOTIC_PROCESS	12/2047	33/18046	0.000158031	0.00139919	0.00106047	CCR5/PIK3CD/FCER1G/CCL5/CTSL/CLEC5A/MEF2C/BCL2/IL6/CXCR2/ITPKB/NOD2
GO_RESPONSE_TO_ACID_CHEMICAL	GO_RESPONSE_TO_ACID_CHEMICAL	62/2047	345/18046	0.000158688	0.0014029	0.00106328	CYBB/PTAFR/FOLR2/TIE1/AKR1B1/SIPA1/SERPINF1/CCL19/FFAR3/ICAM1/GNG2/FYN/PDGFRB/NTRK1/HAMP/CCR7/CD36/P2RY6/COL6A1/COL18A1/CYP26B1/KDR/PTGFR/CCL21/IGFBP7/COL4A1/PTGDR/MMP2/BMP6/TBX1/SOCS1/RORB/ABCA1/AVPR1A/TLR2/WNT9B/DUSP1/SPARC/FZD4/CDO1/CD38/LPL/SFRP1/COL1A2/WNT10B/MAPK10/COL1A1/COL3A1/WNT2/TNF/COL5A2/TNFSF4/KLF2/PDGFRA/AANAT/SLC1A2/EPHA3/LEP/PDGFD/NTRK3/CPEB1/FABP3
GO_MHC_CLASS_I_PROTEIN_BINDING	GO_MHC_CLASS_I_PROTEIN_BINDING	9/2047	20/18046	0.000159169	0.00140503	0.0010649	PILRA/LILRB1/LILRB2/CD8A/CD244/KLRK1/CD8B/KLRC4-KLRK1/TAP1
GO_T_CELL_HOMEOSTASIS	GO_T_CELL_HOMEOSTASIS	13/2047	38/18046	0.000173241	0.00152468	0.00115558	SIT1/NCKAP1L/JAK3/CORO1A/P2RX7/IL2RA/FOXP3/TNFSF14/GPR174/TSC22D3/BCL2/IL2/LGALS9
GO_TRANSFORMING_GROWTH_FACTOR_BETA_PRODUCTION	GO_TRANSFORMING_GROWTH_FACTOR_BETA_PRODUCTION	13/2047	38/18046	0.000173241	0.00152468	0.00115558	NRROS/TYROBP/FOXP3/LRRC32/CD34/CD200/CX3CL1/IL13/THBS1/LUM/LGALS9/CD24/SERPINF2
GO_POSITIVE_REGULATION_OF_TRANSMEMBRANE_TRANSPORT	GO_POSITIVE_REGULATION_OF_TRANSMEMBRANE_TRANSPORT	41/2047	204/18046	0.000184557	0.00162184	0.00122922	TREM2/P2RX7/PTAFR/CCR2/CXCL9/RAMP3/CCL2/CXCL10/APLNR/F2RL3/KCNE1/P2RY6/FXYD1/THY1/F2R/CD19/GPC3/SHANK3/STAC3/CX3CL1/PLCG2/ADRB2/IL13/IFNG/CTSS/EHD3/RELN/IGF1/C3/ATP1B2/ACTN2/RGS9/WNK3/CXCL11/NR4A3/LRRC55/SLC1A2/GSTM2/CLIP3/KCNE2/LRRC38
GO_ENDOTHELIAL_CELL_PROLIFERATION	GO_ENDOTHELIAL_CELL_PROLIFERATION	39/2047	191/18046	0.00018583	0.00163059	0.00123585	APOE/PPP1R16B/VASH1/ACVRL1/TNFSF12/ITGA4/FLT4/HMOX1/DYSF/CCL26/NRP1/CCL2/APLNR/CD34/NGFR/CCL11/THBS4/KDR/CXCL12/MEF2C/TEK/STAT5A/MMP14/BMP6/SPARC/VEGFC/LOXL2/THBS1/ITGB3/RGCC/PGF/STAT1/WNT2/CDH13/TNF/LEP/EGFL7/GHRL/VIP
GO_POTASSIUM_ION_TRANSMEMBRANE_TRANSPORTER_ACTIVITY	GO_POTASSIUM_ION_TRANSMEMBRANE_TRANSPORTER_ACTIVITY	34/2047	159/18046	0.00018818	0.00164875	0.00124962	KCNK13/KCNA3/SLC9A9/KCNJ5/KCNE1/KCNN3/KCNG2/KCNAB2/KCNJ10/SLC24A4/KCNK12/GRIK3/SLC12A3/KCNJ8/ATP1B2/KCNJ15/KCNE4/HPN/ABCC9/KCNAB3/KCNQ5/GRIK5/SLC12A5/KCNS2/LRRC55/SLC9C2/KCNE2/LRRC38/KCNT2/KCNMA1/KCNA5/SLC9A4/KCNC3/ATP4B
GO_INTERLEUKIN_6_BIOSYNTHETIC_PROCESS	GO_INTERLEUKIN_6_BIOSYNTHETIC_PROCESS	11/2047	29/18046	0.000191938	0.00167419	0.0012689	TYROBP/PTAFR/CLEC7A/TLR6/TLR1/CD74/NLRP12/IL1B/TNF/CARD9/GHRL
GO_REGULATION_OF_B_CELL_DIFFERENTIATION	GO_REGULATION_OF_B_CELL_DIFFERENTIATION	11/2047	29/18046	0.000191938	0.00167419	0.0012689	SLAMF8/NFAM1/BTK/NCKAP1L/CD27/FCRL3/MMP14/IKZF3/TLR9/PTPN6/SFRP1
GO_SUBSTRATE_DEPENDENT_CELL_MIGRATION	GO_SUBSTRATE_DEPENDENT_CELL_MIGRATION	11/2047	29/18046	0.000191938	0.00167419	0.0012689	FMNL1/PTPRC/NRP1/P2RY12/NTN1/SNAI2/ADAM8/SLIT2/VEGFC/ITGA11/MYH10
GO_MUSCLE_CONTRACTION	GO_MUSCLE_CONTRACTION	64/2047	362/18046	0.00020217	0.00176083	0.00133456	RCSD1/VIM/TIFAB/PTAFR/PIK3CG/CLIC2/TBXA2R/DYSF/PDE4B/MYBPC2/KCNJ5/CXCR4/GJA5/CALCRL/KCNE1/SCN1B/FXYD1/P2RX1/MYL4/NMUR1/F2R/HTR7/ANXA6/CHRNA1/STAC3/TNNT3/DOCK4/ADRB2/PROK2/SCN4A/JSRP1/SGCA/TACR1/EHD3/CD38/KCNJ8/CHRNE/SORBS3/ACTN2/GAMT/ANKRD2/KCNE4/SCN4B/EDNRA/EDNRB/SSTR2/SPHK1/MYH13/HRC/ATP8A2/GSTM2/MYBPC3/ADA/GNAO1/P2RX2/KCNE2/GATA4/SNTA1/KCNMA1/KCNA5/MYBPH/MYBPC1/GHRL/TRIM63
GO_ENDOPEPTIDASE_ACTIVITY	GO_ENDOPEPTIDASE_ACTIVITY	73/2047	426/18046	0.000202967	0.00176515	0.00133784	MMP9/GZMM/HTRA4/C1R/CTSB/MMP25/C1S/ADAMDEC1/CTSZ/CTSW/MMP19/CTSK/GZMK/CTSL/GZMH/ADAMTS10/LGMN/CLC/MMP23B/ADAMTS7/KEL/TPSAB1/HTRA3/TPSB2/GZMA/ADAMTS2/CTSD/GZMB/MMP2/MMP14/TLL1/HGF/ADAM8/ADAM19/NRIP2/ADAMTS1/CTSS/ADAMTS3/ADAMTS4/ADAM12/SFRP1/PGA4/ELANE/MMP12/PSMB10/HPN/ADAMTS8/PSMB9/HTRA1/MASP1/FAP/CFD/MMP13/PLAU/CFI/TMPRSS15/ADAM28/TPSD1/PAPPA/ADAM23/ADAMTS16/MMP8/ADAM33/MMP3/CASP12/CTSG/MMP1/ADAM…
GO_POSITIVE_REGULATION_OF_LIPID_METABOLIC_PROCESS	GO_POSITIVE_REGULATION_OF_LIPID_METABOLIC_PROCESS	32/2047	147/18046	0.000203516	0.00176731	0.00133947	APOE/FGR/APOC1/TGFB1/CCL19/CD74/FLT3/AGAP2/PDGFRB/CCR7/P2RY12/FPR2/CCL21/CD19/CCDC3/TEK/ABCD2/BMP6/ADGRF5/AVPR1A/IL1B/IFNG/APOC2/CYP7A1/NOD2/NR4A3/TNF/ABCG1/PDGFRA/TNFAIP8L3/TWIST1/FABP3
GO_CLATHRIN_COATED_ENDOCYTIC_VESICLE	GO_CLATHRIN_COATED_ENDOCYTIC_VESICLE	17/2047	59/18046	0.000206219	0.00178551	0.00135327	APOE/HLA-DPB1/FCGR1A/HLA-DQA1/FCGR1B/HLA-DRB1/CD74/HLA-DPA1/HLA-DRA/HLA-DQB2/HLA-DQB1/FZD2/HLA-DQA2/FZD4/ROR2/HLA-DRB5/CD207
GO_ENDOTHELIAL_CELL_DEVELOPMENT	GO_ENDOTHELIAL_CELL_DEVELOPMENT	17/2047	59/18046	0.000206219	0.00178551	0.00135327	PPP1R16B/ENG/MSN/HEG1/PECAM1/ICAM1/CDH5/NOTCH4/S1PR2/COL18A1/SOX18/PDE2A/GPX1/IL1B/CLDN5/TNF/S1PR3
GO_POSITIVE_REGULATION_OF_JNK_CASCADE	GO_POSITIVE_REGULATION_OF_JNK_CASCADE	31/2047	141/18046	0.000210512	0.00181733	0.00137738	FGD2/NCF1/ZEB2/FCGR2B/SLAMF1/MAP4K1/CD27/FLT4/TLR6/RASSF2/CCL19/CD40LG/CCR7/MDFIC/CCL21/TLR9/FZD4/IL1B/ROR2/RASGRP1/SH3RF3/TLR4/NOD2/TNF/TRPV4/CARD9/BIRC7/FZD8/MMP8/SERPINF2/TIAM1
GO_REGULATION_OF_RHO_PROTEIN_SIGNAL_TRANSDUCTION	GO_REGULATION_OF_RHO_PROTEIN_SIGNAL_TRANSDUCTION	31/2047	141/18046	0.000210512	0.00181733	0.00137738	APOE/FGD2/PREX1/VAV1/ARHGDIB/ARHGEF6/P2RY8/GPR65/P2RY10/ARHGEF15/RASIP1/HEG1/NRP1/PDGFRB/F2RL3/FGD3/GPR174/GPR18/GPR4/F2R/ABCA1/FGD5/GPR55/COL3A1/LPAR1/FGD1/MYOC/LPAR4/ARHGEF25/F2RL2/TIAM1
GO_LEUKOCYTE_AGGREGATION	GO_LEUKOCYTE_AGGREGATION	7/2047	13/18046	0.000220522	0.00190095	0.00144076	STK10/RAC2/MSN/ZAP70/JAM2/IL1B/NR4A3
GO_LYMPH_VESSEL_DEVELOPMENT	GO_LYMPH_VESSEL_DEVELOPMENT	10/2047	25/18046	0.000225219	0.00193576	0.00146714	VASH1/ACVRL1/FLT4/TMEM204/HEG1/PDPN/TBX1/SOX18/VEGFC/CCBE1
GO_NEGATIVE_REGULATION_OF_CYTOKINE_PRODUCTION_INVOLVED_IN_IMMUNE_RESPONSE	GO_NEGATIVE_REGULATION_OF_CYTOKINE_PRODUCTION_INVOLVED_IN_IMMUNE_RESPONSE	10/2047	25/18046	0.000225219	0.00193576	0.00146714	LILRB1/TBX21/JAK3/FOXP3/TGFB1/HMOX1/CD96/TGFB3/TNF/BST2
GO_REGULATION_OF_COLLAGEN_METABOLIC_PROCESS	GO_REGULATION_OF_COLLAGEN_METABOLIC_PROCESS	15/2047	49/18046	0.000231084	0.00198328	0.00150316	VIM/ENG/TGFB1/CYGB/PDGFRB/EMILIN1/CIITA/F2R/ARRB2/TGFB3/RGCC/IL6/FAP/MFAP4/SERPINF2
GO_CELLULAR_RESPONSE_TO_AMYLOID_BETA	GO_CELLULAR_RESPONSE_TO_AMYLOID_BETA	14/2047	44/18046	0.000236138	0.00202369	0.00153379	TREM2/FCGR2B/VCAM1/ITGA4/TLR6/ICAM1/FYN/FPR2/CD36/LGMN/NGFR/ADRB2/IGF1/TLR4
GO_GLYCOLIPID_BINDING	GO_GLYCOLIPID_BINDING	9/2047	21/18046	0.000250592	0.00213821	0.00162059	SELL/CD1C/THY1/PSAP/SELP/MAG/LAMA1/IL2/CLIP3
GO_POSITIVE_REGULATION_OF_LYMPHOCYTE_CHEMOTAXIS	GO_POSITIVE_REGULATION_OF_LYMPHOCYTE_CHEMOTAXIS	9/2047	21/18046	0.000250592	0.00213821	0.00162059	CCR2/CCL4/CCL5/CCL3/TNFSF14/CXCL13/XCL2/CCL21/CCL7
GO_POSITIVE_REGULATION_OF_TUMOR_NECROSIS_FACTOR_SECRETION	GO_POSITIVE_REGULATION_OF_TUMOR_NECROSIS_FACTOR_SECRETION	9/2047	21/18046	0.000250592	0.00213821	0.00162059	HAVCR2/LILRA2/LILRA5/LRRK2/IFNG/LPL/C1QTNF4/LGALS9/MMP8
GO_POSITIVE_REGULATION_OF_LEUKOCYTE_ADHESION_TO_VASCULAR_ENDOTHELIAL_CELL	GO_POSITIVE_REGULATION_OF_LEUKOCYTE_ADHESION_TO_VASCULAR_ENDOTHELIAL_CELL	8/2047	17/18046	0.000255248	0.00217164	0.00164592	ITGB2/PTAFR/CCR2/ITGA4/ETS1/ICAM1/ELANE/TNF
GO_POSITIVE_REGULATION_OF_MYELINATION	GO_POSITIVE_REGULATION_OF_MYELINATION	8/2047	17/18046	0.000255248	0.00217164	0.00164592	ITGAX/TENM4/CST7/S100B/HGF/MAG/TNFRSF1B/SOX10
GO_POSITIVE_REGULATION_OF_DNA_BINDING_TRANSCRIPTION_FACTOR_ACTIVITY	GO_POSITIVE_REGULATION_OF_DNA_BINDING_TRANSCRIPTION_FACTOR_ACTIVITY	49/2047	261/18046	0.000262066	0.00222642	0.00168744	ITGB2/NFAM1/HCLS1/BTK/NLRP3/ESR1/NLRC4/TLR6/CD40/ICAM1/TRIM22/CD40LG/NTRK1/TRAF1/PRKCH/CD36/PRKCB/CD200/RAB7B/IL18RAP/CX3CL1/FZD2/IL18R1/TLR2/ADAM8/TLR9/FZD4/AIM2/IL1B/CX3CR1/RELN/RGCC/CYTL1/TLR4/WNT10B/IL6/NOD2/SPHK1/WNT2/CLU/TNF/SMO/LGALS9/ALK/DDR2/GREM1/JAK2/TNFSF18/NKX3-1
GO_ACTIN_CYTOSKELETON_REORGANIZATION	GO_ACTIN_CYTOSKELETON_REORGANIZATION	24/2047	100/18046	0.000268511	0.00227788	0.00172645	HCK/CSF1R/HCLS1/PARVG/GMFG/PLEK/ARHGDIB/CASS4/GPR65/FES/ESAM/S1PR1/NRP1/S1PR2/TEK/EFS/STAP1/TRPM2/THSD7A/PHACTR1/FGF7/TRPV4/PDGFRA/NTRK3
GO_REGULATION_OF_INFLAMMATORY_RESPONSE_TO_ANTIGENIC_STIMULUS	GO_REGULATION_OF_INFLAMMATORY_RESPONSE_TO_ANTIGENIC_STIMULUS	11/2047	30/18046	0.00027219	0.00229585	0.00174006	BTK/FCER1G/LTA/FCGR2B/CD28/CCR7/IL12B/GPX1/C3/TNF/ADCYAP1
GO_REGULATION_OF_MACROPHAGE_DERIVED_FOAM_CELL_DIFFERENTIATION	GO_REGULATION_OF_MACROPHAGE_DERIVED_FOAM_CELL_DIFFERENTIATION	11/2047	30/18046	0.00027219	0.00229585	0.00174006	MSR1/ALOX15B/PRKCH/CSF1/CD36/CETP/ABCA1/LPL/ITGB3/CSF2/ABCG1
GO_REGULATION_OF_MAST_CELL_ACTIVATION_INVOLVED_IN_IMMUNE_RESPONSE	GO_REGULATION_OF_MAST_CELL_ACTIVATION_INVOLVED_IN_IMMUNE_RESPONSE	11/2047	30/18046	0.00027219	0.00229585	0.00174006	CD84/FGR/CD300A/FCER1G/RAC2/ADGRE2/FES/HMOX1/IL13/UNC13D/LGALS9
GO_REGULATION_OF_SYNCYTIUM_FORMATION_BY_PLASMA_MEMBRANE_FUSION	GO_REGULATION_OF_SYNCYTIUM_FORMATION_BY_PLASMA_MEMBRANE_FUSION	11/2047	30/18046	0.00027219	0.00229585	0.00174006	TYROBP/TREM2/DCSTAMP/CD53/CXCL9/FLT3LG/CXCL10/TNFSF14/CCL8/CAMK1/EHD2
GO_ENSHEATHMENT_OF_NEURONS	GO_ENSHEATHMENT_OF_NEURONS	30/2047	137/18046	0.000284275	0.00239092	0.00181211	ITGAX/TYMP/DHH/CXCR4/KEL/TENM4/LGI4/CST7/ABCD2/S100B/KCNJ10/PSAP/MYO5A/QKI/PRX/HGF/TLR2/MPZ/MAG/TNFRSF1B/JAM3/EPB41L3/OLIG2/LPAR1/PLP1/CLU/MYOC/NTRK3/ASPA/SOX10
GO_REGULATION_OF_NERVOUS_SYSTEM_PROCESS	GO_REGULATION_OF_NERVOUS_SYSTEM_PROCESS	30/2047	137/18046	0.000284275	0.00239092	0.00181211	ITGAX/PTAFR/TYMP/CCL3/S1PR2/LRRK2/OPRL1/F2R/TENM4/NETO1/CST7/SHANK3/DLG4/S100B/HGF/ADRB2/NOS3/AVPR1A/RELN/MAG/TNFRSF1B/NLGN2/TMEM100/SHANK1/EDNRB/TMEM108/GHRL/SOX10/NPTX2/VIP
GO_ENDODERM_FORMATION	GO_ENDODERM_FORMATION	15/2047	50/18046	0.000295865	0.00246105	0.00186527	ITGB2/MMP9/ITGA4/COL6A1/SOX17/EOMES/MMP2/MMP14/COL4A2/COL5A1/MIXL1/COL8A1/COL5A2/MMP8/SOX7
GO_DNA_CYTOSINE_DEAMINATION	GO_DNA_CYTOSINE_DEAMINATION	6/2047	10/18046	0.000295962	0.00246105	0.00186527	APOBEC3G/APOBEC3H/APOBEC3D/APOBEC3A/APOBEC3C/APOBEC3F
GO_NEGATIVE_REGULATION_OF_MYELOID_LEUKOCYTE_MEDIATED_IMMUNITY	GO_NEGATIVE_REGULATION_OF_MYELOID_LEUKOCYTE_MEDIATED_IMMUNITY	6/2047	10/18046	0.000295962	0.00246105	0.00186527	CD84/CD300A/FCGR2B/CCR2/HMOX1/LGALS9
GO_POSITIVE_REGULATION_OF_CHEMOKINE_C_X_C_MOTIF_LIGAND_2_PRODUCTION	GO_POSITIVE_REGULATION_OF_CHEMOKINE_C_X_C_MOTIF_LIGAND_2_PRODUCTION	6/2047	10/18046	0.000295962	0.00246105	0.00186527	CD74/MCOLN2/LPL/TLR4/TNF/POSTN
GO_POSITIVE_REGULATION_OF_MONOCYTE_DIFFERENTIATION	GO_POSITIVE_REGULATION_OF_MONOCYTE_DIFFERENTIATION	6/2047	10/18046	0.000295962	0.00246105	0.00186527	CD4/DCSTAMP/FES/CD74/CSF1/IL34
GO_REGULATION_OF_APOPTOTIC_CELL_CLEARANCE	GO_REGULATION_OF_APOPTOTIC_CELL_CLEARANCE	6/2047	10/18046	0.000295962	0.00246105	0.00186527	CD300LF/TREM2/CCL2/C4B/C4A/C3
GO_REGULATION_OF_T_HELPER_1_CELL_DIFFERENTIATION	GO_REGULATION_OF_T_HELPER_1_CELL_DIFFERENTIATION	6/2047	10/18046	0.000295962	0.00246105	0.00186527	JAK3/HLX/CD80/CCL19/IL27/TNFSF4
GO_SPHINGOSINE_1_PHOSPHATE_RECEPTOR_SIGNALING_PATHWAY	GO_SPHINGOSINE_1_PHOSPHATE_RECEPTOR_SIGNALING_PATHWAY	6/2047	10/18046	0.000295962	0.00246105	0.00186527	S1PR4/S1PR1/S1PR2/S1PR5/SPHK1/S1PR3
GO_REGULATION_OF_TRANSPORTER_ACTIVITY	GO_REGULATION_OF_TRANSPORTER_ACTIVITY	53/2047	290/18046	0.000301163	0.00250076	0.00189536	TREM2/MMP9/PTAFR/CCR2/CLIC2/DYSF/REM1/PDE4B/CCL2/KCNE1/SCN1B/JPH4/OPRL1/P2RY6/FXYD1/CRHBP/NETO1/MEF2C/SHANK3/STAC3/DLG4/MYO5A/PLCG2/ADRB2/PM20D1/TLR9/BCL2/JSRP1/IFNG/CTSS/EHD3/RELN/NLGN2/FXYD6/ATP1B2/ACTN2/RGS9/WNK3/KCNE4/SCN4B/SGK1/HECW1/SHANK1/FXYD7/KCNS2/LRRC55/HRC/SHISA8/GRIA1/GSTM2/KCNE2/LRRC38/TWIST1
GO_ADENYLATE_CYCLASE_INHIBITING_G_PROTEIN_COUPLED_RECEPTOR_SIGNALING_PATHWAY	GO_ADENYLATE_CYCLASE_INHIBITING_G_PROTEIN_COUPLED_RECEPTOR_SIGNALING_PATHWAY	22/2047	89/18046	0.000305077	0.00252969	0.00191729	S1PR1/FFAR3/RGS1/ADCY7/GNAI2/MARCO/P2RY12/FPR2/OPRL1/HRH4/HTR1B/PSAP/PDE2A/PALM/GRIK3/LPAR1/EDNRA/SSTR2/HTR1F/MCHR1/S1PR3/PTGDR2
GO_TUMOR_NECROSIS_FACTOR_RECEPTOR_SUPERFAMILY_BINDING	GO_TUMOR_NECROSIS_FACTOR_RECEPTOR_SUPERFAMILY_BINDING	14/2047	45/18046	0.000307349	0.00254494	0.00192885	TNFSF8/LTA/TNFSF12/TNFSF13B/CD40LG/TRAF1/TNFSF14/FASLG/LTB/STAT1/TNF/TNFSF4/CD70/TNFSF18
GO_REGULATION_OF_RESPONSE_TO_CYTOKINE_STIMULUS	GO_REGULATION_OF_RESPONSE_TO_CYTOKINE_STIMULUS	38/2047	189/18046	0.000308908	0.00255424	0.0019359	CD300LF/TREM2/SH2B3/PTPRC/CCL5/CD74/SAMHD1/TRAF1/CXCR4/GFI1/CSF1/AXL/SOCS3/CCDC3/SOCS1/SLIT3/IL1R1/STAP1/TLR2/SLIT2/IFNG/PXDN/PTPN6/ZBP1/TLR4/MMP12/TNFAIP3/IL6/C1QTNF4/STAT1/SPHK1/NLRC5/TNF/BIRC3/IRGM/CLIP3/JAK2/CD24
GO_CELLULAR_RESPONSE_TO_ACID_CHEMICAL	GO_CELLULAR_RESPONSE_TO_ACID_CHEMICAL	41/2047	209/18046	0.000315133	0.00260206	0.00197214	CYBB/PTAFR/FOLR2/SIPA1/SERPINF1/FFAR3/GNG2/FYN/HAMP/P2RY6/COL6A1/CYP26B1/KDR/PTGFR/COL4A1/PTGDR/MMP2/TBX1/SOCS1/RORB/ABCA1/AVPR1A/WNT9B/FZD4/LPL/SFRP1/COL1A2/WNT10B/COL1A1/COL3A1/WNT2/TNF/COL5A2/TNFSF4/KLF2/PDGFRA/EPHA3/LEP/PDGFD/NTRK3/CPEB1
GO_MYELOID_CELL_DEVELOPMENT	GO_MYELOID_CELL_DEVELOPMENT	19/2047	72/18046	0.000315822	0.00260409	0.00197368	NRROS/TYROBP/LILRB1/FLI1/NCKAP1L/SH2B3/GPR68/EVI2B/PIP4K2A/FAM20C/TAL1/ADGRF5/FBN1/TLR2/PTPN6/GATA1/ZNF385A/KLF2/SLC4A1
GO_HEART_VALVE_DEVELOPMENT	GO_HEART_VALVE_DEVELOPMENT	17/2047	61/18046	0.000319959	0.00263451	0.00199674	TGFB1/EMILIN1/GJA5/HEYL/GATA3/MEF2C/SLIT3/PRDM1/SNAI2/PDE2A/NOS3/SLIT2/TNFRSF1B/DCHS1/TWIST1/GATA4/ELN
GO_NIK_NF_KAPPAB_SIGNALING	GO_NIK_NF_KAPPAB_SIGNALING	37/2047	183/18046	0.000328308	0.00269368	0.00204158	TREM2/HAVCR2/CD14/NLRP3/NLRC3/CHI3L1/TLR7/CD27/TLR6/RASSF2/CCL19/TNFSF14/RELB/NLRP12/IL12B/LITAF/MAP3K14/ADGRG3/IL18R1/TLR2/TLR9/IL1B/TLR4/PSMB10/LIME1/PSMB9/NOD2/C1QTNF4/PTPN22/SPHK1/TNF/BIRC3/LGALS9/ALK/MMP8/GREM1/PSMA8
GO_REGULATION_OF_STRESS_ACTIVATED_PROTEIN_KINASE_SIGNALING_CASCADE	GO_REGULATION_OF_STRESS_ACTIVATED_PROTEIN_KINASE_SIGNALING_CASCADE	46/2047	243/18046	0.00032842	0.00269368	0.00204158	FGD2/NCF1/SCIMP/ZEB2/FCGR2B/SLAMF1/MAP4K1/CD27/MAP3K3/FLT4/TLR6/RASSF2/CCL19/CD40LG/CCR7/MDFIC/CCL21/HGF/TLR9/DUSP1/FZD4/IL1B/PER1/ROR2/RASGRP1/SFRP1/SH3RF3/TLR4/GDF6/NOD2/PTPN22/SPHK1/TNF/TRPV4/SFRP2/RELL1/LEP/IL26/CARD9/BIRC7/FZD8/MMP8/DACT1/HAND2/SERPINF2/TIAM1
GO_REGULATION_OF_MACROPHAGE_CHEMOTAXIS	GO_REGULATION_OF_MACROPHAGE_CHEMOTAXIS	10/2047	26/18046	0.000328978	0.00269368	0.00204158	SLAMF8/C3AR1/C5AR1/RARRES2/CCL5/CMKLR1/CSF1/STAP1/THBS1/TRPV4
GO_REGULATION_OF_POSITIVE_CHEMOTAXIS	GO_REGULATION_OF_POSITIVE_CHEMOTAXIS	10/2047	26/18046	0.000328978	0.00269368	0.00204158	CCR4/IL16/S1PR1/KDR/CXCL12/VEGFC/ANGPT2/PGF/CDH13/NTRK3
GO_REGULATION_OF_CELL_MORPHOGENESIS	GO_REGULATION_OF_CELL_MORPHOGENESIS	81/2047	491/18046	0.000330296	0.00270071	0.00204691	TRPV2/ITGB2/HCK/APOE/FGD2/CSF1R/HCLS1/LST1/FMNL1/FGR/PREX1/PLXNC1/CORO1A/ZEB2/FMNL3/ARHGAP15/CASS4/RAC2/MSN/SEMA6B/PLEKHO1/CPNE5/FES/CCL3/NRP1/CCL2/ICAM1/FYN/LZTS1/FGD3/CXCR4/LRRK2/CCL13/PLXND1/NGFR/CCL11/KEL/THY1/KDR/CXCL12/PDPN/GBP1/SYNE3/SEMA4A/SHANK3/DLG4/S100B/NTN1/ZNF135/SEMA3G/FBLN1/SPARC/SLIT2/FZD4/PALM/RELN/MAG/CCL7/RHOJ/ENPP2/FGD5/EFNB3/PAK3/EPB41L3/ISLR2/HPN/HECW1/LPAR1/CHN1/UNC13D/FGD…
GO_BRANCHING_MORPHOGENESIS_OF_AN_EPITHELIAL_TUBE	GO_BRANCHING_MORPHOGENESIS_OF_AN_EPITHELIAL_TUBE	32/2047	151/18046	0.000339419	0.00277145	0.00210053	ENG/ESR1/CTSZ/RASIP1/NRP1/NOTCH4/CSF1/TCF21/PLXND1/CCL11/COL4A1/GPC3/MMP14/WT1/WNT9B/BCL2/SLIT2/GLI3/RSPO2/DCHS1/PGF/EDNRA/LAMA1/GDF7/WNT2/TNF/SFRP2/SMO/ADAMTS16/WNT2B/GREM1/NKX3-1
GO_NEGATIVE_REGULATION_OF_PEPTIDASE_ACTIVITY	GO_NEGATIVE_REGULATION_OF_PEPTIDASE_ACTIVITY	49/2047	264/18046	0.000345427	0.00281659	0.00213474	MMP9/NLRP7/ADORA2A/SERPING1/CD27/CR1/SERPINF1/A2M/TNFSF14/PI16/RENBP/ITIH4/PAPLN/LAMP3/NGFR/ARRB2/ITIH3/CST7/GPC3/C4B/TIMP3/HGF/RECK/C4A/PZP/SERPINB9/GPX1/COL6A3/IFI16/THBS1/C3/WFDC1/TNFAIP8/SERPINE1/TIMP1/ITIH1/SPOCK2/BIRC3/SFRP2/SPINK2/CST2/BIRC7/ITIH5/BST2/CARD17/SERPINE2/ANOS1/SERPINF2/PI15
GO_REGULATION_OF_CALCIUM_ION_TRANSMEMBRANE_TRANSPORT	GO_REGULATION_OF_CALCIUM_ION_TRANSMEMBRANE_TRANSPORT	33/2047	158/18046	0.000365488	0.00297604	0.00225559	CORO1A/PIK3CG/CLIC2/CXCL9/RAMP3/DYSF/REM1/PDE4B/CXCL10/APLNR/FYN/F2RL3/JPH4/OPRL1/P2RY6/THY1/F2R/CD19/STAC3/CX3CL1/MYO5A/PLCG2/TLR9/IL13/JSRP1/EHD3/PTPN6/RGS9/LIME1/CXCL11/HRC/GSTM2/KCNE2
GO_ANTIGEN_PROCESSING_AND_PRESENTATION_OF_PEPTIDE_OR_POLYSACCHARIDE_ANTIGEN_VIA_MHC_CLASS_II	GO_ANTIGEN_PROCESSING_AND_PRESENTATION_OF_PEPTIDE_OR_POLYSACCHARIDE_ANTIGEN_VIA_MHC_CLASS_II	24/2047	102/18046	0.000368219	0.00299414	0.00226931	TREM2/FCER1G/HLA-DMB/FCGR2B/HLA-DPB1/HLA-DOA/HLA-DQA1/IFI30/HLA-DRB1/CD74/HLA-DPA1/HLA-DRA/CTSL/HLA-DQB2/LAG3/LGMN/HLA-DMA/HLA-DQB1/CTSD/HLA-DOB/HLA-DQA2/CTSS/THBS1/HLA-DRB5
GO_ADENYLATE_CYCLASE_ACTIVATING_G_PROTEIN_COUPLED_RECEPTOR_SIGNALING_PATHWAY	GO_ADENYLATE_CYCLASE_ACTIVATING_G_PROTEIN_COUPLED_RECEPTOR_SIGNALING_PATHWAY	30/2047	139/18046	0.000369708	0.00300209	0.00227533	S1PR4/ADGRE3/ADORA2A/PTGIR/GPR65/ADGRE2/ADGRE1/TBXA2R/CXCL9/RAMP3/CXCL10/GNG2/ADCY7/CALCRL/GNAI2/OPRL1/TSHR/RAMP2/PTGFR/ADGRG3/ADGRL4/ADRB2/ABCA1/PTGER1/CXCL11/RXFP1/ADRB3/ADCYAP1/PTH1R/VIP
GO_POSITIVE_REGULATION_OF_CELL_MATRIX_ADHESION	GO_POSITIVE_REGULATION_OF_CELL_MATRIX_ADHESION	15/2047	51/18046	0.00037568	0.00304637	0.0023089	CD3E/NRP1/NINJ1/CCR7/PPM1F/CSF1/CD36/THY1/KDR/CCL21/TEK/CX3CL1/SFRP1/CDH13/MYOC
GO_NEGATIVE_REGULATION_OF_LYMPHOCYTE_APOPTOTIC_PROCESS	GO_NEGATIVE_REGULATION_OF_LYMPHOCYTE_APOPTOTIC_PROCESS	11/2047	31/18046	0.000378964	0.00306455	0.00232267	JAK3/DOCK8/PTCRA/CD27/IL7R/CCL5/CD74/TSC22D3/IDO1/IL2/ADA
GO_POSITIVE_REGULATION_OF_ACUTE_INFLAMMATORY_RESPONSE	GO_POSITIVE_REGULATION_OF_ACUTE_INFLAMMATORY_RESPONSE	11/2047	31/18046	0.000378964	0.00306455	0.00232267	BTK/FCER1G/PIK3CG/FFAR3/OSM/CCR7/ADAM8/IL1B/C3/IL6/TNF
GO_EXTRACELLULAR_MATRIX_STRUCTURAL_CONSTITUENT_CONFERRING_COMPRESSION_RESISTANCE	GO_EXTRACELLULAR_MATRIX_STRUCTURAL_CONSTITUENT_CONFERRING_COMPRESSION_RESISTANCE	9/2047	22/18046	0.000381578	0.00307722	0.00233228	FMOD/PODN/DCN/BGN/OGN/LUM/VCAN/PRG4/ACAN
GO_NATURAL_KILLER_CELL_DIFFERENTIATION	GO_NATURAL_KILLER_CELL_DIFFERENTIATION	9/2047	22/18046	0.000381578	0.00307722	0.00233228	PIK3CD/PTPRC/FLT3LG/ZNF683/PGLYRP1/AXL/PRDM1/RASGRP1/MERTK
GO_GERMINAL_CENTER_FORMATION	GO_GERMINAL_CENTER_FORMATION	7/2047	14/18046	0.000397867	0.00317807	0.00240871	KLHL6/TNFSF13B/CXCL13/MEF2C/TNFAIP3/UNC13D/ADA
GO_ISOTYPE_SWITCHING_TO_IGG_ISOTYPES	GO_ISOTYPE_SWITCHING_TO_IGG_ISOTYPES	7/2047	14/18046	0.000397867	0.00317807	0.00240871	TBX21/PTPRC/CD28/FOXP3/CD40/IL27RA/IL2
GO_LEUKOCYTE_MIGRATION_INVOLVED_IN_INFLAMMATORY_RESPONSE	GO_LEUKOCYTE_MIGRATION_INVOLVED_IN_INFLAMMATORY_RESPONSE	7/2047	14/18046	0.000397867	0.00317807	0.00240871	ITGB2/SLAMF8/CX3CL1/ADAM8/JAM3/ELANE/CCR6
GO_NLRP3_INFLAMMASOME_COMPLEX_ASSEMBLY	GO_NLRP3_INFLAMMASOME_COMPLEX_ASSEMBLY	7/2047	14/18046	0.000397867	0.00317807	0.00240871	NLRP3/GBP5/NLRC3/MEFV/TLR6/CD36/TLR4
GO_OXYGEN_CARRIER_ACTIVITY	GO_OXYGEN_CARRIER_ACTIVITY	7/2047	14/18046	0.000397867	0.00317807	0.00240871	CYGB/HBB/IPCEF1/HBA1/HBD/HBA2/HBE1
GO_PYRIMIDINE_RIBONUCLEOSIDE_METABOLIC_PROCESS	GO_PYRIMIDINE_RIBONUCLEOSIDE_METABOLIC_PROCESS	7/2047	14/18046	0.000397867	0.00317807	0.00240871	APOBEC3G/APOBEC3H/APOBEC3D/APOBEC3A/APOBEC3C/APOBEC3F/APOBEC2
GO_SECONDARY_LYSOSOME	GO_SECONDARY_LYSOSOME	7/2047	14/18046	0.000397867	0.00317807	0.00240871	NCF1/NCF2/NCF4/LRRK2/CRHBP/FTL/ADAM8
GO_VASCULAR_ENDOTHELIAL_GROWTH_FACTOR_PRODUCTION	GO_VASCULAR_ENDOTHELIAL_GROWTH_FACTOR_PRODUCTION	12/2047	36/18046	0.000403129	0.00321573	0.00243725	C3AR1/CCR2/C5AR1/TGFB1/FLT4/CYP1B1/IL1B/ADAMTS3/C3/IL6/CCBE1/GATA4
GO_CYTOLYSIS	GO_CYTOLYSIS	13/2047	41/18046	0.000406965	0.00323755	0.00245379	LILRB1/GZMM/P2RX7/TGFB1/PRF1/GZMH/PGLYRP1/GZMA/GZMB/C7/CSF2/APOL1/C8G
GO_REGULATION_OF_EXTRACELLULAR_MATRIX_ORGANIZATION	GO_REGULATION_OF_EXTRACELLULAR_MATRIX_ORGANIZATION	13/2047	41/18046	0.000406965	0.00323755	0.00245379	ETS1/TGFB1/EMILIN1/AEBP1/PDPN/PHLDB1/TNFRSF1B/RGCC/FSCN1/IL6/FAP/TCF15/DDR2
GO_RENAL_SYSTEM_PROCESS	GO_RENAL_SYSTEM_PROCESS	27/2047	121/18046	0.000408358	0.00324424	0.00245886	IGKV3-20/ADORA2A/AKR1B1/NPR1/CD34/ADCY7/GJA5/HBB/GNAI2/OPRL1/LGMN/F2R/SUCNR1/ADGRF5/PSAP/AVPR1A/MCAM/BCL2/IGHA2/IGHA1/SGK1/JCHAIN/EDNRB/AVPR2/SLC4A1/KCNMA1/SERPINF2
GO_REGULATION_OF_IMMUNOGLOBULIN_SECRETION	GO_REGULATION_OF_IMMUNOGLOBULIN_SECRETION	8/2047	18/18046	0.000413884	0.00328371	0.00248877	TNFRSF4/CD40/CD40LG/CD22/IL6/TNF/IL2/TNFSF4
GO_EXTRINSIC_COMPONENT_OF_CYTOPLASMIC_SIDE_OF_PLASMA_MEMBRANE	GO_EXTRINSIC_COMPONENT_OF_CYTOPLASMIC_SIDE_OF_PLASMA_MEMBRANE	22/2047	91/18046	0.000426095	0.00337603	0.00255875	HCK/FGR/GNGT2/SLA/FES/RGS1/GNG2/FYN/GNAI2/BLK/SHANK3/STAC3/DLG4/KCNAB2/GNG11/SNX18/LCK/CNR2/GNG7/GNAO1/GNA15/TIAM1
GO_NEGATIVE_REGULATION_OF_RESPONSE_TO_BIOTIC_STIMULUS	GO_NEGATIVE_REGULATION_OF_RESPONSE_TO_BIOTIC_STIMULUS	23/2047	97/18046	0.000429838	0.0034011	0.00257775	SLAMF8/LILRB1/HAVCR2/LILRA2/NLRC3/IL2RA/SERPING1/CR1/VSIG4/CD96/SIGLEC11/FGL2/A2M/SAMHD1/ARRB2/SERPINB9/IFI16/MMP12/TNFAIP3/HLA-G/HTRA1/NLRC5/LGALS9
GO_OVULATION_CYCLE	GO_OVULATION_CYCLE	18/2047	68/18046	0.000431807	0.00341209	0.00258608	ESR1/ETS1/SERPINF1/MMP19/AXL/OPRL1/ARRB2/TGFB3/SLIT3/NOS3/SLIT2/FZD4/ADAMTS1/RETN/PDGFRA/LEP/HAS1/PTX3
GO_ASTROCYTE_ACTIVATION	GO_ASTROCYTE_ACTIVATION	10/2047	27/18046	0.00046973	0.0037018	0.00280565	C1QA/TREM2/C5AR1/ADORA2A/FPR2/IL1B/IFNG/IL6/TNF/SMO
GO_POSITIVE_REGULATION_OF_T_CELL_MEDIATED_CYTOTOXICITY	GO_POSITIVE_REGULATION_OF_T_CELL_MEDIATED_CYTOTOXICITY	10/2047	27/18046	0.00046973	0.0037018	0.00280565	P2RX7/PTPRC/CD1D/IL12RB1/CD1B/CD1C/IL12B/CD1E/CD1A/HLA-G
GO_GLIAL_CELL_MIGRATION	GO_GLIAL_CELL_MIGRATION	15/2047	52/18046	0.000473271	0.00372472	0.00282302	TREM2/CCR2/CCL3/CCL2/GPR183/P2RY12/CSF1/NDN/MMP14/CX3CL1/STAP1/GLI3/CX3CR1/RELN/TIAM1
GO_ASTROCYTE_DIFFERENTIATION	GO_ASTROCYTE_DIFFERENTIATION	20/2047	80/18046	0.00048081	0.00377899	0.00286416	C1QA/TREM2/VIM/C5AR1/ADORA2A/FPR2/TAL1/S100B/IL1B/IFNG/LAMC3/ROR2/MAG/TLR4/IL6/PLP1/TNF/SMO/NTRK3/SERPINE2
GO_POSITIVE_REGULATION_OF_NERVOUS_SYSTEM_PROCESS	GO_POSITIVE_REGULATION_OF_NERVOUS_SYSTEM_PROCESS	17/2047	63/18046	0.000484372	0.0038019	0.00288152	ITGAX/PTAFR/OPRL1/TENM4/NETO1/CST7/SHANK3/DLG4/S100B/HGF/ADRB2/RELN/MAG/TNFRSF1B/NLGN2/SHANK1/SOX10
GO_REGULATION_OF_OSSIFICATION	GO_REGULATION_OF_OSSIFICATION	39/2047	200/18046	0.00049278	0.00386274	0.00292763	SRGN/CCR1/P2RX7/PHOSPHO1/TGFB1/RASSF2/TMEM119/S1PR1/CCL3/FAM20C/CSF1/MEF2C/BMP6/TGFB3/GLI1/RORB/SNAI2/HGF/CHRD/ADRB2/BCL2/GLI3/IL6R/IGF1/TWIST2/SFRP1/WNT10B/GATA1/IGFBP5/IL6/MGP/GDF10/TNF/SFRP2/DDR2/TWIST1/GREM1/OMD/HAND2
GO_ANTIOXIDANT_ACTIVITY	GO_ANTIOXIDANT_ACTIVITY	21/2047	86/18046	0.000494086	0.00386494	0.0029293	APOE/CLIC2/CYGB/ALOX5AP/LTC4S/HBB/IPCEF1/HBA1/PTGS1/GPX7/GPX1/HBD/HBA2/PXDNL/PXDN/LOXHD1/GSTM2/MPO/SOD3/GPX3/HBE1
GO_RESPONSE_TO_ANTIBIOTIC	GO_RESPONSE_TO_ANTIBIOTIC	58/2047	331/18046	0.000494376	0.00386494	0.0029293	SPI1/CYBB/CD14/CCR4/VCAM1/CD27/ETS1/TBXA2R/HMOX1/ICAM1/RGS19/FYN/PDGFRB/HAMP/ADCY7/HBB/AXL/LRRK2/CRHBP/CIITA/ALPL/GATA3/IL18RAP/MEF2C/HTR1B/HBA1/CYP1B1/PSAP/GRIN3A/HGF/GPX1/DUSP1/BCL2/SPARC/IL13/TRPM2/HBA2/CDO1/AOC3/SLC1A3/TNFAIP3/IL6/COL1A1/ADCYAP1R1/NR4A3/STAT1/CLU/IL2/KLF2/ADA/LEP/GNAO1/PDGFD/DBH/NTRK3/JAK2/KCNA5/ADCYAP1
GO_SYNAPTIC_TRANSMISSION_GLUTAMATERGIC	GO_SYNAPTIC_TRANSMISSION_GLUTAMATERGIC	24/2047	104/18046	0.00049905	0.00389631	0.00295307	CCR2/ADORA2A/KMO/CCL2/NTRK1/LRRK2/P2RX1/MEF2C/HTR1B/SHANK3/GLUL/GRIN3A/SLC17A7/ROR2/RELN/GRIK3/NLGN2/CLSTN3/GRIK5/SHANK1/TNF/GRIA1/ADCYAP1/SERPINE2
GO_LUMENAL_SIDE_OF_MEMBRANE	GO_LUMENAL_SIDE_OF_MEMBRANE	11/2047	32/18046	0.000518768	0.00403418	0.00305757	HLA-DPB1/HLA-DQA1/HLA-DRB1/CD74/HLA-DPA1/HLA-DRA/HLA-DQB2/HLA-DQB1/HLA-DQA2/HLA-DRB5/HLA-G
GO_NUCLEOSIDE_CATABOLIC_PROCESS	GO_NUCLEOSIDE_CATABOLIC_PROCESS	11/2047	32/18046	0.000518768	0.00403418	0.00305757	APOBEC3G/APOBEC3H/TYMP/APOBEC3D/DPYD/APOBEC3A/APOBEC3C/APOBEC3F/ADA/DPYS/APOBEC2
GO_REGULATION_OF_PLATELET_ACTIVATION	GO_REGULATION_OF_PLATELET_ACTIVATION	11/2047	32/18046	0.000518768	0.00403418	0.00305757	APOE/FCER1G/SH2B3/PLEK/PDPN/NOS3/THBD/SELP/TLR4/PDGFRA/SERPINE2
GO_EXTRACELLULAR_MATRIX_ASSEMBLY	GO_EXTRACELLULAR_MATRIX_ASSEMBLY	13/2047	42/18046	0.000528837	0.00410163	0.00310869	TGFB1/EFEMP2/EMILIN1/FBLN5/RAMP2/TNXB/PHLDB1/PXDN/RGCC/COL1A2/HAS1/MFAP4/LOX
GO_POSITIVE_REGULATION_OF_IMMUNOGLOBULIN_PRODUCTION	GO_POSITIVE_REGULATION_OF_IMMUNOGLOBULIN_PRODUCTION	13/2047	42/18046	0.000528837	0.00410163	0.00310869	SASH3/TNFRSF4/TBX21/PTPRC/MZB1/CD28/TGFB1/CD40/TLR9/IL13/IL6/IL2/TNFSF4
GO_AMYLOID_BETA_CLEARANCE	GO_AMYLOID_BETA_CLEARANCE	12/2047	37/18046	0.000535635	0.00414888	0.0031445	ITGB2/APOE/TREM2/ITGAM/MSR1/C5AR1/MARCO/CD36/IFNG/C3/CLU/TNF
GO_SKELETAL_MUSCLE_ORGAN_DEVELOPMENT	GO_SKELETAL_MUSCLE_ORGAN_DEVELOPMENT	34/2047	168/18046	0.000550453	0.00425804	0.00322724	HLX/VAMP5/MSC/TGFB1/BASP1/HIVEP3/TCF21/HEYL/CYP26B1/KEL/EOMES/MEF2C/TBX1/CHRNA1/STAC3/S100B/DCN/MEOX2/WT1/GPX1/BCL2/MYOZ1/ANKRD2/WNT10B/ASB2/COL19A1/NUPR1/SMO/P2RX2/PAX5/TWIST1/ELN/ANKRD1/FOXL2
GO_ANTIGEN_PROCESSING_AND_PRESENTATION_OF_ENDOGENOUS_ANTIGEN	GO_ANTIGEN_PROCESSING_AND_PRESENTATION_OF_ENDOGENOUS_ANTIGEN	9/2047	23/18046	0.000564139	0.00434675	0.00329447	CD1D/CD74/CD1B/CD1C/CD1E/CD1A/HLA-G/TAP1/ERAP2
GO_CHEMOKINE_SECRETION	GO_CHEMOKINE_SECRETION	9/2047	23/18046	0.000564139	0.00434675	0.00329447	CSF1R/AIF1/ALOX15B/MCOLN2/LPL/TLR4/TNF/POSTN/IL1RL1
GO_TRANSFORMING_GROWTH_FACTOR_BETA_BINDING	GO_TRANSFORMING_GROWTH_FACTOR_BETA_BINDING	9/2047	23/18046	0.000564139	0.00434675	0.00329447	NRROS/ENG/ACVRL1/LRRC32/CD93/VASN/CD36/TGFB3/THBS1
GO_REGULATION_OF_RELEASE_OF_SEQUESTERED_CALCIUM_ION_INTO_CYTOSOL	GO_REGULATION_OF_RELEASE_OF_SEQUESTERED_CALCIUM_ION_INTO_CYTOSOL	20/2047	81/18046	0.000571426	0.00439714	0.00333266	CORO1A/CLIC2/CXCL9/CXCL10/APLNR/F2RL3/JPH4/P2RY6/THY1/F2R/CD19/CX3CL1/MYO5A/IL13/JSRP1/PTPN6/LIME1/CXCL11/HRC/GSTM2
GO_CXCR_CHEMOKINE_RECEPTOR_BINDING	GO_CXCR_CHEMOKINE_RECEPTOR_BINDING	6/2047	11/18046	0.000588545	0.00448194	0.00339693	CXCL9/CXCL10/CXCL13/CXCL12/CX3CL1/CXCL11
GO_ESTABLISHMENT_OF_LYMPHOCYTE_POLARITY	GO_ESTABLISHMENT_OF_LYMPHOCYTE_POLARITY	6/2047	11/18046	0.000588545	0.00448194	0.00339693	DOCK2/DOCK8/CCL19/CCR7/CYP26B1/CCL21
GO_INTERLEUKIN_27_MEDIATED_SIGNALING_PATHWAY	GO_INTERLEUKIN_27_MEDIATED_SIGNALING_PATHWAY	6/2047	11/18046	0.000588545	0.00448194	0.00339693	EBI3/IL27/IL27RA/STAT1/CRLF1/JAK2
GO_INTERLEUKIN_35_MEDIATED_SIGNALING_PATHWAY	GO_INTERLEUKIN_35_MEDIATED_SIGNALING_PATHWAY	6/2047	11/18046	0.000588545	0.00448194	0.00339693	EBI3/STAT4/IL27RA/IL12RB2/STAT1/JAK2
GO_NEGATIVE_REGULATION_OF_ACTIVATED_T_CELL_PROLIFERATION	GO_NEGATIVE_REGULATION_OF_ACTIVATED_T_CELL_PROLIFERATION	6/2047	11/18046	0.000588545	0.00448194	0.00339693	PDCD1LG2/FOXP3/CD274/LRRC32/BTN2A2/LGALS9
GO_POSITIVE_REGULATION_OF_T_CELL_DIFFERENTIATION_IN_THYMUS	GO_POSITIVE_REGULATION_OF_T_CELL_DIFFERENTIATION_IN_THYMUS	6/2047	11/18046	0.000588545	0.00448194	0.00339693	TESPA1/FOXP3/IL7R/ADAM8/RASGRP1/ADA
GO_PROSTANOID_RECEPTOR_ACTIVITY	GO_PROSTANOID_RECEPTOR_ACTIVITY	6/2047	11/18046	0.000588545	0.00448194	0.00339693	PTGIR/TBXA2R/PTGFR/PTGDR/PTGER1/PTGDR2
GO_REGULATION_OF_NEUTROPHIL_ACTIVATION	GO_REGULATION_OF_NEUTROPHIL_ACTIVATION	6/2047	11/18046	0.000588545	0.00448194	0.00339693	ITGB2/PRAM1/CD300A/ITGAM/PTAFR/FCGR2B
GO_NEPHRON_DEVELOPMENT	GO_NEPHRON_DEVELOPMENT	30/2047	143/18046	0.00061114	0.00464798	0.00352278	BASP1/PECAM1/PDGFRB/CD34/TCF21/HEYL/GPR4/GATA3/GPC3/MEF2C/TEK/WT1/NOTCH3/WNT9B/BCL2/GLI3/IL6R/DCHS1/ANGPT2/PGF/STAT1/PDGFRA/SMO/PDGFD/KIRREL3/ADAMTS16/WNT2B/GREM1/CALB1/CD24
GO_CELL_FATE_COMMITMENT	GO_CELL_FATE_COMMITMENT	49/2047	271/18046	0.000639064	0.00485401	0.00367893	SLAMF8/SPN/TBX21/LY9/SLAMF6/IL12RB1/IRF4/FOXP3/NRP1/DHH/NOTCH4/TAL1/SOX17/PTCH2/CYP26B1/TENM4/GATA3/PDPN/EOMES/MEF2C/IL12B/ZNF521/LOXL3/TBX1/PRDM1/SOX18/TBX2/WT1/NOTCH3/WNT9B/BCL2/GLI3/GAS1/ROR2/SFRP1/PRRX1/WNT10B/GATA1/IL6/OLIG2/GLIS1/BATF/GDF7/WNT2/SFRP2/SMO/EBF2/NTRK3/WNT2B
GO_POSITIVE_REGULATION_OF_SMOOTH_MUSCLE_CELL_MIGRATION	GO_POSITIVE_REGULATION_OF_SMOOTH_MUSCLE_CELL_MIGRATION	14/2047	48/18046	0.000640706	0.00485401	0.00367893	AIF1/CCL5/NRP1/PDGFRB/P2RY6/DOCK4/BCL2/ADAMTS1/IGF1/IGFBP5/LPAR1/NR4A3/POSTN/PDGFD
GO_REGULATION_OF_BONE_REMODELING	GO_REGULATION_OF_BONE_REMODELING	14/2047	48/18046	0.000640706	0.00485401	0.00367893	CSF1R/DCSTAMP/P2RX7/TMEM119/S1PR1/ADAM8/CD38/SFRP1/ITGB3/TNFAIP3/IL6/SPP1/LEP/GREM1
GO_NEGATIVE_REGULATION_OF_NEUROINFLAMMATORY_RESPONSE	GO_NEGATIVE_REGULATION_OF_NEUROINFLAMMATORY_RESPONSE	8/2047	19/18046	0.000644111	0.00486101	0.00368424	PTPRC/CD200R1/CD200/CST7/CX3CL1/TNFRSF1B/IGF1/SYT11
GO_NEGATIVE_REGULATION_OF_T_CELL_MEDIATED_IMMUNITY	GO_NEGATIVE_REGULATION_OF_T_CELL_MEDIATED_IMMUNITY	8/2047	19/18046	0.000644111	0.00486101	0.00368424	LILRB1/TBX21/FCGR2B/PTPRC/FOXP3/IL7R/CLEC4G/HLA-G
GO_POSITIVE_REGULATION_OF_HUMORAL_IMMUNE_RESPONSE	GO_POSITIVE_REGULATION_OF_HUMORAL_IMMUNE_RESPONSE	8/2047	19/18046	0.000644111	0.00486101	0.00368424	LTA/FCGR2B/PTPRC/CCR7/FCER2/IL1B/C3/TNF
GO_OSTEOBLAST_DIFFERENTIATION	GO_OSTEOBLAST_DIFFERENTIATION	42/2047	223/18046	0.000648604	0.00488865	0.00370518	GPNMB/RASSF2/TMEM119/CCL3/DHH/MRC2/FAM20C/COL6A1/ALPL/CLEC5A/MEF2C/BMP6/GLI1/RORB/SNAI2/HGF/CHRD/GLI3/IL6R/ITGA11/RSPO2/IGF1/TWIST2/SFRP1/WNT10B/IGFBP5/IL6/COL1A1/GLIS1/VCAN/GDF10/TNF/SFRP2/SPP1/MYOC/SMO/DDR2/TWIST1/GREM1/LOX/PTH1R/HAND2
GO_POSITIVE_REGULATION_OF_ENDOTHELIAL_CELL_PROLIFERATION	GO_POSITIVE_REGULATION_OF_ENDOTHELIAL_CELL_PROLIFERATION	25/2047	112/18046	0.00065342	0.00491834	0.00372769	PPP1R16B/ACVRL1/TNFSF12/ITGA4/FLT4/HMOX1/DYSF/CCL26/NRP1/APLNR/CCL11/THBS4/KDR/CXCL12/TEK/STAT5A/BMP6/VEGFC/ITGB3/PGF/WNT2/CDH13/EGFL7/GHRL/VIP
GO_RESPONSE_TO_CORTICOSTEROID	GO_RESPONSE_TO_CORTICOSTEROID	33/2047	163/18046	0.000654217	0.00491834	0.00372769	CYBB/AIF1/ENG/PTAFR/SERPINF1/FLT3/ICAM1/ALPL/IGFBP7/HTR1B/BMP6/SLIT3/FAM107A/S100B/SSTR3/AVPR1A/DUSP1/BCL2/SPARC/SLIT2/NR3C1/CDO1/HSD3B2/IL6/COL1A1/SSTR2/TNF/AANAT/FIBIN/PAPPA/NTRK3/ADCYAP1/TRIM63
GO_CARTILAGE_MORPHOGENESIS	GO_CARTILAGE_MORPHOGENESIS	10/2047	28/18046	0.00065699	0.00492031	0.00372919	COL14A1/COL6A2/COL6A1/MEF2C/SNAI2/COL6A3/RSPO2/MATN3/VIT/HAND2
GO_POSITIVE_REGULATION_OF_LEUKOCYTE_APOPTOTIC_PROCESS	GO_POSITIVE_REGULATION_OF_LEUKOCYTE_APOPTOTIC_PROCESS	10/2047	28/18046	0.00065699	0.00492031	0.00372919	PIK3CD/P2RX7/CCL5/CD274/PDCD1/MEF2C/ADAM8/IDO1/NR4A3/LGALS9
GO_REGULATION_OF_LEUKOCYTE_ADHESION_TO_VASCULAR_ENDOTHELIAL_CELL	GO_REGULATION_OF_LEUKOCYTE_ADHESION_TO_VASCULAR_ENDOTHELIAL_CELL	10/2047	28/18046	0.00065699	0.00492031	0.00372919	ITGB2/PTAFR/CCR2/ITGA4/ETS1/ICAM1/CXCL12/CCL21/ELANE/TNF
GO_SYNAPSE_ORGANIZATION	GO_SYNAPSE_ORGANIZATION	69/2047	414/18046	0.000662839	0.0049578	0.0037576	C1QA/APOE/C1QC/IL10RA/C1QB/HCLS1/TREM2/SRGN/ITGAM/FCGR2B/LILRB2/DOCK10/C5AR1/ARHGEF15/NRP1/FYN/MDGA1/NTRK1/ARHGAP22/LRRC4B/LRRK2/PLXND1/LGMN/F2R/NEFH/COL4A1/CAMK1/MEF2C/SEMA4A/FLRT2/SHANK3/ELFN1/CHRNA1/DLG4/CX3CL1/SYNPO/MYO5A/NTN1/TLR2/RAB39B/SPARC/NRXN2/CX3CR1/PALM/SYNDIG1/RELN/NLGN2/C3/CLSTN3/PAK3/SHANK1/GPC6/LRFN1/TMEM108/PCDH17/MUSK/TNF/SPOCK2/C1QL1/PPFIA2/IGSF21/MYH10/P2RX2/KIRREL3/NTRK3/ADD…
GO_PROTEASE_BINDING	GO_PROTEASE_BINDING	28/2047	131/18046	0.000670906	0.00497137	0.00376788	NLRP7/SELL/DERL3/CD28/A2M/VWF/TIMP3/IL1R1/PSAP/ADAMTSL4/PZP/SERPINB9/BCL2/ADAMTS4/ITGB3/COL1A2/ELANE/TNFAIP3/COL1A1/COL3A1/SERPINE1/TIMP1/FAP/TNF/CD70/CCBE1/CARD17/SERPINF2
GO_ACTIVATION_OF_JANUS_KINASE_ACTIVITY	GO_ACTIVATION_OF_JANUS_KINASE_ACTIVITY	7/2047	15/18046	0.000673109	0.00497137	0.00376788	CD300A/CCL5/IL12B/SOCS1/IL6R/JAK2/GHR
GO_FAT_SOLUBLE_VITAMIN_BIOSYNTHETIC_PROCESS	GO_FAT_SOLUBLE_VITAMIN_BIOSYNTHETIC_PROCESS	7/2047	15/18046	0.000673109	0.00497137	0.00376788	GFI1/SNAI2/IL1B/IFNG/TNF/CYP27A1/PLTP
GO_MHC_CLASS_II_BIOSYNTHETIC_PROCESS	GO_MHC_CLASS_II_BIOSYNTHETIC_PROCESS	7/2047	15/18046	0.000673109	0.00497137	0.00376788	SPI1/TMEM106A/CIITA/SLC11A1/IFNG/TLR4/JAK2
GO_NEGATIVE_REGULATION_OF_BONE_REMODELING	GO_NEGATIVE_REGULATION_OF_BONE_REMODELING	7/2047	15/18046	0.000673109	0.00497137	0.00376788	P2RX7/TMEM119/CD38/SFRP1/TNFAIP3/IL6/GREM1
GO_NEGATIVE_REGULATION_OF_LYMPHOCYTE_MIGRATION	GO_NEGATIVE_REGULATION_OF_LYMPHOCYTE_MIGRATION	7/2047	15/18046	0.000673109	0.00497137	0.00376788	CCL2/KLRK1/CD200R1/CD200/KLRC4-KLRK1/IL27RA/GCSAM
GO_NEGATIVE_REGULATION_OF_NATURAL_KILLER_CELL_MEDIATED_IMMUNITY	GO_NEGATIVE_REGULATION_OF_NATURAL_KILLER_CELL_MEDIATED_IMMUNITY	7/2047	15/18046	0.000673109	0.00497137	0.00376788	LILRB1/HAVCR2/CD96/ARRB2/SERPINB9/HLA-G/LGALS9
GO_OPSONIN_BINDING	GO_OPSONIN_BINDING	7/2047	15/18046	0.000673109	0.00497137	0.00376788	ITGB2/ITGAM/CR1/VSIG4/CD93/C4A/PTX3
GO_OXYGEN_TRANSPORT	GO_OXYGEN_TRANSPORT	7/2047	15/18046	0.000673109	0.00497137	0.00376788	CYGB/HBB/IPCEF1/HBA1/HBD/HBA2/HBE1
GO_REGULATION_OF_PLASMINOGEN_ACTIVATION	GO_REGULATION_OF_PLASMINOGEN_ACTIVATION	7/2047	15/18046	0.000673109	0.00497137	0.00376788	CTSZ/CLEC3B/THBS1/HPN/SERPINE1/SERPINE2/SERPINF2
GO_ESTABLISHMENT_OF_ENDOTHELIAL_BARRIER	GO_ESTABLISHMENT_OF_ENDOTHELIAL_BARRIER	13/2047	43/18046	0.000680182	0.0050173	0.00380269	PPP1R16B/ENG/MSN/PECAM1/ICAM1/CDH5/S1PR2/SOX18/PDE2A/IL1B/CLDN5/TNF/S1PR3
GO_NEGATIVE_REGULATION_OF_PROTEIN_MATURATION	GO_NEGATIVE_REGULATION_OF_PROTEIN_MATURATION	11/2047	33/18046	0.000699137	0.00514028	0.0038959	NLRP7/CTSZ/LRRK2/CST7/GAS1/THBS1/SERPINE1/BIRC3/BIRC7/SERPINE2/SERPINF2
GO_POSITIVE_REGULATION_OF_VASOCONSTRICTION	GO_POSITIVE_REGULATION_OF_VASOCONSTRICTION	11/2047	33/18046	0.000699137	0.00514028	0.0038959	PTAFR/HRH2/TBXA2R/ICAM1/GJA5/F2R/AVPR1A/CD38/SMTNL1/DBH/AVPR2
GO_GLIAL_CELL_DIFFERENTIATION	GO_GLIAL_CELL_DIFFERENTIATION	41/2047	217/18046	0.000699477	0.00514028	0.0038959	NRROS/C1QA/TREM2/VIM/C5AR1/ADORA2A/TGFB1/DTX1/CXCR4/FPR2/TAL1/IL34/TENM4/LGI4/S100B/KCNJ10/MXRA8/TLR2/DAAM2/GLI3/IL1B/IFNG/LAMC3/ROR2/RELN/MAG/TNFRSF1B/LAMA2/TLR4/IL6/OLIG2/LPAR1/PLP1/CLU/TNF/MYOC/SMO/NTRK3/ASPA/SOX10/SERPINE2
GO_CYTOPLASMIC_SIDE_OF_MEMBRANE	GO_CYTOPLASMIC_SIDE_OF_MEMBRANE	35/2047	177/18046	0.000717402	0.00526543	0.00399075	HCK/FGR/GNGT2/RASAL3/SLA/GM2A/CD2/PTPN7/PTPRC/FES/RGS1/GNG2/FYN/TRAF1/GNAI2/LRRK2/BLK/LITAF/SHANK3/STAC3/DLG4/KCNAB2/GNG11/SNX18/LCK/CNR2/PALM/ANK1/PTPN22/GNG7/GNAO1/SLC4A1/SPTB/GNA15/TIAM1
GO_REGULATION_OF_CELL_MATRIX_ADHESION	GO_REGULATION_OF_CELL_MATRIX_ADHESION	26/2047	119/18046	0.000726062	0.00532234	0.00403389	ACVRL1/CD3E/NRP1/NINJ1/CCR7/PPM1F/CSF1/CD36/THY1/KDR/CCL21/TEK/MMP14/CX3CL1/FAM107A/BCL2/SFRP1/THBS1/MMP12/SERPINE1/CDH13/POSTN/PLAU/EPHA3/MYOC/GREM1
GO_BONE_MORPHOGENESIS	GO_BONE_MORPHOGENESIS	25/2047	113/18046	0.000750274	0.00547933	0.00415287	ACP5/TIFAB/PHOSPHO1/TMEM119/COL14A1/COL6A2/COL6A1/CYP26B1/ALPL/MEF2C/TEK/ANXA6/MMP14/BMP6/TGFB3/COL6A3/GLI3/COL1A1/TRPV4/SFRP2/MMP13/TWIST1/MATN3/VIT/SFRP4
GO_CELLULAR_DETOXIFICATION	GO_CELLULAR_DETOXIFICATION	25/2047	113/18046	0.000750274	0.00547933	0.00415287	APOE/CLIC2/CYGB/ALOX5AP/LTC4S/HBB/FBLN5/CD36/IPCEF1/HBA1/PTGS1/GPX7/NOS3/GPX1/HBD/HBA2/PXDNL/PXDN/TNF/LOXHD1/GSTM2/MPO/SOD3/GPX3/HBE1
GO_MYOTUBE_DIFFERENTIATION	GO_MYOTUBE_DIFFERENTIATION	25/2047	113/18046	0.000750274	0.00547933	0.00415287	CD53/PLEKHO1/CXCL9/TMEM119/FLT3LG/CXCL10/TNFSF14/CCL8/CYP26B1/KEL/MEF2C/MMP14/TBX1/STAC3/AVPR1A/GPX1/BCL2/BHLHA15/ADAM12/IGF1/EHD2/ANKRD2/WNT10B/SMO/P2RX2
GO_REGULATION_OF_SYNAPTIC_TRANSMISSION_GLUTAMATERGIC	GO_REGULATION_OF_SYNAPTIC_TRANSMISSION_GLUTAMATERGIC	18/2047	71/18046	0.000756637	0.00551894	0.0041829	CCR2/ADORA2A/KMO/CCL2/NTRK1/LRRK2/MEF2C/HTR1B/SHANK3/GLUL/ROR2/RELN/GRIK3/NLGN2/SHANK1/TNF/ADCYAP1/SERPINE2
GO_REGULATION_OF_ACTIN_FILAMENT_BASED_PROCESS	GO_REGULATION_OF_ACTIN_FILAMENT_BASED_PROCESS	65/2047	387/18046	0.000760917	0.00554329	0.00420135	HCK/CSF1R/HCLS1/WAS/GMFG/NCKAP1L/PREX1/CORO1A/PLEK/ARHGDIB/KANK3/RAC2/GPR65/ARHGEF15/EVL/FES/ESAM/S1PR1/CCL26/PDE4B/NRP1/ICAM1/PDGFRB/CCR7/GJA5/PPM1F/CCL11/CXCL12/CCL21/CAPG/PDPN/MEF2C/TEK/SHANK3/TGFB3/CX3CL1/FAM107A/SYNPO/STAP1/COTL1/TRPM2/SLIT2/SFRP1/SORBS3/RHOJ/RGCC/ACTN2/JAM3/FSCN1/PAK3/LPAR1/SHANK1/PDGFRA/EPHA3/MYBPC3/MYOC/NTRK3/TMSB15B/GATA4/BST2/ADD2/ELN/SPTB/SERPINF2/RND1
GO_FEMALE_PREGNANCY	GO_FEMALE_PREGNANCY	37/2047	191/18046	0.000770013	0.00560261	0.00424631	HAVCR2/MMP9/CTSB/ARHGDIB/ESR1/ETS1/AKR1B1/PNOC/ADCY7/SYDE1/CRHBP/RAMP2/IGFBP7/MMP2/TGFB3/PRDM1/PTGIS/RECK/FBLN1/PZP/BCL2/IL1B/THBD/IDO1/CD38/APOL2/ANGPT2/PGF/IGFBP5/TIMP1/TRO/SPP1/LEP/LGALS9/PAPPA/ADCYAP1/GHRL
GO_PLATELET_AGGREGATION	GO_PLATELET_AGGREGATION	16/2047	60/18046	0.000809116	0.00587259	0.00445093	SH2B3/PLEK/PIK3CG/TSPAN32/FERMT3/HBB/P2RY12/ITGA2B/PDPN/GP1BA/PTPN6/PEAR1/ITGB3/GATA1/PDGFRA/SERPINE2
GO_POSITIVE_REGULATION_OF_BLOOD_VESSEL_DIAMETER	GO_POSITIVE_REGULATION_OF_BLOOD_VESSEL_DIAMETER	16/2047	60/18046	0.000809116	0.00587259	0.00445093	APOE/PTAFR/ADORA2A/HMOX1/GJA5/SCPEP1/DOCK4/ADRB2/NOS3/GPX1/EDNRB/LEP/ADRB3/KCNMA1/ADCYAP1/VIP
GO_REGULATION_OF_BONE_DEVELOPMENT	GO_REGULATION_OF_BONE_DEVELOPMENT	9/2047	24/18046	0.000812412	0.00587475	0.00445257	TYROBP/LILRB1/GPR68/TMEM119/FBN1/GLI3/GREM1/LOX/GHRL
GO_RENAL_FILTRATION	GO_RENAL_FILTRATION	9/2047	24/18046	0.000812412	0.00587475	0.00445257	IGKV3-20/CD34/GJA5/F2R/ADGRF5/MCAM/IGHA2/IGHA1/JCHAIN
GO_TOLL_LIKE_RECEPTOR_9_SIGNALING_PATHWAY	GO_TOLL_LIKE_RECEPTOR_9_SIGNALING_PATHWAY	9/2047	24/18046	0.000812412	0.00587475	0.00445257	HAVCR2/LILRA4/TLR8/TLR7/FCRL3/RAB7B/PIK3AP1/TLR9/RSAD2
GO_REGULATION_OF_NEUROTRANSMITTER_LEVELS	GO_REGULATION_OF_NEUROTRANSMITTER_LEVELS	60/2047	352/18046	0.000819882	0.00592148	0.00448799	ITGB2/ACP5/STX11/AIF1/P2RX7/CLEC7A/ADORA2A/SDS/TLR6/KMO/ICAM1/KLRK1/CD34/HBB/TMEM106A/LRRK2/CD36/P2RX1/PRKCB/NAAA/SARDH/MEF2C/HTR1B/CYP1B1/DPYD/HDC/GLUL/KCNJ10/GRIN3A/PTGIS/NOS3/TLR2/SLC17A7/KLRC4-KLRK1/NRXN2/CHRNA6/IL1B/CX3CR1/IFNG/PDE1B/DOC2B/MCTP1/ITGB3/SLC1A3/TLR4/GRIK5/CLU/TNF/KLF2/PPFIA2/SLC1A2/OTOF/DPYS/SYT11/DBH/PRIMA1/MMP8/JAK2/PTX3/SLC18A2
GO_ACTIVATION_OF_MAPK_ACTIVITY	GO_ACTIVATION_OF_MAPK_ACTIVITY	31/2047	152/18046	0.000825319	0.00595177	0.00451094	P2RX7/PDE6G/PTPRC/C5AR1/MAP4K1/FPR1/CCL19/CD74/CD40LG/CXCR4/S1PR2/LRRK2/MDFIC/TGFB3/MAPK11/HGF/PROK2/IL1B/IGF1/THBS1/PAK3/TLR4/MAPK10/LPAR1/NOD2/TNF/BIRC7/ALK/NTRK3/GHRL/GHR
GO_ENDOPEPTIDASE_REGULATOR_ACTIVITY	GO_ENDOPEPTIDASE_REGULATOR_ACTIVITY	36/2047	185/18046	0.000826101	0.00595177	0.00451094	NLRP7/SERPING1/CD27/SERPINF1/A2M/TNFSF14/RENBP/ITIH4/PAPLN/ITIH3/CST7/C4B/TIMP3/RECK/C4A/PZP/SERPINB9/COL6A3/C3/WFDC1/TNFAIP8/SERPINE1/TIMP1/ITIH1/SPOCK2/BIRC3/SFRP2/SPINK2/CST2/BIRC7/ITIH5/BST2/CARD17/SERPINE2/ANOS1/SERPINF2
GO_AMINOGLYCAN_BIOSYNTHETIC_PROCESS	GO_AMINOGLYCAN_BIOSYNTHETIC_PROCESS	25/2047	114/18046	0.000859381	0.00618397	0.00468693	CHST11/HS3ST2/HS3ST3B1/TGFB1/PDGFRB/FMOD/CHST2/HS3ST3A1/CHST1/DSE/GPC3/DCN/ST3GAL6/IL1B/CHSY3/BGN/OGN/CHST15/LUM/VCAN/GPC6/HAS1/ST3GAL1/ACAN/OMD
GO_NEGATIVE_REGULATION_OF_CD4_POSITIVE_ALPHA_BETA_T_CELL_ACTIVATION	GO_NEGATIVE_REGULATION_OF_CD4_POSITIVE_ALPHA_BETA_T_CELL_ACTIVATION	10/2047	29/18046	0.000901755	0.00646514	0.00490004	TBX21/JAK3/HLX/FOXP3/CD274/LOXL3/RUNX3/IL2/TNFSF4/LGALS9
GO_POSITIVE_REGULATION_OF_VASCULAR_ENDOTHELIAL_GROWTH_FACTOR_PRODUCTION	GO_POSITIVE_REGULATION_OF_VASCULAR_ENDOTHELIAL_GROWTH_FACTOR_PRODUCTION	10/2047	29/18046	0.000901755	0.00646514	0.00490004	C3AR1/C5AR1/TGFB1/FLT4/CYP1B1/IL1B/C3/IL6/CCBE1/GATA4
GO_PROTEIN_CONTAINING_COMPLEX_REMODELING	GO_PROTEIN_CONTAINING_COMPLEX_REMODELING	10/2047	29/18046	0.000901755	0.00646514	0.00490004	APOE/PLA2G7/APOC1/CETP/LPL/APOC2/GPIHBP1/ABCG1/MPO/PLTP
GO_DEVELOPMENT_OF_PRIMARY_FEMALE_SEXUAL_CHARACTERISTICS	GO_DEVELOPMENT_OF_PRIMARY_FEMALE_SEXUAL_CHARACTERISTICS	23/2047	102/18046	0.000909636	0.0065137	0.00493684	ESR1/MMP19/ICAM1/ARRB2/MMP14/SLIT3/WT1/LHFPL2/NOS3/BCL2/SLIT2/FZD4/ADAMTS1/SFRP1/AMHR2/RETN/ADCYAP1R1/PDGFRA/NUPR1/LEP/ADCYAP1/FOXL2/PTX3
GO_POSITIVE_REGULATION_OF_SIGNALING_RECEPTOR_ACTIVITY	GO_POSITIVE_REGULATION_OF_SIGNALING_RECEPTOR_ACTIVITY	11/2047	34/18046	0.000928677	0.00664196	0.00503405	NCF1/CCR2/NRP1/CCL2/TAL1/SHANK3/ADRB2/IFNG/RELN/RGS9/GREM1
GO_STRESS_ACTIVATED_PROTEIN_KINASE_SIGNALING_CASCADE	GO_STRESS_ACTIVATED_PROTEIN_KINASE_SIGNALING_CASCADE	52/2047	297/18046	0.000956389	0.00682759	0.00517474	FGD2/NCF1/SCIMP/SH2D3C/ZEB2/FCGR2B/SLAMF1/MAP4K1/ARHGEF6/CD27/AKR1B1/MAP3K3/FLT4/TLR6/RASSF2/CCL19/CD40LG/CCR7/MDFIC/CCL21/MAPK11/HGF/TLR9/DUSP1/FZD4/IL1B/PER1/ROR2/RASGRP1/SFRP1/SH3RF3/TLR4/GDF6/MAPK10/NOD2/PTPN22/SPHK1/TNF/TRPV4/SFRP2/RELL1/LEP/IL26/CARD9/LGALS9/BIRC7/FZD8/MMP8/DACT1/HAND2/SERPINF2/TIAM1
GO_ENDOCYTIC_VESICLE_LUMEN	GO_ENDOCYTIC_VESICLE_LUMEN	8/2047	20/18046	0.000967407	0.00682759	0.00517474	APOE/PGLYRP1/HBB/GNLY/HBA1/SPARC/HBA2/MPO
GO_ENDOLYSOSOME	GO_ENDOLYSOSOME	8/2047	20/18046	0.000967407	0.00682759	0.00517474	TLR8/CTSB/TLR7/CTSK/CTSL/LGMN/TLR9/CTSS
GO_INTERLEUKIN_8_BIOSYNTHETIC_PROCESS	GO_INTERLEUKIN_8_BIOSYNTHETIC_PROCESS	8/2047	20/18046	0.000967407	0.00682759	0.00517474	TLR8/CLEC7A/TLR7/CD74/TLR9/TLR4/ELANE/TNF
GO_MESENCHYMAL_TO_EPITHELIAL_TRANSITION	GO_MESENCHYMAL_TO_EPITHELIAL_TRANSITION	8/2047	20/18046	0.000967407	0.00682759	0.00517474	BASP1/GATA3/WT1/WNT9B/STAT1/SMO/TCF15/GREM1
GO_NEGATIVE_REGULATION_OF_CD4_POSITIVE_ALPHA_BETA_T_CELL_DIFFERENTIATION	GO_NEGATIVE_REGULATION_OF_CD4_POSITIVE_ALPHA_BETA_T_CELL_DIFFERENTIATION	8/2047	20/18046	0.000967407	0.00682759	0.00517474	TBX21/JAK3/HLX/FOXP3/LOXL3/RUNX3/IL2/TNFSF4
GO_NEGATIVE_REGULATION_OF_T_CELL_RECEPTOR_SIGNALING_PATHWAY	GO_NEGATIVE_REGULATION_OF_T_CELL_RECEPTOR_SIGNALING_PATHWAY	8/2047	20/18046	0.000967407	0.00682759	0.00517474	LILRB4/UBASH3A/PVRIG/THY1/GBP1/BTN2A2/PTPN6/PTPN22
GO_OXIDOREDUCTASE_ACTIVITY_ACTING_ON_THE_CH_NH2_GROUP_OF_DONORS	GO_OXIDOREDUCTASE_ACTIVITY_ACTING_ON_THE_CH_NH2_GROUP_OF_DONORS	8/2047	20/18046	0.000967407	0.00682759	0.00517474	IL4I1/VCAM1/LOXL3/RNLS/LOXL2/DDO/AOC3/LOX
GO_POSITIVE_REGULATION_OF_CELL_ADHESION_MEDIATED_BY_INTEGRIN	GO_POSITIVE_REGULATION_OF_CELL_ADHESION_MEDIATED_BY_INTEGRIN	8/2047	20/18046	0.000967407	0.00682759	0.00517474	NCKAP1L/CD3E/CCL5/P2RY12/CXCL13/CCL21/PTPN6/SFRP2
GO_POSITIVE_REGULATION_OF_CYTOKINE_PRODUCTION_INVOLVED_IN_INFLAMMATORY_RESPONSE	GO_POSITIVE_REGULATION_OF_CYTOKINE_PRODUCTION_INVOLVED_IN_INFLAMMATORY_RESPONSE	8/2047	20/18046	0.000967407	0.00682759	0.00517474	GPSM3/CD6/CLEC7A/GBP5/TLR6/TLR4/IL17B/NOD2
GO_POSITIVE_REGULATION_OF_TRANSFORMING_GROWTH_FACTOR_BETA_PRODUCTION	GO_POSITIVE_REGULATION_OF_TRANSFORMING_GROWTH_FACTOR_BETA_PRODUCTION	8/2047	20/18046	0.000967407	0.00682759	0.00517474	FOXP3/CD34/CD200/CX3CL1/THBS1/LUM/LGALS9/SERPINF2
GO_GLIAL_CELL_PROLIFERATION	GO_GLIAL_CELL_PROLIFERATION	14/2047	50/18046	0.00100238	0.00704902	0.00534257	CSF1R/TREM2/LTA/PRKCH/CSF1/IL34/LGI4/CX3CL1/IL1B/IL6/CLU/TNF/ADCYAP1/SOX10
GO_REGULATION_OF_SYSTEMIC_ARTERIAL_BLOOD_PRESSURE_MEDIATED_BY_A_CHEMICAL_SIGNAL	GO_REGULATION_OF_SYSTEMIC_ARTERIAL_BLOOD_PRESSURE_MEDIATED_BY_A_CHEMICAL_SIGNAL	14/2047	50/18046	0.00100238	0.00704902	0.00534257	CTSZ/SLC2A5/GJA5/F2R/SUCNR1/CPA3/ADRB2/NOS3/AVPR1A/ADRB3/AVPR2/CTSG/SERPINF2/CMA1
GO_RESPONSE_TO_INTERLEUKIN_6	GO_RESPONSE_TO_INTERLEUKIN_6	14/2047	50/18046	0.00100238	0.00704902	0.00534257	SPI1/SELPLG/CHI3L1/ICAM1/HAMP/GFI1/SOCS3/PTGIS/ST3GAL6/IL6R/IL6/C1QTNF4/STAT1/JAK2
GO_EPITHELIAL_TO_MESENCHYMAL_TRANSITION	GO_EPITHELIAL_TO_MESENCHYMAL_TRANSITION	29/2047	141/18046	0.00103935	0.00730026	0.00553298	ENG/GLIPR2/TGFB1/AKNA/VASN/HEYL/PDPN/EOMES/LOXL3/TGFB3/SNAI2/HGF/PHLDB1/IL1B/LOXL2/SFRP1/TMEM100/RGCC/HPN/IL6/COL1A1/KBTBD8/WNT2/SFRP2/EPHA3/TWIST1/DACT3/GREM1/TIAM1
GO_RESPIRATORY_SYSTEM_DEVELOPMENT	GO_RESPIRATORY_SYSTEM_DEVELOPMENT	38/2047	201/18046	0.00106161	0.00738687	0.00559863	MSC/HSD11B1/CHI3L1/LIPA/CTSZ/BASP1/FLT4/HEG1/PDGFRB/TCF21/RCN3/PDPN/ADAMTS2/GPC3/LOXL3/MMP14/TGFB3/GLI1/CRISPLD2/WT1/AARD/NOS3/SPARC/IL13/GLI3/RSPO2/IGFBP5/LAMA1/FGF7/WNT2/TNF/KLF2/PDGFRA/ADA/CCBE1/WNT2B/LOX/ALDH1A3
GO_INTERSTITIAL_MATRIX	GO_INTERSTITIAL_MATRIX	6/2047	12/18046	0.00106424	0.00738687	0.00559863	CCDC80/EGFLAM/ABI3BP/ADAMTSL4/ECM2/VIT
GO_NEGATIVE_REGULATION_OF_HUMORAL_IMMUNE_RESPONSE	GO_NEGATIVE_REGULATION_OF_HUMORAL_IMMUNE_RESPONSE	6/2047	12/18046	0.00106424	0.00738687	0.00559863	FCGR2B/SERPING1/CR1/VSIG4/A2M/PTPN6
GO_NEGATIVE_REGULATION_OF_LEUKOCYTE_DEGRANULATION	GO_NEGATIVE_REGULATION_OF_LEUKOCYTE_DEGRANULATION	6/2047	12/18046	0.00106424	0.00738687	0.00559863	CD84/CD300A/FCGR2B/CCR2/HMOX1/LGALS9
GO_POSITIVE_REGULATION_OF_MONOCYTE_CHEMOTACTIC_PROTEIN_1_PRODUCTION	GO_POSITIVE_REGULATION_OF_MONOCYTE_CHEMOTACTIC_PROTEIN_1_PRODUCTION	6/2047	12/18046	0.00106424	0.00738687	0.00559863	CLEC7A/MCOLN2/IL1B/TRPV4/LGALS9/TWIST1
GO_REGULATION_OF_DENDRITIC_CELL_DIFFERENTIATION	GO_REGULATION_OF_DENDRITIC_CELL_DIFFERENTIATION	6/2047	12/18046	0.00106424	0.00738687	0.00559863	LILRB1/FCGR2B/LILRB2/ZBTB46/HLA-G/LGALS9
GO_RESPONSE_TO_BACTERIAL_LIPOPROTEIN	GO_RESPONSE_TO_BACTERIAL_LIPOPROTEIN	6/2047	12/18046	0.00106424	0.00738687	0.00559863	CD14/TLR6/TLR1/CD36/TLR2/SSC5D
GO_SPHINGOLIPID_MEDIATED_SIGNALING_PATHWAY	GO_SPHINGOLIPID_MEDIATED_SIGNALING_PATHWAY	6/2047	12/18046	0.00106424	0.00738687	0.00559863	S1PR4/S1PR1/S1PR2/S1PR5/SPHK1/S1PR3
GO_TRANSFORMING_GROWTH_FACTOR_BETA1_PRODUCTION	GO_TRANSFORMING_GROWTH_FACTOR_BETA1_PRODUCTION	6/2047	12/18046	0.00106424	0.00738687	0.00559863	NRROS/TYROBP/FOXP3/CX3CL1/THBS1/LUM
GO_VITAMIN_D_BIOSYNTHETIC_PROCESS	GO_VITAMIN_D_BIOSYNTHETIC_PROCESS	6/2047	12/18046	0.00106424	0.00738687	0.00559863	GFI1/SNAI2/IL1B/IFNG/TNF/CYP27A1
GO_SUBSTRATE_ADHESION_DEPENDENT_CELL_SPREADING	GO_SUBSTRATE_ADHESION_DEPENDENT_CELL_SPREADING	22/2047	97/18046	0.00107251	0.00742574	0.00562809	PARVG/PREX1/CASS4/ITGA4/ITGB7/NRP1/FERMT3/AXL/PDPN/GBP1/TEK/FBLN1/FZD4/LAMC3/ITGB3/MERTK/UNC13D/ITGA8/POSTN/LIMS2/MYOC/RADIL
GO_EPITHELIAL_TUBE_MORPHOGENESIS	GO_EPITHELIAL_TUBE_MORPHOGENESIS	56/2047	327/18046	0.00107252	0.00742574	0.00562809	CSF1R/ITGAX/TBX21/ZEB2/ENG/ESR1/ACVRL1/CTSZ/TGFB1/RASIP1/NRP1/CXCL10/CXCR4/NOTCH4/CSF1/TCF21/PLXND1/SOX17/CCL11/GATA3/COL4A1/EOMES/GPC3/MEF2C/MMP14/TBX1/SOX18/TBX2/NTN1/FZD2/WT1/WNT9B/BCL2/SLIT2/GLI3/RSPO2/SFRP1/DCHS1/PGF/PRICKLE1/CXCR2/EDNRA/LAMA1/GDF7/WNT2/TNF/SFRP2/SMO/ADAMTS16/TWIST1/GATA4/WNT2B/GREM1/ADAMTS12/HAND2/NKX3-1
GO_POSITIVE_REGULATION_OF_CATION_CHANNEL_ACTIVITY	GO_POSITIVE_REGULATION_OF_CATION_CHANNEL_ACTIVITY	18/2047	73/18046	0.00107422	0.00742574	0.00562809	TREM2/CCR2/CCL2/P2RY6/SHANK3/STAC3/PLCG2/ADRB2/IFNG/CTSS/EHD3/RELN/ACTN2/RGS9/LRRC55/GSTM2/KCNE2/LRRC38
GO_CHEMOKINE_BIOSYNTHETIC_PROCESS	GO_CHEMOKINE_BIOSYNTHETIC_PROCESS	7/2047	16/18046	0.00107995	0.00742574	0.00562809	HMOX1/CD74/IL1B/IFNG/ELANE/IL6/TNF
GO_GRANULOCYTE_MACROPHAGE_COLONY_STIMULATING_FACTOR_PRODUCTION	GO_GRANULOCYTE_MACROPHAGE_COLONY_STIMULATING_FACTOR_PRODUCTION	7/2047	16/18046	0.00107995	0.00742574	0.00562809	CD84/LILRA2/CD80/IL12B/TLR9/IL1B/RASGRP1
GO_LYMPHANGIOGENESIS	GO_LYMPHANGIOGENESIS	7/2047	16/18046	0.00107995	0.00742574	0.00562809	VASH1/ACVRL1/FLT4/PDPN/SOX18/VEGFC/CCBE1
GO_NEGATIVE_REGULATION_OF_T_HELPER_CELL_DIFFERENTIATION	GO_NEGATIVE_REGULATION_OF_T_HELPER_CELL_DIFFERENTIATION	7/2047	16/18046	0.00107995	0.00742574	0.00562809	TBX21/JAK3/HLX/FOXP3/LOXL3/IL2/TNFSF4
GO_POSITIVE_REGULATION_OF_GLUTAMATE_RECEPTOR_SIGNALING_PATHWAY	GO_POSITIVE_REGULATION_OF_GLUTAMATE_RECEPTOR_SIGNALING_PATHWAY	7/2047	16/18046	0.00107995	0.00742574	0.00562809	CCR2/CCL2/SHANK3/ADRB2/IFNG/RELN/RGS9
GO_NEGATIVE_REGULATION_OF_TOLL_LIKE_RECEPTOR_SIGNALING_PATHWAY	GO_NEGATIVE_REGULATION_OF_TOLL_LIKE_RECEPTOR_SIGNALING_PATHWAY	13/2047	45/18046	0.00109351	0.00751019	0.00569209	CD300LF/CD300A/CD14/LILRA4/LY96/LILRA2/IRF4/TLR6/RAB7B/ARRB2/TLR9/TLR4/TNFAIP3
GO_NEGATIVE_REGULATION_OF_BLOOD_VESSEL_DIAMETER	GO_NEGATIVE_REGULATION_OF_BLOOD_VESSEL_DIAMETER	20/2047	85/18046	0.00109724	0.00752701	0.00570485	PTAFR/HRH2/TBXA2R/ICAM1/GJA5/P2RX1/KEL/F2R/HTR1B/HTR7/DOCK4/AVPR1A/CD38/EDNRA/EDNRB/SMTNL1/LEP/DBH/AVPR2/KCNA5
GO_CELL_DIFFERENTIATION_INVOLVED_IN_KIDNEY_DEVELOPMENT	GO_CELL_DIFFERENTIATION_INVOLVED_IN_KIDNEY_DEVELOPMENT	15/2047	56/18046	0.00110907	0.0075905	0.00575296	MMP9/BASP1/CD34/TCF21/GPR4/GATA3/MEF2C/WT1/WNT9B/GLI3/GLIS2/STAT1/SMO/GREM1/CD24
GO_POSITIVE_REGULATION_OF_PROTEIN_TYROSINE_KINASE_ACTIVITY	GO_POSITIVE_REGULATION_OF_PROTEIN_TYROSINE_KINASE_ACTIVITY	15/2047	56/18046	0.00110907	0.0075905	0.00575296	NCF1/CSF1R/FCGR1A/CASS4/LILRA5/CCL5/FYN/TAL1/DLG4/STAP1/RELN/GPRC5B/GREM1/GHRL/CD24
GO_FEMALE_SEX_DIFFERENTIATION	GO_FEMALE_SEX_DIFFERENTIATION	25/2047	116/18046	0.00111948	0.00765284	0.00580021	ESR1/MMP19/ICAM1/AXL/ARRB2/MMP14/SLIT3/WT1/LHFPL2/NOS3/BCL2/SLIT2/FZD4/ADAMTS1/SFRP1/MERTK/AMHR2/RETN/ADCYAP1R1/PDGFRA/NUPR1/LEP/ADCYAP1/FOXL2/PTX3
GO_PLASMA_MEMBRANE_RAFT	GO_PLASMA_MEMBRANE_RAFT	24/2047	110/18046	0.00116364	0.00794545	0.00602198	ITGB2/HCK/SELPLG/LCP2/ITGAM/CD8A/HMOX1/FASLG/P2RY12/PLVAP/LRRK2/FXYD1/F2R/PTGIS/NOS3/EHD2/MS4A1/ADCYAP1R1/CDH13/SMO/ADD2/JAK2/KCNMA1/KCNA5
GO_PHOSPHOTYROSINE_RESIDUE_BINDING	GO_PHOSPHOTYROSINE_RESIDUE_BINDING	12/2047	40/18046	0.00116965	0.00795879	0.00603209	HCK/FGR/SAMSN1/VAV1/ZAP70/SHE/SOCS3/STAP1/PLCG2/LCK/PTPN5/PTPN6
GO_POSITIVE_REGULATION_OF_RELEASE_OF_SEQUESTERED_CALCIUM_ION_INTO_CYTOSOL	GO_POSITIVE_REGULATION_OF_RELEASE_OF_SEQUESTERED_CALCIUM_ION_INTO_CYTOSOL	12/2047	40/18046	0.00116965	0.00795879	0.00603209	CXCL9/CXCL10/APLNR/F2RL3/P2RY6/THY1/F2R/CD19/CX3CL1/IL13/CXCL11/GSTM2
GO_TOLL_LIKE_RECEPTOR_4_SIGNALING_PATHWAY	GO_TOLL_LIKE_RECEPTOR_4_SIGNALING_PATHWAY	12/2047	40/18046	0.00116965	0.00795879	0.00603209	ITGB2/SCIMP/CD14/LY96/ITGAM/LILRA2/RAB7B/PIK3AP1/TLR4/TRIL/TNFAIP3/PTPN22
GO_POTASSIUM_CHANNEL_ACTIVITY	GO_POTASSIUM_CHANNEL_ACTIVITY	26/2047	123/18046	0.00121598	0.00824347	0.00624786	KCNK13/KCNA3/KCNJ5/KCNE1/KCNN3/KCNG2/KCNAB2/KCNJ10/KCNK12/GRIK3/KCNJ8/KCNJ15/KCNE4/HPN/ABCC9/KCNAB3/KCNQ5/GRIK5/KCNS2/LRRC55/KCNE2/LRRC38/KCNT2/KCNMA1/KCNA5/KCNC3
GO_INTERFERON_ALPHA_PRODUCTION	GO_INTERFERON_ALPHA_PRODUCTION	10/2047	30/18046	0.00121654	0.00824347	0.00624786	HAVCR2/LILRA4/TLR8/NLRC3/TLR7/TLR9/IRF5/TLR4/MMP12/STAT1
GO_CELLULAR_RESPONSE_TO_LIPOPROTEIN_PARTICLE_STIMULUS	GO_CELLULAR_RESPONSE_TO_LIPOPROTEIN_PARTICLE_STIMULUS	11/2047	35/18046	0.0012171	0.00824347	0.00624786	ITGB2/APOE/FCER1G/CD68/TLR6/CD36/ABCA1/LPL/TLR4/CDH13/ABCG1
GO_ENDOSOME_LUMEN	GO_ENDOSOME_LUMEN	11/2047	35/18046	0.0012171	0.00824347	0.00624786	CTSB/CTSK/PRF1/CTSL/LGMN/IL12B/CTSS/PGA4/JAK2/NAPSA/PGA5
GO_CELLULAR_RESPONSE_TO_VASCULAR_ENDOTHELIAL_GROWTH_FACTOR_STIMULUS	GO_CELLULAR_RESPONSE_TO_VASCULAR_ENDOTHELIAL_GROWTH_FACTOR_STIMULUS	17/2047	68/18046	0.0012407	0.00838398	0.00635436	VCAM1/FLT4/ADGRA2/FLT3/NRP1/PDGFRB/RAMP2/KDR/DCN/VEGFC/GAS1/ADAMTS3/PGF/SPHK1/PDGFRA/CCBE1/ADAMTS12
GO_MAIN_AXON	GO_MAIN_AXON	17/2047	68/18046	0.0012407	0.00838398	0.00635436	ADORA2A/CD40/SCN1B/CRHBP/THY1/TUBB4A/DLG4/KCNAB2/MAG/TNFRSF1B/ANK1/EPB41L3/MAP1A/SLC1A2/MYOC/APBB1/TIAM1
GO_RESPONSE_TO_KETONE	GO_RESPONSE_TO_KETONE	37/2047	196/18046	0.00126	0.00850466	0.00644582	CYBB/PTAFR/MAP4K1/MSN/AKR1B1/TGFB1/TBXA2R/SERPINF1/CCL19/ICAM1/GNG2/CCR7/P2RY6/RAMP2/PTGFR/CCL21/IGFBP7/PTGDR/TGFB3/SLIT3/AVPR1A/TLR2/DUSP1/SLIT2/NR3C1/CD38/SFRP1/THBS1/HSD3B2/TNFSF4/KLF2/AANAT/FIBIN/SPP1/NTRK3/SOX10/NKX3-1
GO_METANEPHROS_DEVELOPMENT	GO_METANEPHROS_DEVELOPMENT	21/2047	92/18046	0.0012638	0.00851077	0.00645045	AKR1B1/BASP1/PDGFRB/CD34/TCF21/SOX17/GATA3/GPC3/WT1/FBN1/WNT9B/BCL2/GLI3/CXCR2/STAT1/ITGA8/PDGFRA/SMO/GREM1/CALB1/NKX3-1
GO_REGULATION_OF_BIOMINERALIZATION	GO_REGULATION_OF_BIOMINERALIZATION	21/2047	92/18046	0.0012638	0.00851077	0.00645045	SRGN/CCR1/P2RX7/PHOSPHO1/TGFB1/TMEM119/S1PR1/CCL3/FAM20C/MEF2C/BMP6/TGFB3/ADRB2/NOS3/WNT10B/GATA1/MGP/DDR2/TWIST1/GREM1/OMD
GO_VASCULOGENESIS	GO_VASCULOGENESIS	19/2047	80/18046	0.00128357	0.00863401	0.00654386	ENG/TIE1/TGFB1/RASIP1/HEG1/APLNR/PDGFRB/CD34/SOX17/RAMP2/KDR/SOX18/QKI/WT1/FZD4/TMEM100/ACKR3/EGFL7/SMO
GO_RENAL_SYSTEM_DEVELOPMENT	GO_RENAL_SYSTEM_DEVELOPMENT	51/2047	294/18046	0.00131183	0.008814	0.00668027	MMP9/AKR1B1/BASP1/SERPINF1/PECAM1/NRP1/PDGFRB/CD34/TCF21/LRRK2/HEYL/SOX17/GPR4/CYP26B1/GATA3/COL4A1/GPC3/MEF2C/TEK/BMP6/DCN/WT1/FBN1/NOTCH3/WNT9B/BCL2/SLIT2/GLI3/IL6R/ADAMTS1/TNS2/GLIS2/SFRP1/DCHS1/ANGPT2/PGF/CXCR2/STAT1/ITGA8/PDGFRA/SMO/PDGFD/KIRREL3/ADAMTS16/CRLF1/GCNT4/WNT2B/GREM1/CALB1/CD24/NKX3-1
GO_ANATOMICAL_STRUCTURE_MATURATION	GO_ANATOMICAL_STRUCTURE_MATURATION	32/2047	163/18046	0.00134103	0.00899991	0.00682118	C1QA/SCARF1/LYL1/ACVRL1/PHOSPHO1/S1PR1/CDH5/FAM20C/TAL1/LRRK2/DAZL/LGI4/GATA3/MMP2/CX3CL1/MYO5A/RECK/BCL2/CX3CR1/IGF1/DCHS1/C3/WNT10B/CEND1/EDNRB/C1QL1/KLF2/LEP/MYOC/SLFN14/GREM1/RND1
GO_REGULATION_OF_CYSTEINE_TYPE_ENDOPEPTIDASE_ACTIVITY	GO_REGULATION_OF_CYSTEINE_TYPE_ENDOPEPTIDASE_ACTIVITY	43/2047	238/18046	0.00134522	0.0090177	0.00683466	MMP9/NLRP3/CLEC7A/NLRC4/ADORA2A/CD27/MEFV/FYN/TNFSF14/FASLG/PPM1F/NLRP1/LAMP3/LGMN/P2RX1/NGFR/NLRP12/F2R/ARRB2/CST7/CTSD/HGF/LCK/SERPINB9/GPX1/AIM2/IFI16/THBS1/TNFAIP8/PSMB9/TNF/BIRC3/SFRP2/CARD9/LGALS9/BIRC7/CIDEB/CYFIP2/CASP12/JAK2/SOX7/FOXL2/NKX3-1
GO_POTASSIUM_ION_TRANSPORT	GO_POTASSIUM_ION_TRANSPORT	44/2047	245/18046	0.00134868	0.00902761	0.00684217	TREM2/KCNK13/KCNA3/SLC9A9/KCNJ5/GJA5/P2RY12/KCNE1/KCNN3/FXYD1/KEL/NETO1/KCNG2/KCNAB2/KCNJ10/SLC24A4/KCNK12/NOS3/SLC12A3/KCNJ8/SLC1A3/ATP1B2/ACTN2/WNK3/KCNJ15/KCNE4/HPN/ABCC9/KCNAB3/KCNQ5/SLC12A5/KCNS2/LRRC55/SLC9C2/KCNE2/LRRC38/KCNT2/KCNMA1/KCNA5/ADCYAP1/SLC9A4/KCNC3/VIP/ATP4B
GO_POSITIVE_REGULATION_OF_RESPONSE_TO_CYTOKINE_STIMULUS	GO_POSITIVE_REGULATION_OF_RESPONSE_TO_CYTOKINE_STIMULUS	15/2047	57/18046	0.00134977	0.00902761	0.00684217	CD300LF/TREM2/CD74/CXCR4/GFI1/CSF1/AXL/IL1R1/TLR2/ZBP1/TLR4/MMP12/C1QTNF4/NLRC5/IRGM
GO_NON_MEMBRANE_SPANNING_PROTEIN_TYROSINE_KINASE_ACTIVITY	GO_NON_MEMBRANE_SPANNING_PROTEIN_TYROSINE_KINASE_ACTIVITY	13/2047	46/18046	0.00136821	0.0091302	0.00691993	HCK/FGR/BTK/SLA/JAK3/MATK/ZAP70/ITK/FES/FYN/BLK/LCK/JAK2
GO_OVULATION_CYCLE_PROCESS	GO_OVULATION_CYCLE_PROCESS	13/2047	46/18046	0.00136821	0.0091302	0.00691993	ESR1/MMP19/ARRB2/TGFB3/SLIT3/NOS3/SLIT2/FZD4/ADAMTS1/RETN/PDGFRA/LEP/PTX3
GO_PLATELET_DENSE_GRANULE	GO_PLATELET_DENSE_GRANULE	8/2047	21/18046	0.00140852	0.00934617	0.00708361	RARRES2/CTSW/ITIH4/ITIH3/TIMP3/ITPR1/CLEC3B/SELP
GO_POSITIVE_REGULATION_OF_EXTRACELLULAR_MATRIX_ORGANIZATION	GO_POSITIVE_REGULATION_OF_EXTRACELLULAR_MATRIX_ORGANIZATION	8/2047	21/18046	0.00140852	0.00934617	0.00708361	TGFB1/EMILIN1/PDPN/PHLDB1/RGCC/FSCN1/IL6/DDR2
GO_REGULATION_OF_MONOCYTE_DIFFERENTIATION	GO_REGULATION_OF_MONOCYTE_DIFFERENTIATION	8/2047	21/18046	0.00140852	0.00934617	0.00708361	CD4/DCSTAMP/GPR68/FES/CD74/CSF1/IL34/ZBTB46
GO_REGULATION_OF_T_HELPER_17_TYPE_IMMUNE_RESPONSE	GO_REGULATION_OF_T_HELPER_17_TYPE_IMMUNE_RESPONSE	8/2047	21/18046	0.00140852	0.00934617	0.00708361	TBX21/NLRP3/IL12RB1/FOXP3/IL12B/LOXL3/IL27RA/IL2
GO_RIBONUCLEOSIDE_CATABOLIC_PROCESS	GO_RIBONUCLEOSIDE_CATABOLIC_PROCESS	8/2047	21/18046	0.00140852	0.00934617	0.00708361	APOBEC3G/APOBEC3H/APOBEC3D/APOBEC3A/APOBEC3C/APOBEC3F/ADA/APOBEC2
GO_UROGENITAL_SYSTEM_DEVELOPMENT	GO_UROGENITAL_SYSTEM_DEVELOPMENT	56/2047	331/18046	0.00143125	0.00948624	0.00718977	MMP9/ESR1/AKR1B1/BASP1/SERPINF1/ALOX15B/PECAM1/NRP1/PDGFRB/CD34/TCF21/LRRK2/CYP7B1/HEYL/SOX17/GPR4/CYP26B1/GATA3/COL4A1/GPC3/MEF2C/TEK/BMP6/DCN/PSAP/GLI1/WT1/FBN1/NOTCH3/WNT9B/BCL2/SLIT2/GLI3/IL6R/ADAMTS1/TNS2/GLIS2/SFRP1/DCHS1/ANGPT2/PGF/CXCR2/STAT1/ITGA8/PDGFRA/SMO/PDGFD/KIRREL3/ADAMTS16/CRLF1/GCNT4/WNT2B/GREM1/CALB1/CD24/NKX3-1
GO_RESPONSE_TO_REACTIVE_OXYGEN_SPECIES	GO_RESPONSE_TO_REACTIVE_OXYGEN_SPECIES	42/2047	232/18046	0.00145971	0.00966403	0.00732453	APOE/NCF1/BTK/MMP9/ETS1/HMOX1/CCL19/FYN/PDGFRB/CCR7/HBB/FBLN5/AXL/LRRK2/CD36/IL18RAP/HBA1/CYP1B1/MMP2/PSAP/HGF/NOS3/GPX1/DUSP1/BCL2/TRPM2/HBA2/TNFAIP3/IL6/COL1A1/NR4A3/STAT1/TNF/KLF2/PDGFRA/ADA/MPO/GNAO1/PDGFD/SOD3/MMP3/KCNA5
GO_TETRAPYRROLE_BINDING	GO_TETRAPYRROLE_BINDING	29/2047	144/18046	0.00146499	0.00968804	0.00734272	CYBB/TCN2/CYGB/HMOX1/HBB/CYP7B1/CYP26B1/HBA1/CYP1B1/PTGS1/PTGIS/NOS3/HBD/HBA2/IDO1/TDO2/PXDNL/PXDN/IDO2/CYP7A1/TBXAS1/CYP4B1/LOXHD1/GUCY1A2/MPO/CYP27A1/JAK2/CYP26C1/HBE1
GO_HOMOTYPIC_CELL_CELL_ADHESION	GO_HOMOTYPIC_CELL_CELL_ADHESION	19/2047	81/18046	0.00150181	0.00992039	0.00751882	SH2B3/PLEK/PIK3CG/CCM2L/TSPAN32/CCL5/FERMT3/HBB/P2RY12/ITGA2B/PDPN/LGALS1/GP1BA/PTPN6/PEAR1/ITGB3/GATA1/PDGFRA/SERPINE2
GO_NEUROMUSCULAR_PROCESS_CONTROLLING_BALANCE	GO_NEUROMUSCULAR_PROCESS_CONTROLLING_BALANCE	14/2047	52/18046	0.00152181	0.0100412	0.00761037	GM2A/TIFAB/GPR88/JPH4/FOXS1/DLG4/PSAP/NLGN2/SLC1A3/SHANK1/NR4A3/MYO7A/MYH10/ALDH1A3
GO_NEURON_PROJECTION_GUIDANCE	GO_NEURON_PROJECTION_GUIDANCE	49/2047	282/18046	0.00155461	0.0102461	0.0077657	DOK2/CSF1R/PIK3CD/PLXNC1/RAC2/SEMA6B/EVL/NRP1/FYN/ROBO4/NTRK1/CXCR4/SCN1B/DOK1/PLXND1/KIF5C/CXCL12/GATA3/BOC/EGFLAM/SEMA4A/FLRT2/SHANK3/DOK5/SLIT3/NTN1/SEMA3G/NCAM1/SLIT2/GLI3/RELN/GFRA2/EFNB3/FEZ1/LAMA2/LAMA1/SEMA5B/GDF7/NR4A3/CHN1/NTN3/EPHA3/SMO/MYH10/UNC5C/RNF165/CYFIP2/SPTB/ANOS1
GO_CYCLIC_NUCLEOTIDE_MEDIATED_SIGNALING	GO_CYCLIC_NUCLEOTIDE_MEDIATED_SIGNALING	39/2047	212/18046	0.0015608	0.0102754	0.00778792	APOE/S1PR4/ADGRE3/ADORA2A/PTGIR/GPR65/ADGRE2/ADGRE1/TBXA2R/CXCL9/RAMP3/CXCL10/GNG2/APLNR/NPR1/ADCY7/CALCRL/GNAI2/CD36/OPRL1/TSHR/RAMP2/PTGFR/ADGRG3/ADGRL4/ADRB2/ABCA1/PDE2A/PTGER1/THBS1/LPAR1/CXCL11/ADCYAP1R1/EDNRB/RXFP1/ADRB3/ADCYAP1/PTH1R/VIP
GO_ENDOTHELIAL_CELL_MIGRATION	GO_ENDOTHELIAL_CELL_MIGRATION	48/2047	275/18046	0.00156646	0.0103011	0.00780739	ITGB2/APOE/VASH1/ACVRL1/TNFSF12/ETS1/MAP3K3/TGFB1/FLT4/TBXA2R/CD40/SERPINF1/HMOX1/CLEC14A/PECAM1/ADGRA2/NRP1/MMRN2/CXCL13/PLXND1/LGMN/PRCP/KDR/GATA3/MEF2C/TEK/CYP1B1/SEMA4A/STAT5A/DCN/GLUL/SOX18/MEOX2/NOS3/GPX1/SPARC/SLIT2/VEGFC/LOXL2/THBS1/RHOJ/ITGB3/RGCC/ANGPT2/CDH13/FAP/CCBE1/GREM1
GO_REGULATION_OF_LIPOPOLYSACCHARIDE_MEDIATED_SIGNALING_PATHWAY	GO_REGULATION_OF_LIPOPOLYSACCHARIDE_MEDIATED_SIGNALING_PATHWAY	9/2047	26/18046	0.00157351	0.0103128	0.00781623	SCIMP/LY86/LY96/LILRA2/CD36/CD180/BMP6/CX3CL1/TNFAIP3
GO_PEPTIDYL_TYROSINE_AUTOPHOSPHORYLATION	GO_PEPTIDYL_TYROSINE_AUTOPHOSPHORYLATION	11/2047	36/18046	0.00157525	0.0103128	0.00781623	HCK/FGR/SLA/ITK/FES/FYN/NTRK1/KDR/BLK/LCK/GREM1
GO_REGULATION_OF_SUPEROXIDE_METABOLIC_PROCESS	GO_REGULATION_OF_SUPEROXIDE_METABOLIC_PROCESS	11/2047	36/18046	0.00157525	0.0103128	0.00781623	ITGB2/ACP5/TYROBP/ITGAM/CLEC7A/TGFB1/GNAI2/FPR2/FBLN5/CD36/TNF
GO_SUPEROXIDE_ANION_GENERATION	GO_SUPEROXIDE_ANION_GENERATION	11/2047	36/18046	0.00157525	0.0103128	0.00781623	ITGB2/CYBB/NCF1/ACP5/TYROBP/ITGAM/CLEC7A/NCF2/TGFB1/GNAI2/FPR2
GO_CELLULAR_RESPONSE_TO_TOXIC_SUBSTANCE	GO_CELLULAR_RESPONSE_TO_TOXIC_SUBSTANCE	44/2047	247/18046	0.00159252	0.0104143	0.00789316	SPI1/APOE/CYBB/CLIC2/ETS1/CYGB/HMOX1/ALOX5AP/NTRK1/LTC4S/ADCY7/HBB/FBLN5/AXL/LRRK2/CD36/KDR/IPCEF1/IL18RAP/HBA1/CYP1B1/PTGS1/GPX7/PSAP/HGF/NOS3/GPX1/HBD/TRPM2/HBA2/PXDNL/PXDN/TNFAIP3/IL6/NR4A3/TNF/KLF2/LOXHD1/GSTM2/MPO/PDGFD/SOD3/GPX3/HBE1
GO_ARTERY_DEVELOPMENT	GO_ARTERY_DEVELOPMENT	22/2047	100/18046	0.00163377	0.0106603	0.00807963	APOE/ENG/ACVRL1/NRP1/PDGFRB/GJA5/PLXND1/TBX1/PRDM1/ADGRF5/TBX2/PDE2A/NOTCH3/GLI3/PRRX1/COL3A1/PRICKLE1/LEP/MYH10/LOX/HAND2/NKX3-1
GO_GLUTAMATE_RECEPTOR_SIGNALING_PATHWAY	GO_GLUTAMATE_RECEPTOR_SIGNALING_PATHWAY	22/2047	100/18046	0.00163377	0.0106603	0.00807963	CCR2/CCL2/FYN/CRHBP/NETO1/MEF2C/SHANK3/DLG4/CX3CL1/GRIN3A/ADRB2/IFNG/RELN/GRIK3/NLGN2/ACTN2/RGS9/GRIK5/SHANK1/SHISA8/GRIA1/TIAM1
GO_LYMPH_NODE_DEVELOPMENT	GO_LYMPH_NODE_DEVELOPMENT	7/2047	17/18046	0.00165724	0.0107419	0.00814145	LTA/IL7R/TGFB1/PDPN/LTB/CD248/NKX2-3
GO_PEPTIDOGLYCAN_BINDING	GO_PEPTIDOGLYCAN_BINDING	7/2047	17/18046	0.00165724	0.0107419	0.00814145	TREM2/NLRP3/PGLYRP1/IGHM/TLR2/NOD2/JCHAIN
GO_PLATELET_ALPHA_GRANULE_MEMBRANE	GO_PLATELET_ALPHA_GRANULE_MEMBRANE	7/2047	17/18046	0.00165724	0.0107419	0.00814145	PECAM1/CD36/ITGA2B/LHFPL2/SPARC/SELP/ITGB3
GO_POSITIVE_REGULATION_OF_MACROPHAGE_DERIVED_FOAM_CELL_DIFFERENTIATION	GO_POSITIVE_REGULATION_OF_MACROPHAGE_DERIVED_FOAM_CELL_DIFFERENTIATION	7/2047	17/18046	0.00165724	0.0107419	0.00814145	MSR1/ALOX15B/PRKCH/CSF1/CD36/LPL/CSF2
GO_REGULATION_OF_EXTRACELLULAR_MATRIX_DISASSEMBLY	GO_REGULATION_OF_EXTRACELLULAR_MATRIX_DISASSEMBLY	7/2047	17/18046	0.00165724	0.0107419	0.00814145	ETS1/TGFB1/PDPN/FSCN1/IL6/FAP/DDR2
GO_REGULATION_OF_T_CELL_CHEMOTAXIS	GO_REGULATION_OF_T_CELL_CHEMOTAXIS	7/2047	17/18046	0.00165724	0.0107419	0.00814145	CCR2/CCL5/CXCL10/TNFSF14/CXCL13/XCL2/CCL21
GO_RESPONSE_TO_NUTRIENT	GO_RESPONSE_TO_NUTRIENT	40/2047	220/18046	0.00171799	0.0111234	0.0084306	CD4/CYBB/P2RX7/LTA/SELL/VCAM1/FOLR2/CD3E/TBXA2R/CD40/FES/HMOX1/CXCL10/FYN/HAMP/GNAI2/P2RY12/ARSB/P2RX1/CYP26B1/ALPL/SNAI2/ABCA1/SPARC/IL1B/LPL/TRPC3/SFRP1/ABCC9/COL1A1/NOD2/STAT1/SFRP2/POSTN/SPP1/ADA/LEP/P2RX2/GATA4/P2RX5
GO_DEFENSE_RESPONSE_TO_GRAM_NEGATIVE_BACTERIUM	GO_DEFENSE_RESPONSE_TO_GRAM_NEGATIVE_BACTERIUM	20/2047	88/18046	0.00172436	0.0111524	0.00845257	CD4/MPEG1/RNASE6/RARRES2/SLC11A1/IL12B/IGHM/TLR9/BPI/IL6R/SELP/TLR4/ELANE/IL6/SERPINE1/RNASE3/IRGM/SSC5D/DEFA1B/CTSG
GO_REGULATION_OF_TRANS_SYNAPTIC_SIGNALING	GO_REGULATION_OF_TRANS_SYNAPTIC_SIGNALING	71/2047	444/18046	0.00174762	0.0112904	0.00855719	APOE/TYROBP/SRGN/CCR2/LILRB2/HRH2/ADORA2A/KMO/CCL2/FYN/LZTS1/NTRK1/GNAI2/S1PR2/LRRK2/JPH4/LGMN/P2RX1/PRKCB/F2R/NETO1/ARRB2/MEF2C/HTR1B/SHANK3/DLG4/CX3CL1/FAM107A/S100B/GLUL/KCNJ10/SYNPO/GRIN3A/ADRB2/CNR2/CHRNA6/IL1B/CX3CR1/CD38/ROR2/RELN/GRIK3/NLGN2/PHF24/MCTP1/CDH11/SLC1A3/EFNB3/CLSTN3/LAMA2/GRIK5/SHANK1/RETN/NRGN/TMEM108/PCDH17/TNF/SHISA8/SYNGR1/PPFIA2/MAP1A/GRIA1/SYT11/SLC4A10/PLCL2/JAK2/ADCYA…
GO_TISSUE_MIGRATION	GO_TISSUE_MIGRATION	60/2047	363/18046	0.00175463	0.0113232	0.00858207	ITGB2/APOE/MMP9/ZEB2/VASH1/GLIPR2/ACVRL1/TNFSF12/ETS1/MAP3K3/TGFB1/EVL/FLT4/TBXA2R/CD40/SERPINF1/HMOX1/CLEC14A/PECAM1/ADGRA2/NRP1/MMRN2/PPM1F/CXCL13/ARSB/PLXND1/LGMN/PRCP/KDR/GATA3/MEF2C/TEK/CYP1B1/SEMA4A/STAT5A/DCN/GLUL/SOX18/PLCG2/MEOX2/NOS3/GPX1/SPARC/SLIT2/IFNG/VEGFC/LOXL2/THBS1/RHOJ/ITGB3/ENPP2/RGCC/ANGPT2/FGF7/CDH13/FAP/MCC/CCBE1/CCR6/GREM1
GO_CELL_TRAILING_EDGE	GO_CELL_TRAILING_EDGE	6/2047	13/18046	0.00178743	0.011472	0.00869478	SELPLG/SPN/SCIMP/PSTPIP1/MSN/ICAM2
GO_INFLAMMATORY_RESPONSE_TO_WOUNDING	GO_INFLAMMATORY_RESPONSE_TO_WOUNDING	6/2047	13/18046	0.00178743	0.011472	0.00869478	SIGLEC10/CCR2/TGFB1/HMOX1/F2R/TIMP1
GO_NEURON_REMODELING	GO_NEURON_REMODELING	6/2047	13/18046	0.00178743	0.011472	0.00869478	C1QA/SCARF1/CX3CL1/C3/C1QL1/RND1
GO_POSITIVE_REGULATION_OF_PHAGOCYTOSIS_ENGULFMENT	GO_POSITIVE_REGULATION_OF_PHAGOCYTOSIS_ENGULFMENT	6/2047	13/18046	0.00178743	0.011472	0.00869478	TREM2/NCKAP1L/CD36/STAP1/RAB31/C3
GO_REGULATION_OF_ACUTE_INFLAMMATORY_RESPONSE_TO_ANTIGENIC_STIMULUS	GO_REGULATION_OF_ACUTE_INFLAMMATORY_RESPONSE_TO_ANTIGENIC_STIMULUS	6/2047	13/18046	0.00178743	0.011472	0.00869478	BTK/FCER1G/FCGR2B/CCR7/C3/ADCYAP1
GO_ENTRY_INTO_HOST	GO_ENTRY_INTO_HOST	27/2047	133/18046	0.00185495	0.011884	0.00900708	CD4/SELPLG/FCN1/CCR5/TNFRSF4/CD86/CTSB/MRC1/SLAMF1/CD80/CD209/CR1/ITGB7/CD74/ICAM1/CXCR4/AXL/CLEC4G/CLEC5A/LGALS1/NCAM1/CR2/ITGB3/EFNB3/FCN3/LGALS9/PTX3
GO_SH3_SH2_ADAPTOR_ACTIVITY	GO_SH3_SH2_ADAPTOR_ACTIVITY	14/2047	53/18046	0.00185568	0.011884	0.00900708	SH2D3C/SLA/SH2B3/GRAP2/CD28/SH2D1A/LAT/SLA2/GRAP/CLNK/FCRL2/STAP1/SH2D2A/CHN1
GO_EXTRINSIC_COMPONENT_OF_PLASMA_MEMBRANE	GO_EXTRINSIC_COMPONENT_OF_PLASMA_MEMBRANE	31/2047	160/18046	0.00196353	0.0125485	0.00951072	HCK/FGR/FCN1/GNGT2/SLA/FES/RGS1/GNG2/CDH5/FYN/GNAI2/SYTL3/BLK/SHANK3/STAC3/DLG4/KCNAB2/GNG11/SNX18/LCK/CNR2/MFGE8/CDH11/WNT2/CDH13/GNG7/GNAO1/SCUBE1/SERPINE2/GNA15/TIAM1
GO_REGULATION_OF_VASOCONSTRICTION	GO_REGULATION_OF_VASOCONSTRICTION	15/2047	59/18046	0.00196371	0.0125485	0.00951072	PTAFR/HRH2/TBXA2R/ICAM1/GJA5/P2RX1/F2R/DOCK4/AVPR1A/CD38/SMTNL1/LEP/DBH/AVPR2/KCNA5
GO_POSITIVE_REGULATION_OF_T_HELPER_CELL_DIFFERENTIATION	GO_POSITIVE_REGULATION_OF_T_HELPER_CELL_DIFFERENTIATION	8/2047	22/18046	0.00199535	0.0126955	0.00962214	CD86/NLRP3/HLX/CD80/IL12RB1/CCL19/IL12B/TNFSF4
GO_REGULATION_OF_SUPEROXIDE_ANION_GENERATION	GO_REGULATION_OF_SUPEROXIDE_ANION_GENERATION	8/2047	22/18046	0.00199535	0.0126955	0.00962214	ITGB2/ACP5/TYROBP/ITGAM/CLEC7A/TGFB1/GNAI2/FPR2
GO_REGULATION_OF_URINE_VOLUME	GO_REGULATION_OF_URINE_VOLUME	8/2047	22/18046	0.00199535	0.0126955	0.00962214	ADORA2A/AKR1B1/NPR1/GNAI2/OPRL1/EDNRB/AVPR2/SLC4A1
GO_VITAMIN_D_METABOLIC_PROCESS	GO_VITAMIN_D_METABOLIC_PROCESS	8/2047	22/18046	0.00199535	0.0126955	0.00962214	GFI1/LGMN/SNAI2/IL1B/IFNG/TNF/GC/CYP27A1
GO_BONE_CELL_DEVELOPMENT	GO_BONE_CELL_DEVELOPMENT	11/2047	37/18046	0.00201508	0.0127796	0.00968586	TYROBP/LILRB1/FLI1/SH2B3/GPR68/PIP4K2A/FAM20C/TAL1/FBN1/PTPN6/ZNF385A
GO_REGULATION_OF_DEFENSE_RESPONSE_TO_VIRUS_BY_HOST	GO_REGULATION_OF_DEFENSE_RESPONSE_TO_VIRUS_BY_HOST	11/2047	37/18046	0.00201508	0.0127796	0.00968586	LILRB1/APOBEC3G/IL12RB1/IL27/IL12B/AIM2/IL1B/MMP12/TNFAIP3/APOBEC3F/STAT1
GO_REGULATION_OF_VASCULAR_PERMEABILITY	GO_REGULATION_OF_VASCULAR_PERMEABILITY	11/2047	37/18046	0.00201508	0.0127796	0.00968586	ADORA2A/TGFB1/CDH5/NPR1/RAMP2/TEK/BMP6/PDE2A/SLIT2/CXCR2/TRPV4
GO_AMINOGLYCAN_CATABOLIC_PROCESS	GO_AMINOGLYCAN_CATABOLIC_PROCESS	16/2047	65/18046	0.00202871	0.0128522	0.00974085	CHIT1/TGFB1/PGLYRP1/FMOD/ARSB/GPC3/DCN/LYVE1/BGN/OGN/STAB2/LUM/VCAN/GPC6/ACAN/OMD
GO_MYELOID_CELL_HOMEOSTASIS	GO_MYELOID_CELL_HOMEOSTASIS	29/2047	147/18046	0.0020336	0.0128692	0.00975381	SPI1/HCLS1/PIK3CD/FCER1G/NCKAP1L/SH2B3/MAFB/JAK3/IKZF1/CCR2/ETS1/FOXP3/HMOX1/PDE4B/TAL1/AXL/GATA3/ADGRF5/ALAS2/JAM3/GATA1/MERTK/IL6/CXCR2/ITPKB/STAT1/KLF2/SLC4A1/JAK2
GO_RESPONSE_TO_PROSTAGLANDIN	GO_RESPONSE_TO_PROSTAGLANDIN	10/2047	32/18046	0.00211384	0.0133627	0.0101278	CCL19/GNG2/CCR7/P2RY6/PTGFR/CCL21/PTGDR/SFRP1/TNFSF4/AANAT
GO_DNA_DEMETHYLATION	GO_DNA_DEMETHYLATION	9/2047	27/18046	0.0021254	0.0133782	0.0101395	APOBEC3G/APOBEC3H/APOBEC3D/GATA3/APOBEC3A/APOBEC3C/APOBEC3F/APOBEC2/DPPA3
GO_NEGATIVE_REGULATION_OF_OSTEOCLAST_DIFFERENTIATION	GO_NEGATIVE_REGULATION_OF_OSTEOCLAST_DIFFERENTIATION	9/2047	27/18046	0.0021254	0.0133782	0.0101395	LILRB4/LILRB1/MAFB/LILRB3/CCL3/FBN1/SFRP1/TLR4/GPR55
GO_POSITIVE_REGULATION_OF_COLLAGEN_METABOLIC_PROCESS	GO_POSITIVE_REGULATION_OF_COLLAGEN_METABOLIC_PROCESS	9/2047	27/18046	0.0021254	0.0133782	0.0101395	VIM/ENG/TGFB1/PDGFRB/F2R/ARRB2/TGFB3/RGCC/SERPINF2
GO_RESPONSE_TO_PROTOZOAN	GO_RESPONSE_TO_PROTOZOAN	9/2047	27/18046	0.0021254	0.0133782	0.0101395	CLEC7A/IRF4/TSPAN32/CD40/GBP4/SLC11A1/IL12B/BATF/DEFA1B
GO_NEGATIVE_REGULATION_OF_ION_TRANSPORT	GO_NEGATIVE_REGULATION_OF_ION_TRANSPORT	31/2047	161/18046	0.00217343	0.0136659	0.0103576	LILRB1/MMP9/CD33/CLIC2/LILRB2/DYSF/REM1/ICAM1/HAMP/KCNE1/OPRL1/KEL/HTR1B/NOS3/TLR9/BCL2/THBS1/ACTN2/WNK3/KCNE4/HECW1/GSTM2/LEP/GNAO1/SYT11/KCNE2/TWIST1/SFRP4/ADCYAP1/SERPINE2/VIP
GO_ORGANIC_ACID_BINDING	GO_ORGANIC_ACID_BINDING	38/2047	209/18046	0.00220567	0.0138538	0.0105	FCN1/APOC1/ST8SIA4/PTGDS/STAB1/CD33/HAPLN3/FOLR2/ALOX5AP/SIGLEC11/HBB/CYP26B1/CD22/P4HA3/HBA1/GLUL/PSAP/GRIN3A/NOS3/LYVE1/HBD/HBA2/ALAS2/TDO2/SELP/MAG/STAB2/SLC1A3/TNFAIP6/VCAN/PYGL/DPYS/DBH/FABP4/FABP3/ACAN/CYP26C1/HBE1
GO_JNK_CASCADE	GO_JNK_CASCADE	39/2047	216/18046	0.00221546	0.0139004	0.0105354	FGD2/NCF1/SH2D3C/ZEB2/FCGR2B/SLAMF1/MAP4K1/ARHGEF6/CD27/FLT4/TLR6/RASSF2/CCL19/CD40LG/CCR7/MDFIC/CCL21/TLR9/FZD4/IL1B/PER1/ROR2/RASGRP1/SFRP1/SH3RF3/TLR4/MAPK10/NOD2/PTPN22/TNF/TRPV4/SFRP2/CARD9/BIRC7/FZD8/MMP8/DACT1/SERPINF2/TIAM1
GO_RESPONSE_TO_CAMP	GO_RESPONSE_TO_CAMP	21/2047	96/18046	0.00221817	0.0139026	0.010537	PTAFR/PIK3CG/MMP19/KCNE1/CRHBP/AQP9/TEK/PLA2G5/WT1/PDE2A/DUSP1/SPARC/PER1/THBD/CDO1/WNT10B/IGFBP5/COL1A1/STAT1/AANAT/SLC5A5
GO_UNSATURATED_FATTY_ACID_BIOSYNTHETIC_PROCESS	GO_UNSATURATED_FATTY_ACID_BIOSYNTHETIC_PROCESS	14/2047	54/18046	0.00224807	0.014075	0.0106677	PTGDS/ALOX15B/ALOX5AP/CD74/LTC4S/HPGDS/ABCD2/PTGS1/PTGIS/AVPR1A/ELOVL2/IL1B/ALOX5/TBXAS1
GO_REGULATION_OF_EPITHELIAL_TO_MESENCHYMAL_TRANSITION	GO_REGULATION_OF_EPITHELIAL_TO_MESENCHYMAL_TRANSITION	20/2047	90/18046	0.00229308	0.0143262	0.0108581	ENG/GLIPR2/TGFB1/VASN/PDPN/TGFB3/PHLDB1/IL1B/LOXL2/SFRP1/RGCC/HPN/IL6/COL1A1/SFRP2/EPHA3/TWIST1/DACT3/GREM1/TIAM1
GO_ROOF_OF_MOUTH_DEVELOPMENT	GO_ROOF_OF_MOUTH_DEVELOPMENT	20/2047	90/18046	0.00229308	0.0143262	0.0108581	MMP25/MSC/LRRC32/TCF21/MEF2C/LOXL3/TBX1/TGFB3/TBX2/FZD2/SNAI2/MEOX2/WNT9B/GLI3/PRRX1/CLDN5/PDGFRA/BNC2/TWIST1/HAND2
GO_CHEMICAL_SYNAPTIC_TRANSMISSION_POSTSYNAPTIC	GO_CHEMICAL_SYNAPTIC_TRANSMISSION_POSTSYNAPTIC	23/2047	109/18046	0.00231596	0.0144538	0.0109548	P2RX7/ADORA2A/S1PR2/LRRK2/P2RX1/NETO1/ARRB2/MEF2C/SHANK3/CHRNA1/DLG4/ADRB2/SLC17A7/CHRNA6/RELN/NLGN2/CHRNE/GRIK5/SHANK1/TMEM108/P2RX2/GHRL/P2RX5
GO_POSITIVE_REGULATION_OF_CALCIUM_ION_TRANSMEMBRANE_TRANSPORT	GO_POSITIVE_REGULATION_OF_CALCIUM_ION_TRANSMEMBRANE_TRANSPORT	17/2047	72/18046	0.00241447	0.0150367	0.0113966	CXCL9/RAMP3/CXCL10/APLNR/F2RL3/P2RY6/THY1/F2R/CD19/STAC3/CX3CL1/PLCG2/IL13/EHD3/CXCL11/GSTM2/KCNE2
GO_RESPONSE_TO_ESTROGEN	GO_RESPONSE_TO_ESTROGEN	17/2047	72/18046	0.00241447	0.0150367	0.0113966	ESR1/ZNF366/HMOX1/ARID5A/DHH/PDGFRB/ARSB/CRHBP/GATA3/TEK/MMP14/TGFB3/SERPINB9/GLI3/SFRP1/GHRL/CD24
GO_NEGATIVE_REGULATION_OF_INTERLEUKIN_17_PRODUCTION	GO_NEGATIVE_REGULATION_OF_INTERLEUKIN_17_PRODUCTION	7/2047	18/18046	0.00244846	0.0152162	0.0115326	NCKAP1L/FOXP3/IL12B/IFNG/IL27RA/TLR4/TNFSF4
GO_POSITIVE_REGULATION_OF_LYMPHOCYTE_APOPTOTIC_PROCESS	GO_POSITIVE_REGULATION_OF_LYMPHOCYTE_APOPTOTIC_PROCESS	7/2047	18/18046	0.00244846	0.0152162	0.0115326	P2RX7/CCL5/CD274/PDCD1/ADAM8/IDO1/LGALS9
GO_PROTEIN_LIPID_COMPLEX	GO_PROTEIN_LIPID_COMPLEX	11/2047	38/18046	0.00254968	0.0158118	0.011984	APOE/PLA2G7/APOC1/MSR1/APOBR/CETP/LPL/APOC2/APOL1/CLU/PLTP
GO_SALIVARY_GLAND_DEVELOPMENT	GO_SALIVARY_GLAND_DEVELOPMENT	11/2047	38/18046	0.00254968	0.0158118	0.011984	TGFB1/NRP1/PLXND1/TGFB3/TGM2/SNAI2/HGF/LAMA1/FGF7/TNF/NKX3-1
GO_NUCLEOBASE_CONTAINING_SMALL_MOLECULE_CATABOLIC_PROCESS	GO_NUCLEOBASE_CONTAINING_SMALL_MOLECULE_CATABOLIC_PROCESS	13/2047	49/18046	0.00255491	0.0158275	0.011996	APOBEC3G/APOBEC3H/TYMP/MGAT1/APOBEC3D/ENTPD1/DPYD/APOBEC3A/APOBEC3C/APOBEC3F/ADA/DPYS/APOBEC2
GO_SKELETAL_SYSTEM_MORPHOGENESIS	GO_SKELETAL_SYSTEM_MORPHOGENESIS	42/2047	239/18046	0.0026038	0.0161134	0.0122126	ACP5/FGR/CHST11/TIFAB/P2RX7/PHOSPHO1/TMEM119/COL14A1/COL6A2/COL6A1/HOXD8/CYP26B1/ALPL/MEF2C/TEK/ANXA6/MMP2/MMP14/BMP6/TBX1/TGFB3/COL6A3/WNT9B/GLI3/ROR2/SFRP1/PRRX1/WNT10B/COL1A1/MGP/TRPV4/SFRP2/PDGFRA/MMP13/PAX5/TCF15/TWIST1/MATN3/VIT/SFRP4/GREM1/ACAN
GO_ICOSANOID_BIOSYNTHETIC_PROCESS	GO_ICOSANOID_BIOSYNTHETIC_PROCESS	14/2047	55/18046	0.00270649	0.0166962	0.0126543	PTGDS/GGT5/GGTA1P/ALOX5AP/CD74/LTC4S/HPGDS/PTGS1/PLA2G5/PTGIS/AVPR1A/IL1B/ALOX5/TBXAS1
GO_TERTIARY_GRANULE_LUMEN	GO_TERTIARY_GRANULE_LUMEN	14/2047	55/18046	0.00270649	0.0166962	0.0126543	OSCAR/MMP9/CHIT1/CFP/PGLYRP1/HBB/CTSD/CTSS/PTPN6/TNFAIP6/METTL7A/MMP8/PPBP/PTX3
GO_ZYMOGEN_ACTIVATION	GO_ZYMOGEN_ACTIVATION	14/2047	55/18046	0.00270649	0.0166962	0.0126543	C1R/CTSZ/LGMN/MMP14/CLEC3B/IFI16/THBS1/HPN/SERPINE1/PLAU/CIDEB/CYFIP2/SERPINE2/SERPINF2
GO_GRANULOCYTE_DIFFERENTIATION	GO_GRANULOCYTE_DIFFERENTIATION	10/2047	33/18046	0.00272893	0.0167818	0.0127192	SPI1/C1QC/HCLS1/EVI2B/CEBPE/TAL1/ZBTB46/GATA1/CBFA2T3/CSF2
GO_HYDROGEN_PEROXIDE_CATABOLIC_PROCESS	GO_HYDROGEN_PEROXIDE_CATABOLIC_PROCESS	10/2047	33/18046	0.00272893	0.0167818	0.0127192	HBB/HBA1/GPX1/HBD/HBA2/PXDNL/PXDN/MPO/GPX3/HBE1
GO_WNT_PROTEIN_BINDING	GO_WNT_PROTEIN_BINDING	10/2047	33/18046	0.00272893	0.0167818	0.0127192	FZD2/FRZB/RECK/FZD4/ROR2/SFRP1/SFRP2/APCDD1L/FZD8/SFRP4
GO_AXON_ENSHEATHMENT_IN_CENTRAL_NERVOUS_SYSTEM	GO_AXON_ENSHEATHMENT_IN_CENTRAL_NERVOUS_SYSTEM	8/2047	23/18046	0.00275866	0.0168939	0.0128042	TENM4/KCNJ10/TLR2/MAG/PLP1/CLU/ASPA/SOX10
GO_BRANCHING_INVOLVED_IN_SALIVARY_GLAND_MORPHOGENESIS	GO_BRANCHING_INVOLVED_IN_SALIVARY_GLAND_MORPHOGENESIS	8/2047	23/18046	0.00275866	0.0168939	0.0128042	NRP1/PLXND1/TGM2/SNAI2/HGF/LAMA1/FGF7/TNF
GO_REGULATION_OF_MEMBRANE_PROTEIN_ECTODOMAIN_PROTEOLYSIS	GO_REGULATION_OF_MEMBRANE_PROTEIN_ECTODOMAIN_PROTEOLYSIS	8/2047	23/18046	0.00275866	0.0168939	0.0128042	APOE/TIMP3/ADAM8/IL1B/IFNG/TNFRSF1B/TIMP1/TNF
GO_REGULATION_OF_NON_CANONICAL_WNT_SIGNALING_PATHWAY	GO_REGULATION_OF_NON_CANONICAL_WNT_SIGNALING_PATHWAY	8/2047	23/18046	0.00275866	0.0168939	0.0128042	GPC3/RNF213/DAAM2/SFRP1/SFRP2/SFRP4/DACT1/TIAM1
GO_POSITIVE_REGULATION_OF_ACTIN_FILAMENT_BUNDLE_ASSEMBLY	GO_POSITIVE_REGULATION_OF_ACTIN_FILAMENT_BUNDLE_ASSEMBLY	15/2047	61/18046	0.00279385	0.0170916	0.012954	PLEK/GPR65/ARHGEF15/EVL/NRP1/PPM1F/TGFB3/CX3CL1/SYNPO/SFRP1/SORBS3/RGCC/LPAR1/MYOC/SERPINF2
GO_REPLACEMENT_OSSIFICATION	GO_REPLACEMENT_OSSIFICATION	9/2047	28/18046	0.00282096	0.0170969	0.012958	PHOSPHO1/TMEM119/ALPL/MEF2C/TEK/MMP14/BMP6/COL1A1/MMP13
GO_ENDOCHONDRAL_BONE_MORPHOGENESIS	GO_ENDOCHONDRAL_BONE_MORPHOGENESIS	17/2047	73/18046	0.00282133	0.0170969	0.012958	PHOSPHO1/TMEM119/COL14A1/COL6A2/COL6A1/ALPL/MEF2C/TEK/ANXA6/MMP14/BMP6/COL6A3/COL1A1/TRPV4/MMP13/MATN3/VIT
GO_REGULATION_OF_NEUROTRANSMITTER_RECEPTOR_ACTIVITY	GO_REGULATION_OF_NEUROTRANSMITTER_RECEPTOR_ACTIVITY	17/2047	73/18046	0.00282133	0.0170969	0.012958	CCR2/CCL2/CRHBP/NETO1/MEF2C/SHANK3/DLG4/ADRB2/IFNG/RELN/NLGN2/ACTN2/RGS9/SHANK1/SHISA8/GRIA1/NPTX2
GO_COLLAGEN_ACTIVATED_SIGNALING_PATHWAY	GO_COLLAGEN_ACTIVATED_SIGNALING_PATHWAY	6/2047	14/18046	0.0028296	0.0170969	0.012958	OSCAR/COL4A1/COL4A2/ITGA11/COL1A1/DDR2
GO_DNA_DEAMINATION	GO_DNA_DEAMINATION	6/2047	14/18046	0.0028296	0.0170969	0.012958	APOBEC3G/APOBEC3H/APOBEC3D/APOBEC3A/APOBEC3C/APOBEC3F
GO_PLATELET_DENSE_GRANULE_LUMEN	GO_PLATELET_DENSE_GRANULE_LUMEN	6/2047	14/18046	0.0028296	0.0170969	0.012958	RARRES2/CTSW/ITIH4/ITIH3/TIMP3/CLEC3B
GO_POSITIVE_REGULATION_OF_T_CELL_APOPTOTIC_PROCESS	GO_POSITIVE_REGULATION_OF_T_CELL_APOPTOTIC_PROCESS	6/2047	14/18046	0.0028296	0.0170969	0.012958	CCL5/CD274/PDCD1/ADAM8/IDO1/LGALS9
GO_REGULATION_OF_ENDOTHELIAL_CELL_DEVELOPMENT	GO_REGULATION_OF_ENDOTHELIAL_CELL_DEVELOPMENT	6/2047	14/18046	0.0028296	0.0170969	0.012958	CDH5/S1PR2/IL1B/CLDN5/TNF/S1PR3
GO_REGULATION_OF_NATURAL_KILLER_CELL_DIFFERENTIATION	GO_REGULATION_OF_NATURAL_KILLER_CELL_DIFFERENTIATION	6/2047	14/18046	0.0028296	0.0170969	0.012958	FLT3LG/ZNF683/PGLYRP1/AXL/PRDM1/RASGRP1
GO_RESPONSE_TO_INTERLEUKIN_2	GO_RESPONSE_TO_INTERLEUKIN_2	6/2047	14/18046	0.0028296	0.0170969	0.012958	IL2RB/JAK3/IL2RA/STAT5A/IL2RG/IL2
GO_T_HELPER_2_CELL_DIFFERENTIATION	GO_T_HELPER_2_CELL_DIFFERENTIATION	6/2047	14/18046	0.0028296	0.0170969	0.012958	CD86/NLRP3/HLX/GATA3/BATF/TNFSF4
GO_TITIN_BINDING	GO_TITIN_BINDING	6/2047	14/18046	0.0028296	0.0170969	0.012958	ACTN2/ANKRD2/MYBPC3/MYBPC1/ANKRD1/TRIM63
GO_VASCULAR_ENDOTHELIAL_GROWTH_FACTOR_SIGNALING_PATHWAY	GO_VASCULAR_ENDOTHELIAL_GROWTH_FACTOR_SIGNALING_PATHWAY	12/2047	44/18046	0.00287547	0.0171384	0.0129895	FLT4/ADGRA2/FLT3/NRP1/PDGFRB/KDR/DCN/VEGFC/ADAMTS3/PGF/PDGFRA/CCBE1
GO_ANATOMICAL_STRUCTURE_REGRESSION	GO_ANATOMICAL_STRUCTURE_REGRESSION	5/2047	10/18046	0.0028802	0.0171384	0.0129895	SPI1/NINJ1/GLI1/CD248/AMHR2
GO_BONE_TRABECULA_FORMATION	GO_BONE_TRABECULA_FORMATION	5/2047	10/18046	0.0028802	0.0171384	0.0129895	MMP2/SFRP1/WNT10B/COL1A1/GREM1
GO_HAPTOGLOBIN_BINDING	GO_HAPTOGLOBIN_BINDING	5/2047	10/18046	0.0028802	0.0171384	0.0129895	HBB/HBA1/HBD/HBA2/HBE1
GO_MICROFIBRIL	GO_MICROFIBRIL	5/2047	10/18046	0.0028802	0.0171384	0.0129895	ADAMTS10/FBN1/MFAP5/MFAP4/MFAP2
GO_NEGATIVE_REGULATION_OF_T_HELPER_17_TYPE_IMMUNE_RESPONSE	GO_NEGATIVE_REGULATION_OF_T_HELPER_17_TYPE_IMMUNE_RESPONSE	5/2047	10/18046	0.0028802	0.0171384	0.0129895	TBX21/FOXP3/LOXL3/IL27RA/IL2
GO_POSITIVE_REGULATION_OF_B_CELL_RECEPTOR_SIGNALING_PATHWAY	GO_POSITIVE_REGULATION_OF_B_CELL_RECEPTOR_SIGNALING_PATHWAY	5/2047	10/18046	0.0028802	0.0171384	0.0129895	NFAM1/CMTM3/PRKCH/PRKCB/STAP1
GO_POSITIVE_REGULATION_OF_ISOTYPE_SWITCHING_TO_IGG_ISOTYPES	GO_POSITIVE_REGULATION_OF_ISOTYPE_SWITCHING_TO_IGG_ISOTYPES	5/2047	10/18046	0.0028802	0.0171384	0.0129895	TBX21/PTPRC/CD28/CD40/IL2
GO_POSITIVE_REGULATION_OF_MHC_CLASS_II_BIOSYNTHETIC_PROCESS	GO_POSITIVE_REGULATION_OF_MHC_CLASS_II_BIOSYNTHETIC_PROCESS	5/2047	10/18046	0.0028802	0.0171384	0.0129895	TMEM106A/CIITA/IFNG/TLR4/JAK2
GO_REGULATION_OF_CHEMOKINE_MEDIATED_SIGNALING_PATHWAY	GO_REGULATION_OF_CHEMOKINE_MEDIATED_SIGNALING_PATHWAY	5/2047	10/18046	0.0028802	0.0171384	0.0129895	TREM2/SH2B3/CCL5/SLIT3/SLIT2
GO_RESPONSE_TO_INTERLEUKIN_9	GO_RESPONSE_TO_INTERLEUKIN_9	5/2047	10/18046	0.0028802	0.0171384	0.0129895	JAK3/IL9R/STAT5A/IL2RG/STAT1
GO_RESPONSE_TO_LIPOTEICHOIC_ACID	GO_RESPONSE_TO_LIPOTEICHOIC_ACID	5/2047	10/18046	0.0028802	0.0171384	0.0129895	TREM2/CD14/CD36/TLR2/TLR4
GO_SMOOTH_MUSCLE_CELL_CHEMOTAXIS	GO_SMOOTH_MUSCLE_CELL_CHEMOTAXIS	5/2047	10/18046	0.0028802	0.0171384	0.0129895	AIF1/PDGFRB/SLIT2/LPAR1/PDGFD
GO_SUPEROXIDE_GENERATING_NADPH_OXIDASE_ACTIVATOR_ACTIVITY	GO_SUPEROXIDE_GENERATING_NADPH_OXIDASE_ACTIVATOR_ACTIVITY	5/2047	10/18046	0.0028802	0.0171384	0.0129895	NCF1/NCF1C/NCF1B/NCF2/NCF4
GO_TETRASPANIN_ENRICHED_MICRODOMAIN	GO_TETRASPANIN_ENRICHED_MICRODOMAIN	5/2047	10/18046	0.0028802	0.0171384	0.0129895	SCIMP/SAMHD1/PDPN/TSPAN33/TSPAN9
GO_POSITIVE_REGULATION_OF_SYNAPTIC_TRANSMISSION	GO_POSITIVE_REGULATION_OF_SYNAPTIC_TRANSMISSION	31/2047	164/18046	0.00292259	0.017373	0.0131673	APOE/TYROBP/CCR2/LILRB2/ADORA2A/KMO/CCL2/NTRK1/LGMN/NETO1/ARRB2/SHANK3/DLG4/FAM107A/S100B/GLUL/ADRB2/CX3CR1/ROR2/RELN/NLGN2/SLC1A3/CLSTN3/LAMA2/SHANK1/RETN/NRGN/TNF/ADCYAP1/CALB1/SERPINE2
GO_REGULATION_OF_OSTEOBLAST_DIFFERENTIATION	GO_REGULATION_OF_OSTEOBLAST_DIFFERENTIATION	25/2047	124/18046	0.00295058	0.0175217	0.01328	RASSF2/TMEM119/FAM20C/MEF2C/BMP6/GLI1/RORB/SNAI2/HGF/CHRD/GLI3/IL6R/IGF1/TWIST2/SFRP1/WNT10B/IGFBP5/IL6/GDF10/TNF/SFRP2/DDR2/TWIST1/GREM1/HAND2
GO_REGENERATION	GO_REGENERATION	36/2047	199/18046	0.0030911	0.0183376	0.0138984	SCARF1/LCP1/C5AR1/HMOX1/DYSF/FLT3/NINJ1/HAMP/AXL/THY1/CXCL12/GLI1/HGF/GPX1/BCL2/NNMT/SGCA/GLI3/MAG/IGF1/PRRX1/MYOZ1/JAM3/WNT10B/ANGPT2/PGF/NR4A3/POSTN/RTN4RL2/NINJ2/SPP1/MUSTN1/NTRK3/GATA4/JAK2/RGMA
GO_DIGESTIVE_TRACT_MORPHOGENESIS	GO_DIGESTIVE_TRACT_MORPHOGENESIS	13/2047	50/18046	0.0031004	0.0183742	0.0139261	HLX/TCF21/SOX17/GLI1/BCL2/GLI3/SFRP1/NKX2-3/SFRP2/PDGFRA/GATA4/DACT1/SOX10
GO_HORMONE_BINDING	GO_HORMONE_BINDING	22/2047	105/18046	0.00312206	0.0184349	0.0139721	NPR1/CALCRL/CRHBP/RAMP2/CHRNA1/VIPR2/AVPR1A/CHRNA6/NR3C1/CHRNE/AMHR2/ADCYAP1R1/EDNRB/CDH13/HCRTR1/MCHR1/MLNR/CCKBR/PTH1R/GHR/ALDH1A3/GLP2R
GO_MUSCLE_CELL_MIGRATION	GO_MUSCLE_CELL_MIGRATION	22/2047	105/18046	0.00312206	0.0184349	0.0139721	AIF1/PLEKHO1/CCL5/NRP1/PDGFRB/P2RY6/THBS4/MEF2C/DOCK4/BCL2/SLIT2/ADAMTS1/IGF1/ITGB3/IGFBP5/LPAR1/SERPINE1/NR4A3/POSTN/PLAU/SMO/PDGFD
GO_SENSORY_PERCEPTION_OF_PAIN	GO_SENSORY_PERCEPTION_OF_PAIN	22/2047	105/18046	0.00312206	0.0184349	0.0139721	P2RX7/PTAFR/CCR2/CCL3/CCL2/FYN/NTRK1/CXCR4/OPRL1/NDN/F2R/CXCL12/ARRB2/IL12B/PROK2/CNR2/NLGN2/PHF24/TMEM100/EDNRB/ADCYAP1/VIP
GO_VOLTAGE_GATED_POTASSIUM_CHANNEL_ACTIVITY	GO_VOLTAGE_GATED_POTASSIUM_CHANNEL_ACTIVITY	19/2047	86/18046	0.00312318	0.0184349	0.0139721	KCNA3/KCNJ5/KCNE1/KCNG2/KCNAB2/KCNJ10/KCNJ8/KCNJ15/KCNE4/KCNAB3/KCNQ5/KCNS2/LRRC55/KCNE2/LRRC38/KCNT2/KCNMA1/KCNA5/KCNC3
GO_REGULATION_OF_BLOOD_CIRCULATION	GO_REGULATION_OF_BLOOD_CIRCULATION	50/2047	299/18046	0.00317671	0.0187321	0.0141974	PTAFR/PIK3CG/CLIC2/HRH2/TBXA2R/ADORA3/PDE4B/ICAM1/NPR1/KCNJ5/GJA5/KCNE1/SCN1B/FXYD1/P2RX1/MYL4/F2R/KCNG2/DOCK4/TBX2/ITPR1/NOS3/AVPR1A/RNLS/EHD3/CD38/FXYD6/ATP1B2/KCNE4/SCN4B/ABCC9/FXYD7/SMTNL1/CELF2/IL2/HRC/GSTM2/ADA/LEP/GNAO1/DBH/KCNE2/AVPR2/GATA4/ATP2A3/SNTA1/JAK2/KCNA5/GHRL/CACNG6
GO_RAS_PROTEIN_SIGNAL_TRANSDUCTION	GO_RAS_PROTEIN_SIGNAL_TRANSDUCTION	70/2047	447/18046	0.00319486	0.0188202	0.0142641	DOK2/CYTH4/APOE/FGD2/WAS/AIF1/RASAL3/PREX1/DOK3/RASGRP4/VAV1/RHOH/ARHGDIB/RAB33A/ARHGEF6/P2RY8/ELMO1/GRAP2/RAC2/GPR65/P2RY10/ARHGEF15/RASIP1/HEG1/PECAM1/LAT/NRP1/PDGFRB/NTRK1/F2RL3/FGD3/RASGRP2/GPR174/RASGRP3/CSF1/DOK1/GPR18/RASL12/NGFR/GPR4/F2R/RAB7B/PDPN/GRAP/MAPK11/RAB44/NTN1/RAB31/ABCA1/RAB39B/IGF1/RASGRP1/RHOJ/FGD5/COL1A2/GPR55/COL3A1/ITPKB/LPAR1/MRAS/RAB37/CDH13/FGD1/MYOC/LPAR4/ARHGEF25/JAK…
GO_SIGNALING_ADAPTOR_ACTIVITY	GO_SIGNALING_ADAPTOR_ACTIVITY	21/2047	99/18046	0.00328282	0.019319	0.0146422	DOK2/SH2D3C/SLA/SH2B3/GRAP2/CD3E/CD28/CD3G/TRAT1/SH2D1A/LAT/SLA2/LRRK2/GRAP/CLNK/SHANK3/FCRL2/STAP1/SH2D2A/SHANK1/CHN1
GO_POSTSYNAPTIC_SPECIALIZATION_ORGANIZATION	GO_POSTSYNAPTIC_SPECIALIZATION_ORGANIZATION	10/2047	34/18046	0.00347904	0.0204393	0.0154913	LILRB2/LRRC4B/SHANK3/NRXN2/RELN/NLGN2/SHANK1/LRFN1/TMEM108/NTRK3
GO_ANCHORED_COMPONENT_OF_EXTERNAL_SIDE_OF_PLASMA_MEMBRANE	GO_ANCHORED_COMPONENT_OF_EXTERNAL_SIDE_OF_PLASMA_MEMBRANE	7/2047	19/18046	0.00350099	0.0204393	0.0154913	CD14/FOLR2/THY1/GP1BA/GPIHBP1/IGSF21/CD24
GO_GAS_TRANSPORT	GO_GAS_TRANSPORT	7/2047	19/18046	0.00350099	0.0204393	0.0154913	CYGB/HBB/IPCEF1/HBA1/HBD/HBA2/HBE1
GO_GASTRIC_ACID_SECRETION	GO_GASTRIC_ACID_SECRETION	7/2047	19/18046	0.00350099	0.0204393	0.0154913	HRH2/OPRL1/SNX10/SGK1/CCKBR/GHRL/SLC9A4
GO_LYMPH_VESSEL_MORPHOGENESIS	GO_LYMPH_VESSEL_MORPHOGENESIS	7/2047	19/18046	0.00350099	0.0204393	0.0154913	VASH1/ACVRL1/FLT4/PDPN/SOX18/VEGFC/CCBE1
GO_PODOSOME_ASSEMBLY	GO_PODOSOME_ASSEMBLY	7/2047	19/18046	0.00350099	0.0204393	0.0154913	HCK/BIN2/LCP1/MSN/FSCN1/CSF2/TNF
GO_POSITIVE_REGULATION_OF_ACTIN_CYTOSKELETON_REORGANIZATION	GO_POSITIVE_REGULATION_OF_ACTIN_CYTOSKELETON_REORGANIZATION	7/2047	19/18046	0.00350099	0.0204393	0.0154913	HCK/HCLS1/FES/NRP1/TEK/STAP1/NTRK3
GO_REGULATION_OF_SYSTEMIC_ARTERIAL_BLOOD_PRESSURE_BY_CIRCULATORY_RENIN_ANGIOTENSIN	GO_REGULATION_OF_SYSTEMIC_ARTERIAL_BLOOD_PRESSURE_BY_CIRCULATORY_RENIN_ANGIOTENSIN	7/2047	19/18046	0.00350099	0.0204393	0.0154913	CTSZ/GJA5/F2R/SUCNR1/CPA3/CTSG/CMA1
GO_DIGESTIVE_SYSTEM_DEVELOPMENT	GO_DIGESTIVE_SYSTEM_DEVELOPMENT	28/2047	146/18046	0.00366633	0.0213833	0.0162067	HLX/HRH2/RARRES2/TCF21/SOX17/TGFB3/PRDM1/TBX2/GLI1/BCL2/GLI3/SFRP1/DCHS1/MIXL1/COL3A1/NKX2-3/EDNRB/TNF/SFRP2/PDGFRA/ADA/SMO/CLMP/GATA4/CCKBR/DACT1/SOX10/BARX1
GO_BASEMENT_MEMBRANE_ORGANIZATION	GO_BASEMENT_MEMBRANE_ORGANIZATION	9/2047	29/18046	0.0036846	0.0214685	0.0162714	RAMP2/NID2/COL4A1/FLRT2/PHLDB1/CTSS/PXDN/HPN/CMA1
GO_INTRINSIC_COMPONENT_OF_EXTERNAL_SIDE_OF_PLASMA_MEMBRANE	GO_INTRINSIC_COMPONENT_OF_EXTERNAL_SIDE_OF_PLASMA_MEMBRANE	8/2047	24/18046	0.00373179	0.0217005	0.0164471	CD14/FOLR2/FLT3LG/THY1/GP1BA/GPIHBP1/IGSF21/CD24
GO_RESPONSE_TO_PROSTAGLANDIN_E	GO_RESPONSE_TO_PROSTAGLANDIN_E	8/2047	24/18046	0.00373179	0.0217005	0.0164471	CCL19/GNG2/CCR7/P2RY6/CCL21/SFRP1/TNFSF4/AANAT
GO_GROWTH_FACTOR_RECEPTOR_BINDING	GO_GROWTH_FACTOR_RECEPTOR_BINDING	26/2047	133/18046	0.00382589	0.0222257	0.0168452	CD300LF/IL12RB1/CDH5/FYN/PDGFRB/EFEMP1/GATA3/IL12B/FLRT2/IL1R1/IL21/TLR9/IL1B/IL6R/VEGFC/ITGB3/PGF/MS4A1/IL6/CSF2/FGF7/IL2/PDGFRA/PDGFD/GREM1/JAK2
GO_NEGATIVE_REGULATION_OF_COAGULATION	GO_NEGATIVE_REGULATION_OF_COAGULATION	14/2047	57/18046	0.00385404	0.0223671	0.0169524	APOE/SH2B3/SERPING1/CD34/GP1BA/NOS3/THBD/THBS1/SERPINE1/FAP/PDGFRA/PLAU/SERPINE2/SERPINF2
GO_REGULATION_OF_PROTEIN_MATURATION	GO_REGULATION_OF_PROTEIN_MATURATION	16/2047	69/18046	0.00387325	0.0224564	0.0170201	NLRP7/CTSZ/LRRK2/CST7/MMP14/CLEC3B/ADAM8/GAS1/THBS1/HPN/SERPINE1/BIRC3/CCBE1/BIRC7/SERPINE2/SERPINF2
GO_EXTRINSIC_APOPTOTIC_SIGNALING_PATHWAY	GO_EXTRINSIC_APOPTOTIC_SIGNALING_PATHWAY	39/2047	223/18046	0.00393847	0.0228121	0.0172896	P2RX7/PTPRC/TNFSF12/CD27/TGFB1/BCL2A1/HMOX1/NRP1/ICAM1/TMC8/FYN/TRAF1/FASLG/TIMP3/CX3CL1/G0S2/SRPX/SNAI2/HGF/NOS3/GPX1/BCL2/IL1B/IFNG/IL6R/TNFRSF1B/IGF1/SFRP1/THBS1/TNFAIP3/GATA1/SERPINE1/CSF2/TNF/IL2/SFRP2/CD70/DBH/JAK2
GO_REGULATION_OF_SYSTEMIC_ARTERIAL_BLOOD_PRESSURE_BY_HORMONE	GO_REGULATION_OF_SYSTEMIC_ARTERIAL_BLOOD_PRESSURE_BY_HORMONE	11/2047	40/18046	0.00396072	0.0229184	0.0173702	CTSZ/GJA5/F2R/SUCNR1/CPA3/NOS3/AVPR1A/AVPR2/CTSG/SERPINF2/CMA1
GO_CELLULAR_RESPONSE_TO_DRUG	GO_CELLULAR_RESPONSE_TO_DRUG	68/2047	436/18046	0.00399719	0.0231067	0.0175129	SLAMF8/SPI1/CYBB/AIF1/VIM/P2RX7/PTAFR/MAP4K1/HRH2/FOLR2/ETS1/SERPINF1/HMOX1/PDE4B/ICAM1/GNG2/FYN/NTRK1/ADCY7/CXCR4/CD69/GNAI2/P2RY12/PPM1F/AXL/LRRK2/HRH4/CRHBP/KDR/ARRB2/IL18RAP/RGS10/MEF2C/HTR1B/HTR7/CYP1B1/PSAP/HGF/PDE2A/TRPM2/SLIT2/AIM2/IL1B/NR3C1/PALM/PTGER1/SFRP1/RGS9/TNFAIP3/IL6/NOD2/PTPN22/NR4A3/TNF/HTR1F/KLF2/MT2A/GSTM2/GNAO1/PDGFD/KCNE2/ALK/MMP3/ANKRD1/SOX10/GNA15/HTR6/NKX3-1
GO_MUSCLE_ORGAN_DEVELOPMENT	GO_MUSCLE_ORGAN_DEVELOPMENT	64/2047	407/18046	0.00424002	0.024404	0.0184962	HLX/TIFAB/ENG/VAMP5/MSC/TGFB1/BASP1/CCM2L/S1PR1/HEG1/CXCL10/HIVEP3/HAMP/PI16/TCF21/HEYL/CYP26B1/KEL/ARRB2/EOMES/MEF2C/TBX1/CHRNA1/STAC3/S100B/DCN/MAPK11/TBX2/UNC45B/GLI1/FZD2/MEOX2/WT1/GPX1/COL6A3/BCL2/SGCA/MEF2B/ITGA11/IGF1/MYOZ1/ANKRD2/LAMA2/EVC/WNT10B/COL3A1/MRAS/SMTNL1/ASB2/WNT2/COL19A1/MYBPC3/NUPR1/SMO/P2RX2/PAX5/TCF15/TWIST1/GREM1/ELN/LOX/ANKRD1/TAGLN/FOXL2
GO_1_PHOSPHATIDYLINOSITOL_3_KINASE_REGULATOR_ACTIVITY	GO_1_PHOSPHATIDYLINOSITOL_3_KINASE_REGULATOR_ACTIVITY	6/2047	15/18046	0.00426727	0.024404	0.0184962	PIK3R5/PIK3R6/SLA2/SOCS3/SOCS1/CCKBR
GO_NADPH_OXIDASE_COMPLEX	GO_NADPH_OXIDASE_COMPLEX	6/2047	15/18046	0.00426727	0.024404	0.0184962	CYBB/NCF1/NCF1C/NCF1B/NCF2/NCF4
GO_OLIGOSACCHARIDE_BINDING	GO_OLIGOSACCHARIDE_BINDING	6/2047	15/18046	0.00426727	0.024404	0.0184962	SELL/LGALS1/LGALS12/LOXL2/SELP/LGALS9
GO_POSITIVE_REGULATION_OF_HORMONE_METABOLIC_PROCESS	GO_POSITIVE_REGULATION_OF_HORMONE_METABOLIC_PROCESS	6/2047	15/18046	0.00426727	0.024404	0.0184962	GATA3/BMP6/IL1B/IFNG/HPN/TNF
GO_POSITIVE_REGULATION_OF_MEMBRANE_PROTEIN_ECTODOMAIN_PROTEOLYSIS	GO_POSITIVE_REGULATION_OF_MEMBRANE_PROTEIN_ECTODOMAIN_PROTEOLYSIS	6/2047	15/18046	0.00426727	0.024404	0.0184962	APOE/ADAM8/IL1B/IFNG/TNFRSF1B/TNF
GO_REGULATION_OF_CD8_POSITIVE_ALPHA_BETA_T_CELL_ACTIVATION	GO_REGULATION_OF_CD8_POSITIVE_ALPHA_BETA_T_CELL_ACTIVATION	6/2047	15/18046	0.00426727	0.024404	0.0184962	LILRB1/NCKAP1L/CD274/SOCS1/IRF1/RUNX3
GO_REGULATION_OF_INTEGRIN_ACTIVATION	GO_REGULATION_OF_INTEGRIN_ACTIVATION	6/2047	15/18046	0.00426727	0.024404	0.0184962	PLEK/RASIP1/P2RY12/CXCL13/SELP/JAM3
GO_REGULATION_OF_PODOSOME_ASSEMBLY	GO_REGULATION_OF_PODOSOME_ASSEMBLY	6/2047	15/18046	0.00426727	0.024404	0.0184962	HCK/LCP1/MSN/FSCN1/CSF2/TNF
GO_RESPONSE_TO_WATER	GO_RESPONSE_TO_WATER	6/2047	15/18046	0.00426727	0.024404	0.0184962	AKR1B1/SIPA1/NTRK1/COL18A1/AVPR1A/MAPK10
GO_VOLTAGE_GATED_POTASSIUM_CHANNEL_ACTIVITY_INVOLVED_IN_CARDIAC_MUSCLE_CELL_ACTION_POTENTIAL_REPOLARIZATION	GO_VOLTAGE_GATED_POTASSIUM_CHANNEL_ACTIVITY_INVOLVED_IN_CARDIAC_MUSCLE_CELL_ACTION_POTENTIAL_REPOLARIZATION	6/2047	15/18046	0.00426727	0.024404	0.0184962	KCNJ5/KCNE1/KCNJ8/KCNE4/KCNE2/KCNA5
GO_EPITHELIAL_CELL_DIFFERENTIATION_INVOLVED_IN_KIDNEY_DEVELOPMENT	GO_EPITHELIAL_CELL_DIFFERENTIATION_INVOLVED_IN_KIDNEY_DEVELOPMENT	12/2047	46/18046	0.00428413	0.0244528	0.0185332	MMP9/BASP1/CD34/GPR4/GATA3/MEF2C/WT1/WNT9B/STAT1/SMO/GREM1/CD24
GO_HETEROPHILIC_CELL_CELL_ADHESION_VIA_PLASMA_MEMBRANE_CELL_ADHESION_MOLECULES	GO_HETEROPHILIC_CELL_CELL_ADHESION_VIA_PLASMA_MEMBRANE_CELL_ADHESION_MOLECULES	12/2047	46/18046	0.00428413	0.0244528	0.0185332	ITGAL/CD6/VCAM1/CD209/ICAM1/TENM4/SCARF2/CADM3/SELP/DCHS1/IGSF21/CEACAM8
GO_ORGAN_GROWTH	GO_ORGAN_GROWTH	36/2047	203/18046	0.00432901	0.024685	0.0187092	SASH3/HLX/ESR1/BASP1/CCM2L/S1PR1/HEG1/COL14A1/PDGFRB/HAMP/PI16/COL6A2/COL6A1/TENM4/MEF2C/ANXA6/PSAP/MAPK11/TBX2/GLI1/WT1/COL6A3/BCL2/RSPO2/IGF1/EVC/FGF7/WNT2/MMP13/LEP/SMO/DDR2/BNC2/MATN3/VIT/GATA4
GO_REGULATION_OF_NMDA_RECEPTOR_ACTIVITY	GO_REGULATION_OF_NMDA_RECEPTOR_ACTIVITY	10/2047	35/18046	0.00438381	0.0249733	0.0189277	CCR2/CCL2/CRHBP/MEF2C/DLG4/IFNG/RELN/ACTN2/RGS9/GRIA1
GO_P38MAPK_CASCADE	GO_P38MAPK_CASCADE	13/2047	52/18046	0.00447543	0.0254459	0.0192858	NCF1/MAP3K3/HGF/DUSP1/IL1B/PER1/GDF6/PTPN22/SPHK1/RELL1/LEP/LGALS9/HAND2
GO_PEPTIDE_HORMONE_BINDING	GO_PEPTIDE_HORMONE_BINDING	13/2047	52/18046	0.00447543	0.0254459	0.0192858	NPR1/CALCRL/CRHBP/RAMP2/VIPR2/AVPR1A/ADCYAP1R1/EDNRB/HCRTR1/CCKBR/PTH1R/GHR/GLP2R
GO_REGULATION_OF_EXTRINSIC_APOPTOTIC_SIGNALING_PATHWAY	GO_REGULATION_OF_EXTRINSIC_APOPTOTIC_SIGNALING_PATHWAY	29/2047	155/18046	0.004549	0.0258392	0.019584	PTPRC/TNFSF12/HMOX1/NRP1/ICAM1/TMC8/FYN/TRAF1/FASLG/TIMP3/CX3CL1/G0S2/SRPX/SNAI2/HGF/NOS3/GPX1/BCL2/IL1B/IGF1/SFRP1/THBS1/TNFAIP3/GATA1/SERPINE1/CSF2/TNF/SFRP2/DBH
GO_HYDROGEN_PEROXIDE_METABOLIC_PROCESS	GO_HYDROGEN_PEROXIDE_METABOLIC_PROCESS	14/2047	58/18046	0.00456081	0.0258813	0.0196158	CYBB/RAC2/FYN/HBB/HBA1/GPX1/HBD/HBA2/PXDNL/PXDN/MPO/GPX3/MMP3/HBE1
GO_PHOSPHATIDYLINOSITOL_3_KINASE_BINDING	GO_PHOSPHATIDYLINOSITOL_3_KINASE_BINDING	9/2047	30/18046	0.00474234	0.0268079	0.0203181	HCST/CORO1A/NLRC3/FYN/PDGFRB/AXL/PIK3AP1/LCK/JAK2
GO_REGULATION_OF_DEFENSE_RESPONSE_TO_VIRUS_BY_VIRUS	GO_REGULATION_OF_DEFENSE_RESPONSE_TO_VIRUS_BY_VIRUS	9/2047	30/18046	0.00474234	0.0268079	0.0203181	HCK/CD4/DOCK2/CD247/ELMO1/CD28/FYN/LCK/CD8B
GO_RESPONSE_TO_PAIN	GO_RESPONSE_TO_PAIN	9/2047	30/18046	0.00474234	0.0268079	0.0203181	GJA4/NTRK1/THBS4/TACR1/RELN/THBS1/EDNRB/DBH/P2RX2
GO_VENTRICULAR_CARDIAC_MUSCLE_CELL_MEMBRANE_REPOLARIZATION	GO_VENTRICULAR_CARDIAC_MUSCLE_CELL_MEMBRANE_REPOLARIZATION	9/2047	30/18046	0.00474234	0.0268079	0.0203181	KCNJ5/GJA5/KCNE1/SCN1B/KCNJ8/KCNE4/SCN4B/KCNE2/SNTA1
GO_AMINO_SUGAR_CATABOLIC_PROCESS	GO_AMINO_SUGAR_CATABOLIC_PROCESS	5/2047	11/18046	0.00478992	0.026819	0.0203265	CHIT1/NAGK/MGAT1/RENBP/NPL
GO_CELLULAR_RESPONSE_TO_INTERFERON_ALPHA	GO_CELLULAR_RESPONSE_TO_INTERFERON_ALPHA	5/2047	11/18046	0.00478992	0.026819	0.0203265	PYHIN1/AXL/GATA3/IFIT3/IFIT2
GO_COMPLEMENT_ACTIVATION_LECTIN_PATHWAY	GO_COMPLEMENT_ACTIVATION_LECTIN_PATHWAY	5/2047	11/18046	0.00478992	0.026819	0.0203265	FCN1/SERPING1/A2M/FCN3/MASP1
GO_CYCLOOXYGENASE_PATHWAY	GO_CYCLOOXYGENASE_PATHWAY	5/2047	11/18046	0.00478992	0.026819	0.0203265	PTGDS/HPGDS/PTGS1/PTGIS/TBXAS1
GO_HAPTOGLOBIN_HEMOGLOBIN_COMPLEX	GO_HAPTOGLOBIN_HEMOGLOBIN_COMPLEX	5/2047	11/18046	0.00478992	0.026819	0.0203265	HBB/HBA1/HBD/HBA2/HBE1
GO_POSITIVE_REGULATION_OF_MICROGLIAL_CELL_ACTIVATION	GO_POSITIVE_REGULATION_OF_MICROGLIAL_CELL_ACTIVATION	5/2047	11/18046	0.00478992	0.026819	0.0203265	TREM2/CCL3/LRRK2/STAP1/MMP8
GO_POSITIVE_REGULATION_OF_PODOSOME_ASSEMBLY	GO_POSITIVE_REGULATION_OF_PODOSOME_ASSEMBLY	5/2047	11/18046	0.00478992	0.026819	0.0203265	LCP1/MSN/FSCN1/CSF2/TNF
GO_POSITIVE_REGULATION_OF_VASCULAR_PERMEABILITY	GO_POSITIVE_REGULATION_OF_VASCULAR_PERMEABILITY	5/2047	11/18046	0.00478992	0.026819	0.0203265	TGFB1/BMP6/PDE2A/CXCR2/TRPV4
GO_REGULATION_OF_CELL_CELL_ADHESION_MEDIATED_BY_INTEGRIN	GO_REGULATION_OF_CELL_CELL_ADHESION_MEDIATED_BY_INTEGRIN	5/2047	11/18046	0.00478992	0.026819	0.0203265	CD3E/CCL5/FERMT3/CXCL13/ADA
GO_REGULATION_OF_T_HELPER_2_CELL_CYTOKINE_PRODUCTION	GO_REGULATION_OF_T_HELPER_2_CELL_CYTOKINE_PRODUCTION	5/2047	11/18046	0.00478992	0.026819	0.0203265	TBX21/NLRP3/GATA3/IL6/RSAD2
GO_COPULATION	GO_COPULATION	7/2047	20/18046	0.00486523	0.0270522	0.0205033	P2RX1/AVPR1A/DDO/EDNRB/ADA/SERPINE2/VIP
GO_NEGATIVE_REGULATION_OF_INTERLEUKIN_6_SECRETION	GO_NEGATIVE_REGULATION_OF_INTERLEUKIN_6_SECRETION	7/2047	20/18046	0.00486523	0.0270522	0.0205033	CD200R1/C5AR2/CD200/IL27RA/BANK1/PTPN22/SYT11
GO_NEGATIVE_REGULATION_OF_TISSUE_REMODELING	GO_NEGATIVE_REGULATION_OF_TISSUE_REMODELING	7/2047	20/18046	0.00486523	0.0270522	0.0205033	P2RX7/TMEM119/CD38/SFRP1/TNFAIP3/IL6/GREM1
GO_RESPONSE_TO_MURAMYL_DIPEPTIDE	GO_RESPONSE_TO_MURAMYL_DIPEPTIDE	7/2047	20/18046	0.00486523	0.0270522	0.0205033	VIM/NLRP1/IRF5/TNFAIP3/NOD2/PTPN22/CARD9
GO_SIALYLATION	GO_SIALYLATION	7/2047	20/18046	0.00486523	0.0270522	0.0205033	ST8SIA4/ST3GAL5/ST6GALNAC6/ST3GAL6/ST8SIA1/ST6GALNAC3/ST3GAL1
GO_SIALYLTRANSFERASE_ACTIVITY	GO_SIALYLTRANSFERASE_ACTIVITY	7/2047	20/18046	0.00486523	0.0270522	0.0205033	ST8SIA4/ST3GAL5/ST6GALNAC6/ST3GAL6/ST8SIA1/ST6GALNAC3/ST3GAL1
GO_TONGUE_DEVELOPMENT	GO_TONGUE_DEVELOPMENT	7/2047	20/18046	0.00486523	0.0270522	0.0205033	CYP26B1/TBX1/GLI3/WNT10B/KCNE2/BNC2/HAND2
GO_GLYCOSYL_COMPOUND_CATABOLIC_PROCESS	GO_GLYCOSYL_COMPOUND_CATABOLIC_PROCESS	11/2047	41/18046	0.00486839	0.0270522	0.0205033	APOBEC3G/APOBEC3H/TYMP/APOBEC3D/DPYD/APOBEC3A/APOBEC3C/APOBEC3F/ADA/DPYS/APOBEC2
GO_ANTIMICROBIAL_HUMORAL_RESPONSE	GO_ANTIMICROBIAL_HUMORAL_RESPONSE	24/2047	122/18046	0.00489706	0.0271859	0.0206046	IGKV3-20/RNASE6/RARRES2/CXCL9/CXCL10/PGLYRP1/CXCL13/CCL13/GNLY/SLC11A1/IGHM/BPI/IGHA2/SPON2/ELANE/IGHA1/CXCL11/JCHAIN/CLU/RNASE3/PF4V1/DEFA1B/CTSG/PPBP
GO_RESPONSE_TO_TRANSFORMING_GROWTH_FACTOR_BETA	GO_RESPONSE_TO_TRANSFORMING_GROWTH_FACTOR_BETA	42/2047	248/18046	0.00515158	0.0285718	0.021655	NRROS/CHST11/HTRA4/ENG/ACVRL1/TGFB1/LRRC32/CDH5/FYN/EMILIN1/FMOD/VASN/LTBP2/HTRA3/ARRB2/MEF2C/CILP/COL4A2/TGFB3/PDE2A/FBN1/CLEC3B/CX3CR1/NR3C1/RUNX3/SFRP1/THBS1/COL1A2/COL1A1/COL3A1/AMHR2/HTRA1/MXRA5/CLDN5/GDF10/WNT2/ITGA8/POSTN/PDGFD/FNDC4/LOX/ANKRD1
GO_BONE_GROWTH	GO_BONE_GROWTH	12/2047	47/18046	0.00517085	0.0286517	0.0217156	COL14A1/COL6A2/COL6A1/ANXA6/COL6A3/EVC/MMP13/LEP/DDR2/BNC2/MATN3/VIT
GO_NEGATIVE_REGULATION_OF_RESPONSE_TO_WOUNDING	GO_NEGATIVE_REGULATION_OF_RESPONSE_TO_WOUNDING	19/2047	90/18046	0.00529447	0.029309	0.0222138	APOE/SH2B3/SIGLEC10/SERPING1/CD34/GP1BA/NOS3/THBD/MYOZ1/THBS1/WFDC1/SERPINE1/FAP/PDGFRA/PLAU/SPP1/SERPINE2/RGMA/SERPINF2
GO_AORTA_DEVELOPMENT	GO_AORTA_DEVELOPMENT	14/2047	59/18046	0.00536879	0.0296925	0.0225044	ENG/ACVRL1/PDGFRB/PLXND1/TBX1/PRDM1/TBX2/PDE2A/COL3A1/PRICKLE1/LEP/MYH10/LOX/NKX3-1
GO_PYRIMIDINE_NUCLEOSIDE_METABOLIC_PROCESS	GO_PYRIMIDINE_NUCLEOSIDE_METABOLIC_PROCESS	10/2047	36/18046	0.00546403	0.0301908	0.0228821	APOBEC3G/APOBEC3H/TYMP/APOBEC3D/DPYD/APOBEC3A/APOBEC3C/APOBEC3F/DPYS/APOBEC2
GO_REGULATION_OF_REGULATED_SECRETORY_PATHWAY	GO_REGULATION_OF_REGULATED_SECRETORY_PATHWAY	29/2047	157/18046	0.00548176	0.0302604	0.0229348	ITGB2/PRAM1/CD84/FGR/CD300A/FCER1G/ITGAM/PTAFR/FCGR2B/CCR2/ADORA2A/RAC2/ADGRE2/FES/HMOX1/GNAI2/LRRK2/P2RX1/PRKCB/HTR1B/GRIN3A/IL13/CHRNA6/DOC2B/GRIK5/UNC13D/PPFIA2/SYT11/LGALS9
GO_RESPONSE_TO_BMP	GO_RESPONSE_TO_BMP	31/2047	171/18046	0.00556402	0.0306856	0.0232571	ENG/ACVRL1/TGFB1/CDH5/HEYL/ADAMTS7/CHRDL1/HTRA3/GATA3/GPC3/BMP6/TGFB3/ZCCHC18/CHRD/FBN1/ROR2/SFRP1/TMEM100/GDF6/FSTL1/AMHR2/HTRA1/GDF10/GDF7/SFRP2/RNF165/SFRP4/GATA4/GREM1/RGMA/ADAMTS12
GO_CARDIAC_CHAMBER_MORPHOGENESIS	GO_CARDIAC_CHAMBER_MORPHOGENESIS	25/2047	130/18046	0.0056124	0.0309234	0.0234373	ENG/TGFB1/CCM2L/HEG1/NRP1/GJA5/HEYL/GATA3/MEF2C/TEK/TBX1/SLIT3/TBX2/FZD2/SMARCD3/NOS3/SLIT2/ADAMTS1/WNT2/SFRP2/MYBPC3/CPE/SMO/GATA4/HAND2
GO_POSITIVE_REGULATION_OF_COLD_INDUCED_THERMOGENESIS	GO_POSITIVE_REGULATION_OF_COLD_INDUCED_THERMOGENESIS	20/2047	97/18046	0.0056674	0.0311972	0.0236449	TRPV2/CCR2/IRF4/CMKLR1/CXCR4/CD36/TSHR/G0S2/ADRB2/IL13/UCP2/LEP/DBH/EBF2/FABP4/ADRB3/JAK2/ADCYAP1/GHRL/MFAP2
GO_REGULATION_OF_POSTSYNAPTIC_MEMBRANE_POTENTIAL	GO_REGULATION_OF_POSTSYNAPTIC_MEMBRANE_POTENTIAL	27/2047	144/18046	0.00585867	0.0322199	0.02442	P2RX7/ADORA2A/S1PR2/LRRK2/P2RX1/NETO1/ARRB2/MEF2C/SHANK3/CHRNA1/DLG4/GRIN3A/ADRB2/SLC17A7/CHRNA6/RELN/GRIK3/NLGN2/CHRNE/GRIK5/SHANK1/TMEM108/GRIA1/P2RX2/ADCYAP1/GHRL/P2RX5
GO_NEURON_DEATH	GO_NEURON_DEATH	56/2047	353/18046	0.00593819	0.0326268	0.0247283	ITGB2/C1QA/APOE/TYROBP/GPNMB/CORO1A/ITGAM/FCGR2B/C5AR1/ADORA2A/CTSZ/TLR6/SERPINF1/CCL5/HMOX1/KMO/CCL3/NRP1/CCL2/FYN/AGAP2/NTRK1/CD200R1/CD34/FASLG/CSF1/AXL/LRRK2/NLRP1/LGMN/NGFR/CD200/F2R/GATA3/ARRB2/MEF2C/TGFB3/CX3CL1/PM20D1/ADAM8/BCL2/IL13/CX3CR1/KIR3DL2/IFNG/MAG/TNFRSF1B/PAK3/TLR4/GRIK5/NR4A3/CLU/TNF/NUPR1/CRLF1/JAK2
GO_MONOSACCHARIDE_BINDING	GO_MONOSACCHARIDE_BINDING	16/2047	72/18046	0.00601512	0.0329878	0.025002	HK3/ENG/MRC1/CLEC4A/CLEC6A/CD209/SLC2A5/COLEC12/P4HA3/CLEC17A/SELP/PYGL/SLC2A3/LGALS9/DBH/CD207
GO_POSITIVE_REGULATION_OF_STRIATED_MUSCLE_CELL_DIFFERENTIATION	GO_POSITIVE_REGULATION_OF_STRIATED_MUSCLE_CELL_DIFFERENTIATION	16/2047	72/18046	0.00601512	0.0329878	0.025002	CD53/TGFB1/CXCL9/FLT3LG/TNFSF14/HAMP/CCL8/CYP26B1/ARRB2/MEF2C/MMP14/TBX1/BCL2/IGF1/EHD2/GREM1
GO_DEAMINASE_ACTIVITY	GO_DEAMINASE_ACTIVITY	9/2047	31/18046	0.00602155	0.0329922	0.0250054	APOBEC3G/APOBEC3H/APOBEC3D/APOBEC3A/AMPD1/APOBEC3C/APOBEC3F/ADA/APOBEC2
GO_LEADING_EDGE_MEMBRANE	GO_LEADING_EDGE_MEMBRANE	31/2047	172/18046	0.00606891	0.0332208	0.0251786	FGD2/SCIMP/FGR/AIF1/MYO1G/LCP1/PLEK/DOCK8/ADORA2A/ADGRE2/PLEKHO1/RASGRP2/PLXND1/THY1/PDPN/FAM107A/PACSIN1/LAMP5/PALM/ANK1/ITGB3/FGD5/EPB41L3/FAP/TRPV4/ITGA8/SHISA8/GRIA1/SLC1A2/KCNC3/TIAM1
GO_CELL_CELL_ADHESION_MEDIATED_BY_INTEGRIN	GO_CELL_CELL_ADHESION_MEDIATED_BY_INTEGRIN	6/2047	16/18046	0.00617966	0.033608	0.025472	CD3E/ITGA4/CCL5/FERMT3/CXCL13/ADA
GO_CHEMOKINE_C_X_C_MOTIF_LIGAND_2_PRODUCTION	GO_CHEMOKINE_C_X_C_MOTIF_LIGAND_2_PRODUCTION	6/2047	16/18046	0.00617966	0.033608	0.025472	CD74/MCOLN2/LPL/TLR4/TNF/POSTN
GO_GLOMERULAR_MESANGIUM_DEVELOPMENT	GO_GLOMERULAR_MESANGIUM_DEVELOPMENT	6/2047	16/18046	0.00617966	0.033608	0.025472	PDGFRB/CD34/GPR4/WT1/IL6R/PDGFD
GO_NEGATIVE_REGULATION_OF_B_CELL_PROLIFERATION	GO_NEGATIVE_REGULATION_OF_B_CELL_PROLIFERATION	6/2047	16/18046	0.00617966	0.033608	0.025472	TYROBP/BTK/CD300A/FCGR2B/MNDA/TNFRSF13B
GO_NEGATIVE_REGULATION_OF_SINGLE_STRANDED_VIRAL_RNA_REPLICATION_VIA_DOUBLE_STRANDED_DNA_INTERMEDIATE	GO_NEGATIVE_REGULATION_OF_SINGLE_STRANDED_VIRAL_RNA_REPLICATION_VIA_DOUBLE_STRANDED_DNA_INTERMEDIATE	6/2047	16/18046	0.00617966	0.033608	0.025472	APOBEC3G/APOBEC3H/APOBEC3D/APOBEC3A/APOBEC3C/APOBEC3F
GO_REGULATION_OF_INOSITOL_PHOSPHATE_BIOSYNTHETIC_PROCESS	GO_REGULATION_OF_INOSITOL_PHOSPHATE_BIOSYNTHETIC_PROCESS	6/2047	16/18046	0.00617966	0.033608	0.025472	PLEK/PTAFR/CD244/P2RY6/ADCYAP1R1/PTH1R
GO_SEROTONIN_TRANSPORT	GO_SEROTONIN_TRANSPORT	6/2047	16/18046	0.00617966	0.033608	0.025472	LILRB1/FCER1G/P2RX1/HTR1B/ITGB3/SLC18A2
GO_SH3_DOMAIN_BINDING	GO_SH3_DOMAIN_BINDING	25/2047	131/18046	0.00620764	0.033729	0.0255637	NCF1/ABI3/HCLS1/WAS/ARHGAP31/WIPF1/ELMO1/CD3E/EVL/DTX1/SH3BP5/AFAP1L1/SHANK3/EFS/DOCK4/QKI/GPX1/ADAM19/SH2D2A/PTPN6/ADAM12/PAK3/GRIK5/SHANK1/PTPN22
GO_REGULATION_OF_MYOBLAST_DIFFERENTIATION	GO_REGULATION_OF_MYOBLAST_DIFFERENTIATION	13/2047	54/18046	0.00630304	0.0342015	0.0259219	TGFB1/CCL17/CXCL9/FLT3LG/CXCL10/TNFSF14/CCL8/NMRK2/MEF2C/BOC/ANKRD2/PRICKLE1/TNF
GO_SENSORY_SYSTEM_DEVELOPMENT	GO_SENSORY_SYSTEM_DEVELOPMENT	58/2047	369/18046	0.00630624	0.0342015	0.0259219	C1QA/VIM/ITGAM/ZEB2/ACVRL1/COL8A2/MAF/ARHGEF15/CRYBB1/SERPINF1/NRP1/PDGFRB/NINJ1/EFEMP1/FASLG/P2RY12/BFSP2/CHRDL1/THY1/GATA3/COL4A1/CYP1B1/BMP6/PRDM1/TBX2/UNC45B/RORB/SMARCD3/WT1/FBN1/WNT9B/SLC17A7/BCL2/GLI3/FZD4/COL5A1/LAMC3/RHOJ/C3/COL8A1/MERTK/LAMA1/WNT2/MYO7A/COL5A2/PDGFRA/ATP8A2/MYH10/NTRK3/TWIST1/DCX/PDE6B/WNT2B/CALB1/FOXL2/ALDH1A3/SALL2/MFAP2
GO_DETOXIFICATION	GO_DETOXIFICATION	26/2047	138/18046	0.00633882	0.0343465	0.0260317	APOE/CLIC2/CYGB/ALOX5AP/LTC4S/HBB/FBLN5/CD36/IPCEF1/HBA1/PTGS1/GPX7/NOS3/GPX1/HBD/HBA2/PXDNL/PXDN/TNF/LOXHD1/MT2A/GSTM2/MPO/SOD3/GPX3/HBE1
GO_RESPONSE_TO_HYDROGEN_PEROXIDE	GO_RESPONSE_TO_HYDROGEN_PEROXIDE	27/2047	145/18046	0.00644106	0.0347616	0.0263464	ETS1/HMOX1/FYN/PDGFRB/HBB/AXL/LRRK2/IL18RAP/HBA1/CYP1B1/PSAP/HGF/GPX1/DUSP1/BCL2/TRPM2/HBA2/TNFAIP3/IL6/COL1A1/NR4A3/STAT1/KLF2/ADA/GNAO1/PDGFD/KCNA5
GO_EXCITATORY_SYNAPSE_ASSEMBLY	GO_EXCITATORY_SYNAPSE_ASSEMBLY	8/2047	26/18046	0.00645092	0.0347616	0.0263464	LRRC4B/SEMA4A/SHANK3/NRXN2/NLGN2/SHANK1/LRFN1/NTRK3
GO_PLASMINOGEN_ACTIVATION	GO_PLASMINOGEN_ACTIVATION	8/2047	26/18046	0.00645092	0.0347616	0.0263464	CTSZ/CLEC3B/THBS1/HPN/SERPINE1/PLAU/SERPINE2/SERPINF2
GO_POLYSACCHARIDE_BINDING	GO_POLYSACCHARIDE_BINDING	8/2047	26/18046	0.00645092	0.0347616	0.0263464	CLEC7A/HLA-DRB1/HLA-DRA/CLEC4G/ENPP2/PRG4/SUSD2/PTX3
GO_POSITIVE_REGULATION_OF_DEFENSE_RESPONSE_TO_VIRUS_BY_HOST	GO_POSITIVE_REGULATION_OF_DEFENSE_RESPONSE_TO_VIRUS_BY_HOST	8/2047	26/18046	0.00645092	0.0347616	0.0263464	LILRB1/APOBEC3G/IL12RB1/IL27/IL12B/AIM2/APOBEC3F/STAT1
GO_REGULATION_OF_SYSTEMIC_ARTERIAL_BLOOD_PRESSURE_BY_RENIN_ANGIOTENSIN	GO_REGULATION_OF_SYSTEMIC_ARTERIAL_BLOOD_PRESSURE_BY_RENIN_ANGIOTENSIN	8/2047	26/18046	0.00645092	0.0347616	0.0263464	CTSZ/GJA5/F2R/SUCNR1/CPA3/CTSG/SERPINF2/CMA1
GO_REGULATION_OF_RAS_PROTEIN_SIGNAL_TRANSDUCTION	GO_REGULATION_OF_RAS_PROTEIN_SIGNAL_TRANSDUCTION	40/2047	237/18046	0.00659208	0.0352718	0.0267331	CYTH4/APOE/FGD2/RASAL3/PREX1/RASGRP4/VAV1/ARHGDIB/ARHGEF6/P2RY8/GPR65/P2RY10/ARHGEF15/RASIP1/HEG1/NRP1/PDGFRB/NTRK1/F2RL3/FGD3/GPR174/CSF1/GPR18/GPR4/F2R/ABCA1/IGF1/RASGRP1/FGD5/GPR55/COL3A1/ITPKB/LPAR1/FGD1/MYOC/LPAR4/ARHGEF25/JAK2/F2RL2/TIAM1
GO_BASE_CONVERSION_OR_SUBSTITUTION_EDITING	GO_BASE_CONVERSION_OR_SUBSTITUTION_EDITING	7/2047	21/18046	0.00659359	0.0352718	0.0267331	APOBEC3G/APOBEC3H/APOBEC3D/APOBEC3A/APOBEC3C/APOBEC3F/APOBEC2
GO_CELL_PROLIFERATION_INVOLVED_IN_KIDNEY_DEVELOPMENT	GO_CELL_PROLIFERATION_INVOLVED_IN_KIDNEY_DEVELOPMENT	7/2047	21/18046	0.00659359	0.0352718	0.0267331	PDGFRB/GATA3/GPC3/WT1/IL6R/STAT1/PDGFD
GO_CELLULAR_RESPONSE_TO_INTERFERON_BETA	GO_CELLULAR_RESPONSE_TO_INTERFERON_BETA	7/2047	21/18046	0.00659359	0.0352718	0.0267331	MNDA/PYHIN1/IRF1/AIM2/IFI16/STAT1/IRGM
GO_GLUTATHIONE_PEROXIDASE_ACTIVITY	GO_GLUTATHIONE_PEROXIDASE_ACTIVITY	7/2047	21/18046	0.00659359	0.0352718	0.0267331	CLIC2/ALOX5AP/LTC4S/GPX7/GPX1/GSTM2/GPX3
GO_HYALURONIC_ACID_BINDING	GO_HYALURONIC_ACID_BINDING	7/2047	21/18046	0.00659359	0.0352718	0.0267331	STAB1/HAPLN3/LYVE1/STAB2/TNFAIP6/VCAN/ACAN
GO_POSTSYNAPTIC_SPECIALIZATION_ASSEMBLY	GO_POSTSYNAPTIC_SPECIALIZATION_ASSEMBLY	7/2047	21/18046	0.00659359	0.0352718	0.0267331	LRRC4B/SHANK3/NRXN2/NLGN2/SHANK1/LRFN1/NTRK3
GO_RESPONSE_TO_INTERFERON_ALPHA	GO_RESPONSE_TO_INTERFERON_ALPHA	7/2047	21/18046	0.00659359	0.0352718	0.0267331	PYHIN1/AXL/LAMP3/GATA3/IFIT3/IFIT2/BST2
GO_HYALURONAN_METABOLIC_PROCESS	GO_HYALURONAN_METABOLIC_PROCESS	10/2047	37/18046	0.00674142	0.0360298	0.0273076	TGFB1/ITIH4/ITIH3/HGF/LYVE1/IL1B/STAB2/ITIH1/HAS1/ITIH5
GO_PROTEIN_TYROSINE_KINASE_BINDING	GO_PROTEIN_TYROSINE_KINASE_BINDING	19/2047	92/18046	0.00677394	0.0361052	0.0273647	DOK2/CD4/ITGAX/TREM2/SH2B3/CD247/CD2/CASS4/FLT3LG/TRAT1/CDH5/FCRL3/DOCK4/STAP1/BANK1/ANGPT2/MYOC/PHYHIP/TIAM1
GO_REGULATION_OF_CELL_JUNCTION_ASSEMBLY	GO_REGULATION_OF_CELL_JUNCTION_ASSEMBLY	19/2047	92/18046	0.00677394	0.0361052	0.0273647	ACVRL1/NRP1/PPM1F/PRKCH/THY1/KDR/GPBAR1/TEK/MMP14/FAM107A/SNAI2/IL1B/SFRP1/THBS1/CLDN5/TNF/EPHA3/MYOC/GREM1
GO_SMOOTH_MUSCLE_CELL_MIGRATION	GO_SMOOTH_MUSCLE_CELL_MIGRATION	19/2047	92/18046	0.00677394	0.0361052	0.0273647	AIF1/CCL5/NRP1/PDGFRB/P2RY6/MEF2C/DOCK4/BCL2/SLIT2/ADAMTS1/IGF1/ITGB3/IGFBP5/LPAR1/SERPINE1/NR4A3/POSTN/PLAU/PDGFD
GO_ACTIN_FILAMENT_ORGANIZATION	GO_ACTIN_FILAMENT_ORGANIZATION	61/2047	393/18046	0.00682918	0.0363666	0.0275628	HCK/HCLS1/WAS/AIF1/ARHGAP25/GMFG/NCKAP1L/PREX1/LCP1/CORO1A/WIPF1/PLEK/CASS4/KANK3/RAC2/GPR65/ARHGEF15/EVL/ESAM/S1PR1/CCL26/NRP1/ICAM1/CCR7/PPM1F/CCL11/CXCL12/CCL21/CAPG/SHANK3/TGFB3/CX3CL1/EFS/FAM107A/PACSIN1/SYNPO/COTL1/BCL2/SLIT2/SAMD14/CGNL1/SFRP1/SORBS3/RHOJ/RGCC/ACTN2/FSCN1/PAK3/LPAR1/PHACTR1/SHANK1/TRPV4/MYOC/TMSB15B/ADD2/ELN/JAK2/SPTB/GHRL/SERPINF2/RND1
GO_HYDROLASE_ACTIVITY_ACTING_ON_ACID_PHOSPHORUS_NITROGEN_BONDS	GO_HYDROLASE_ACTIVITY_ACTING_ON_ACID_PHOSPHORUS_NITROGEN_BONDS	33/2047	188/18046	0.00714011	0.0379536	0.0287657	MMP9/GZMM/HTRA4/C1R/C1S/GZMK/GZMH/PRCP/TPSAB1/HTRA3/SCPEP1/TPSB2/GZMA/GZMB/MMP2/HGF/ADAM8/RELN/ELANE/HPN/HTRA1/MASP1/FAP/CFD/PLAU/CFI/TMPRSS15/TPSD1/MMP8/MMP3/CTSG/MMP1/CMA1
GO_NEGATIVE_REGULATION_OF_VASCULATURE_DEVELOPMENT	GO_NEGATIVE_REGULATION_OF_VASCULATURE_DEVELOPMENT	33/2047	188/18046	0.00714011	0.0379536	0.0287657	STAB1/VASH1/CCR2/TIE1/TBXA2R/SERPINF1/ECSCR/MMRN2/CXCL10/EMILIN1/NPR1/FASLG/NGFR/GPR4/THBS4/TEK/SEMA4A/COL4A2/DCN/MEOX2/WT1/SPARC/CX3CR1/THBS1/RGCC/ANGPT2/HLA-G/SERPINE1/CLDN5/STAT1/KLF2/GHRL/HHEX
GO_MYOBLAST_DIFFERENTIATION	GO_MYOBLAST_DIFFERENTIATION	18/2047	86/18046	0.00716705	0.0380228	0.0288181	TGFB1/CCL17/CXCL9/FLT3LG/CXCL10/TNFSF14/CCL8/NMRK2/MEF2C/LGALS1/BOC/TBX2/IGF1/ANKRD2/WNT10B/PRICKLE1/TNF/GREM1
GO_NEURAL_CREST_CELL_DIFFERENTIATION	GO_NEURAL_CREST_CELL_DIFFERENTIATION	18/2047	86/18046	0.00716705	0.0380228	0.0288181	ZEB2/SEMA6B/NRP1/MEF2C/SEMA4A/TBX1/SEMA3G/SNAI2/FRZB/SFRP1/KBTBD8/EDNRA/EDNRB/SMO/TWIST1/SOX10/HAND2/CYP26C1
GO_FAT_SOLUBLE_VITAMIN_METABOLIC_PROCESS	GO_FAT_SOLUBLE_VITAMIN_METABOLIC_PROCESS	11/2047	43/18046	0.00717252	0.0380228	0.0288181	GFI1/LGMN/CYP26B1/SNAI2/IL1B/IFNG/TNF/GC/CYP27A1/PLTP/CYP26C1
GO_CELL_MATURATION	GO_CELL_MATURATION	31/2047	174/18046	0.00719384	0.0381014	0.0288777	C1QA/BTK/SCARF1/CLEC7A/CCL19/POU2F2/FAM20C/TAL1/BFSP2/AXL/LRRK2/DAZL/CCL21/LGI4/GATA3/LHX6/CX3CL1/SOX18/IL21/BCL2/BHLHA15/C3/EDNRB/C1QL1/KLF2/MYOC/SLFN14/CCR6/SOX10/PTH1R/RND1
GO_ACTIVATION_OF_PROTEIN_KINASE_ACTIVITY	GO_ACTIVATION_OF_PROTEIN_KINASE_ACTIVITY	53/2047	334/18046	0.00724655	0.0383461	0.0290631	CD300A/NCKAP1L/P2RX7/PDE6G/STK10/PTPRC/C5AR1/MAP4K1/CHI3L1/MAP3K3/TLR6/FPR1/CCL5/CCL19/CD74/CD40LG/NTRK1/ADCY7/CXCR4/S1PR2/LRRK2/MDFIC/F2R/SLC11A1/IL12B/TGFB3/SOCS1/MAPK11/MAP3K14/HGF/ADRB2/PROK2/IL1B/IL6R/IGF1/THBS1/ITGB3/RGCC/GPRC5B/PAK3/TLR4/MAPK10/LPAR1/NOD2/TNF/LEP/BIRC7/ALK/NTRK3/GREM1/JAK2/GHRL/GHR
GO_EXOCRINE_SYSTEM_DEVELOPMENT	GO_EXOCRINE_SYSTEM_DEVELOPMENT	12/2047	49/18046	0.00737905	0.0386971	0.0293291	TGFB1/NRP1/PLXND1/TGFB3/TGM2/SNAI2/HGF/LAMA1/FGF7/TNF/SOX10/NKX3-1
GO_NEGATIVE_REGULATION_OF_MYELOID_LEUKOCYTE_DIFFERENTIATION	GO_NEGATIVE_REGULATION_OF_MYELOID_LEUKOCYTE_DIFFERENTIATION	12/2047	49/18046	0.00737905	0.0386971	0.0293291	LILRB4/C1QC/LILRB1/MAFB/GPR68/LILRB3/CCL3/ZBTB46/FBN1/SFRP1/TLR4/GPR55
GO_ANCHORED_COMPONENT_OF_PLASMA_MEMBRANE	GO_ANCHORED_COMPONENT_OF_PLASMA_MEMBRANE	13/2047	55/18046	0.00741626	0.0386971	0.0293291	CD14/CD2/FOLR2/MDGA1/THY1/GPC3/GP1BA/GAS1/GPC6/GPIHBP1/RTN4RL2/IGSF21/CD24
GO_CD40_SIGNALING_PATHWAY	GO_CD40_SIGNALING_PATHWAY	5/2047	12/18046	0.00745111	0.0386971	0.0293291	TREM2/SLAMF1/CD40/CD40LG/TNFAIP3
GO_DIACYLGLYCEROL_BINDING	GO_DIACYLGLYCEROL_BINDING	5/2047	12/18046	0.00745111	0.0386971	0.0293291	RASGRP4/RASGRP2/RASGRP3/RASGRP1/PLTP
GO_ENTERIC_NERVOUS_SYSTEM_DEVELOPMENT	GO_ENTERIC_NERVOUS_SYSTEM_DEVELOPMENT	5/2047	12/18046	0.00745111	0.0386971	0.0293291	HLX/EDNRA/EDNRB/PHOX2A/SOX10
GO_HEMOGLOBIN_COMPLEX	GO_HEMOGLOBIN_COMPLEX	5/2047	12/18046	0.00745111	0.0386971	0.0293291	HBB/HBA1/HBD/HBA2/HBE1
GO_KERATAN_SULFATE_CATABOLIC_PROCESS	GO_KERATAN_SULFATE_CATABOLIC_PROCESS	5/2047	12/18046	0.00745111	0.0386971	0.0293291	FMOD/OGN/LUM/ACAN/OMD
GO_LOCOMOTORY_EXPLORATION_BEHAVIOR	GO_LOCOMOTORY_EXPLORATION_BEHAVIOR	5/2047	12/18046	0.00745111	0.0386971	0.0293291	APOE/LRRK2/DLG4/NLGN2/SLC4A10
GO_MACROPHAGE_APOPTOTIC_PROCESS	GO_MACROPHAGE_APOPTOTIC_PROCESS	5/2047	12/18046	0.00745111	0.0386971	0.0293291	CCR5/CCL5/CTSL/MEF2C/NOD2
GO_NEGATIVE_REGULATION_OF_MACROPHAGE_MIGRATION	GO_NEGATIVE_REGULATION_OF_MACROPHAGE_MIGRATION	5/2047	12/18046	0.00745111	0.0386971	0.0293291	SLAMF8/EMILIN1/CD200R1/CD200/STAP1
GO_PHOSPHOLIPID_EFFLUX	GO_PHOSPHOLIPID_EFFLUX	5/2047	12/18046	0.00745111	0.0386971	0.0293291	APOE/APOC1/ABCA1/APOC2/ABCG1
GO_PHOSPHOLIPID_HOMEOSTASIS	GO_PHOSPHOLIPID_HOMEOSTASIS	5/2047	12/18046	0.00745111	0.0386971	0.0293291	RCN3/CETP/ABCA1/ABCG1/FABP3
GO_POSITIVE_REGULATION_OF_CHEMOKINE_BIOSYNTHETIC_PROCESS	GO_POSITIVE_REGULATION_OF_CHEMOKINE_BIOSYNTHETIC_PROCESS	5/2047	12/18046	0.00745111	0.0386971	0.0293291	HMOX1/CD74/IL1B/IFNG/TNF
GO_POST_EMBRYONIC_ANIMAL_MORPHOGENESIS	GO_POST_EMBRYONIC_ANIMAL_MORPHOGENESIS	5/2047	12/18046	0.00745111	0.0386971	0.0293291	EFEMP1/FBN1/NKX2-3/MYO7A/MFAP2
GO_PROGRAMMED_CELL_DEATH_INVOLVED_IN_CELL_DEVELOPMENT	GO_PROGRAMMED_CELL_DEATH_INVOLVED_IN_CELL_DEVELOPMENT	5/2047	12/18046	0.00745111	0.0386971	0.0293291	NTRK1/FASLG/BCL2/IL1B/DNASE1L3
GO_REGULATION_OF_POSTSYNAPTIC_CYTOSOLIC_CALCIUM_ION_CONCENTRATION	GO_REGULATION_OF_POSTSYNAPTIC_CYTOSOLIC_CALCIUM_ION_CONCENTRATION	5/2047	12/18046	0.00745111	0.0386971	0.0293291	SYNPO/MYO5A/ITPR1/GRIA1/CALB1
GO_SUPEROXIDE_GENERATING_NADPH_OXIDASE_ACTIVITY	GO_SUPEROXIDE_GENERATING_NADPH_OXIDASE_ACTIVITY	5/2047	12/18046	0.00745111	0.0386971	0.0293291	CYBB/NCF1/NCF1C/NCF1B/NCF2
GO_THROMBIN_ACTIVATED_RECEPTOR_SIGNALING_PATHWAY	GO_THROMBIN_ACTIVATED_RECEPTOR_SIGNALING_PATHWAY	5/2047	12/18046	0.00745111	0.0386971	0.0293291	PLEK/F2RL3/F2R/GP1BA/F2RL2
GO_TOLL_LIKE_RECEPTOR_BINDING	GO_TOLL_LIKE_RECEPTOR_BINDING	5/2047	12/18046	0.00745111	0.0386971	0.0293291	LY96/TLR6/TLR1/CD36/TLR2
GO_VOLTAGE_GATED_POTASSIUM_CHANNEL_ACTIVITY_INVOLVED_IN_VENTRICULAR_CARDIAC_MUSCLE_CELL_ACTION_POTENTIAL_REPOLARIZATION	GO_VOLTAGE_GATED_POTASSIUM_CHANNEL_ACTIVITY_INVOLVED_IN_VENTRICULAR_CARDIAC_MUSCLE_CELL_ACTION_POTENTIAL_REPOLARIZATION	5/2047	12/18046	0.00745111	0.0386971	0.0293291	KCNJ5/KCNE1/KCNJ8/KCNE4/KCNE2
GO_LOCALIZATION_WITHIN_MEMBRANE	GO_LOCALIZATION_WITHIN_MEMBRANE	19/2047	93/18046	0.00763071	0.0395948	0.0300096	ITGB2/APOE/ITGAL/DOCK2/CD2/PTPRC/RFTN1/ITGA4/ITGB7/RILPL2/THY1/SHANK3/DLG4/NRXN2/RELN/GRIK5/CDH13/MUSK/CD24
GO_COGNITION	GO_COGNITION	48/2047	298/18046	0.0077732	0.0402986	0.030543	APOE/GM2A/TIFAB/LILRB2/C5AR1/HRH2/JAKMIP1/SERPINF1/FYN/HLA-DRA/NTRK1/GPR88/JPH4/OPRL1/LGMN/CRHBP/CCL11/CAMK4/NETO1/MEF2C/SHANK3/DLG4/FAM107A/S100B/SYNPO/TLR2/SLC17A7/NRXN2/CX3CR1/PDE1B/RELN/SGK1/SLC12A5/SHANK1/ZNF385A/CLDN5/NRGN/MUSK/TNF/C1QL1/ITGA8/MAP1A/GRIA1/SYT11/DBH/CALB1/NPTX2/VIP
GO_ADAPTIVE_THERMOGENESIS	GO_ADAPTIVE_THERMOGENESIS	28/2047	154/18046	0.00780295	0.0404172	0.0306329	TRPV2/CCR2/IRF4/BMP8A/CMKLR1/CXCR4/CD36/TSHR/NOVA2/G0S2/ADRB2/IL18R1/PM20D1/IL13/UCP2/TLR4/WNT10B/TRPV4/LEP/DBH/EBF2/FABP4/ADRB3/PLCL2/JAK2/ADCYAP1/GHRL/MFAP2
GO_REGULATION_OF_DEFENSE_RESPONSE_TO_VIRUS	GO_REGULATION_OF_DEFENSE_RESPONSE_TO_VIRUS	16/2047	74/18046	0.00791248	0.0409485	0.0310355	LILRB1/APOBEC3G/IL2RA/IL12RB1/TSPAN32/FGL2/IL27/IL12B/AIM2/IL1B/MMP12/TNFAIP3/APOBEC3F/HTRA1/STAT1/BIRC3
GO_IMPORT_ACROSS_PLASMA_MEMBRANE	GO_IMPORT_ACROSS_PLASMA_MEMBRANE	23/2047	120/18046	0.00799601	0.0413444	0.0313356	FOLR2/SLC9A9/RAMP3/FYN/SLC2A5/KCNJ5/KCNJ10/TRPM2/IFNG/SLC12A3/KCNJ8/THBS1/SLC1A3/ATP1B2/WNK3/KCNJ15/ABCC9/SLC12A5/SLC1A2/SLC9C2/KCNE2/SLC9A4/ATP4B
GO_NEGATIVE_REGULATION_OF_CELL_SUBSTRATE_ADHESION	GO_NEGATIVE_REGULATION_OF_CELL_SUBSTRATE_ADHESION	15/2047	68/18046	0.00823682	0.0425147	0.0322226	ACVRL1/GBP1/LGALS1/MMP14/CX3CL1/FAM107A/FBLN1/FZD4/THBS1/MMP12/ANGPT2/COL1A1/SERPINE1/POSTN/MYOC
GO_POSITIVE_REGULATION_OF_EPITHELIAL_CELL_DIFFERENTIATION	GO_POSITIVE_REGULATION_OF_EPITHELIAL_CELL_DIFFERENTIATION	15/2047	68/18046	0.00823682	0.0425147	0.0322226	ZEB2/ACVRL1/ALOX15B/CDH5/PRKCH/S1PR2/PTCH2/BMP6/IL13/TMEM100/WNT10B/SERPINE1/CLDN5/SFRP4/CD24
GO_OXIDOREDUCTASE_ACTIVITY_ACTING_ON_SINGLE_DONORS_WITH_INCORPORATION_OF_MOLECULAR_OXYGEN	GO_OXIDOREDUCTASE_ACTIVITY_ACTING_ON_SINGLE_DONORS_WITH_INCORPORATION_OF_MOLECULAR_OXYGEN	8/2047	27/18046	0.00827219	0.0426224	0.0323042	ALOX15B/P4HA3/ALOX5/CDO1/IDO1/TDO2/IDO2/HPD
GO_POSITIVE_REGULATION_OF_OSTEOCLAST_DIFFERENTIATION	GO_POSITIVE_REGULATION_OF_OSTEOCLAST_DIFFERENTIATION	8/2047	27/18046	0.00827219	0.0426224	0.0323042	TYROBP/TREM2/CCR1/GPR68/CSF1/IL12B/IFNG/TNF
GO_PROTEIN_AUTOPHOSPHORYLATION	GO_PROTEIN_AUTOPHOSPHORYLATION	39/2047	233/18046	0.00829422	0.0426985	0.0323619	HCK/CSF1R/FGR/BTK/GPNMB/SLA/ENG/STK10/PTPRC/MAP4K1/ZAP70/PIM2/ITK/MAP3K3/FLT4/RASSF2/FES/FLT3/FYN/PDGFRB/NTRK1/LRRK2/NLRP12/CAMK4/THY1/KDR/TEK/BLK/LCK/VEGFC/GFRA2/WNK3/MUSK/PDGFRA/PDGFD/ALK/DDR2/GREM1/JAK2
GO_REGULATION_OF_CELLULAR_RESPONSE_TO_GROWTH_FACTOR_STIMULUS	GO_REGULATION_OF_CELLULAR_RESPONSE_TO_GROWTH_FACTOR_STIMULUS	47/2047	292/18046	0.00848062	0.0435818	0.0330314	NRROS/CHST11/HTRA4/ENG/ACVRL1/TGFB1/TMEM204/ADGRA2/MMRN2/CDH5/EMILIN1/FAM20C/VASN/CXCL13/PRKCB/CHRDL1/HTRA3/GATA3/GPC3/TGFB3/DOK5/DCN/CHRD/FBN1/SLIT2/FZD4/IL1B/VEGFC/ADAMTS3/SFRP1/THBS1/ITGB3/FSTL1/HTRA1/TMEM108/SFRP2/ITGA8/CCBE1/RNF165/NTRK3/SFRP4/GATA4/GREM1/CYFIP2/LOX/HHEX/ADAMTS12
GO_REGULATION_OF_EPITHELIAL_CELL_MIGRATION	GO_REGULATION_OF_EPITHELIAL_CELL_MIGRATION	47/2047	292/18046	0.00848062	0.0435818	0.0330314	APOE/MMP9/VASH1/GLIPR2/ACVRL1/ETS1/MAP3K3/TGFB1/EVL/FLT4/TBXA2R/CD40/SERPINF1/HMOX1/ADGRA2/NRP1/MMRN2/PPM1F/CXCL13/ARSB/LGMN/PRCP/KDR/GATA3/MEF2C/TEK/SEMA4A/STAT5A/DCN/GLUL/PLCG2/MEOX2/NOS3/SPARC/SLIT2/IFNG/VEGFC/THBS1/RHOJ/ITGB3/ENPP2/RGCC/ANGPT2/FGF7/MCC/CCBE1/CCR6
GO_SPECIFIC_GRANULE_LUMEN	GO_SPECIFIC_GRANULE_LUMEN	14/2047	62/18046	0.00850198	0.0436534	0.0330856	OSCAR/DOCK2/CHIT1/CFP/CHI3L1/CTSZ/PGLYRP1/CTSD/BPI/PTPN6/ELANE/RETN/MMP8/PTX3
GO_AZUROPHIL_GRANULE	GO_AZUROPHIL_GRANULE	28/2047	155/18046	0.00852036	0.0437096	0.0331282	NFAM1/C3AR1/GM2A/CD68/MNDA/FPR1/MAN2B1/ARSB/FTL/PRCP/RNASE2/PSAP/RAB44/LRMP/SLCO4C1/BPI/C3/ELANE/RETN/RAB37/UNC13D/SYNGR1/RNASE3/MPO/CEACAM8/DEFA1B/BST2/CTSG
GO_GROWTH_FACTOR_ACTIVITY	GO_GROWTH_FACTOR_ACTIVITY	29/2047	162/18046	0.00853169	0.0437296	0.0331433	GMFG/TGFB1/TYMP/BMP8A/OSM/EFEMP1/CSF1/IL34/THBS4/CXCL12/IL12B/BMP6/TGFB3/CLEC11A/HGF/VEGFC/IGF1/OGN/PGF/GDF6/IL6/CSF2/TIMP1/GDF10/FGF7/GDF7/IL2/PDGFD/PPBP
GO_CAVEOLA	GO_CAVEOLA	17/2047	81/18046	0.0085718	0.0437891	0.0331884	HCK/HMOX1/FASLG/P2RY12/PLVAP/LRRK2/FXYD1/F2R/PTGIS/NOS3/EHD2/ADCYAP1R1/CDH13/SMO/JAK2/KCNMA1/KCNA5
GO_KIDNEY_MORPHOGENESIS	GO_KIDNEY_MORPHOGENESIS	19/2047	94/18046	0.00857309	0.0437891	0.0331884	BASP1/PDGFRB/TCF21/LRRK2/GATA3/GPC3/WT1/WNT9B/BCL2/GLI3/DCHS1/PGF/STAT1/SMO/ADAMTS16/GCNT4/WNT2B/GREM1/CALB1
GO_PHOSPHORIC_DIESTER_HYDROLASE_ACTIVITY	GO_PHOSPHORIC_DIESTER_HYDROLASE_ACTIVITY	19/2047	94/18046	0.00857309	0.0437891	0.0331884	CCR5/CCR1/PLD3/PLCB2/PDE6G/PLD4/CCL5/HMOX1/PDE4B/PDE1A/PLCG2/PDE2A/PDE1B/ENPP2/EDNRA/PLCXD3/PLCL2/PDE6B/F2RL2
GO_REGULATION_OF_SYSTEMIC_ARTERIAL_BLOOD_PRESSURE	GO_REGULATION_OF_SYSTEMIC_ARTERIAL_BLOOD_PRESSURE	19/2047	94/18046	0.00857309	0.0437891	0.0331884	CTSZ/SLC2A5/GJA5/PRCP/F2R/SUCNR1/CPA3/ADRB2/NOS3/AVPR1A/POSTN/NCALD/P2RX2/ADRB3/AVPR2/ADAMTS16/CTSG/SERPINF2/CMA1
GO_CHONDROITIN_SULFATE_PROTEOGLYCAN_METABOLIC_PROCESS	GO_CHONDROITIN_SULFATE_PROTEOGLYCAN_METABOLIC_PROCESS	11/2047	44/18046	0.00860488	0.0438589	0.0332413	CHST11/ARSB/DSE/EGFLAM/DCN/CHSY3/BGN/CHST15/CYTL1/VCAN/SPOCK2
GO_REGULATION_OF_ENDOCRINE_PROCESS	GO_REGULATION_OF_ENDOCRINE_PROCESS	11/2047	44/18046	0.00860488	0.0438589	0.0332413	GJA5/POMC/CRHBP/F2R/BMP6/IL1B/RETN/LEP/GHRL/FOXL2/NKX3-1
GO_POSITIVE_REGULATION_OF_TRANSPORTER_ACTIVITY	GO_POSITIVE_REGULATION_OF_TRANSPORTER_ACTIVITY	22/2047	114/18046	0.00862452	0.0438589	0.0332413	TREM2/PTAFR/CCR2/CCL2/P2RY6/SHANK3/STAC3/PLCG2/ADRB2/IFNG/CTSS/EHD3/RELN/ATP1B2/ACTN2/RGS9/WNK3/SGK1/LRRC55/GSTM2/KCNE2/LRRC38
GO_ANTIGEN_PROCESSING_AND_PRESENTATION_VIA_MHC_CLASS_IB	GO_ANTIGEN_PROCESSING_AND_PRESENTATION_VIA_MHC_CLASS_IB	6/2047	17/18046	0.00864644	0.0438589	0.0332413	CD1D/CD1B/CD1C/CD1E/CD1A/HLA-G
GO_HIGH_DENSITY_LIPOPROTEIN_PARTICLE_REMODELING	GO_HIGH_DENSITY_LIPOPROTEIN_PARTICLE_REMODELING	6/2047	17/18046	0.00864644	0.0438589	0.0332413	APOE/APOC1/CETP/APOC2/ABCG1/PLTP
GO_MEGAKARYOCYTE_DEVELOPMENT	GO_MEGAKARYOCYTE_DEVELOPMENT	6/2047	17/18046	0.00864644	0.0438589	0.0332413	FLI1/SH2B3/PIP4K2A/TAL1/PTPN6/ZNF385A
GO_OXIDOREDUCTASE_ACTIVITY_ACTING_ON_NAD_P_H_OXYGEN_AS_ACCEPTOR	GO_OXIDOREDUCTASE_ACTIVITY_ACTING_ON_NAD_P_H_OXYGEN_AS_ACCEPTOR	6/2047	17/18046	0.00864644	0.0438589	0.0332413	CYBB/NCF1/NCF1C/NCF1B/NCF2/KMO
GO_REGULATION_OF_RESPIRATORY_BURST	GO_REGULATION_OF_RESPIRATORY_BURST	6/2047	17/18046	0.00864644	0.0438589	0.0332413	SLAMF8/CLEC7A/RAC2/IGHA2/IGHA1/JCHAIN
GO_REGULATION_OF_KIDNEY_DEVELOPMENT	GO_REGULATION_OF_KIDNEY_DEVELOPMENT	13/2047	56/18046	0.00867917	0.0439869	0.0333384	MMP9/BASP1/PDGFRB/GATA3/WT1/WNT9B/IL6R/STAT1/SMO/PDGFD/WNT2B/GREM1/CD24
GO_POSITIVE_REGULATION_OF_EPITHELIAL_TO_MESENCHYMAL_TRANSITION	GO_POSITIVE_REGULATION_OF_EPITHELIAL_TO_MESENCHYMAL_TRANSITION	12/2047	50/18046	0.0087302	0.0441023	0.0334258	ENG/GLIPR2/TGFB1/PDPN/TGFB3/IL1B/LOXL2/RGCC/IL6/COL1A1/TWIST1/TIAM1
GO_INTERFERON_GAMMA_SECRETION	GO_INTERFERON_GAMMA_SECRETION	7/2047	22/18046	0.00873944	0.0441023	0.0334258	LILRB1/CD2/CD244/GATA3/RASGRP1/PTPN22/LGALS9
GO_POSITIVE_REGULATION_OF_INTERFERON_ALPHA_PRODUCTION	GO_POSITIVE_REGULATION_OF_INTERFERON_ALPHA_PRODUCTION	7/2047	22/18046	0.00873944	0.0441023	0.0334258	TLR8/TLR7/TLR9/IRF5/TLR4/MMP12/STAT1
GO_REGULATION_OF_MACROPHAGE_DIFFERENTIATION	GO_REGULATION_OF_MACROPHAGE_DIFFERENTIATION	7/2047	22/18046	0.00873944	0.0441023	0.0334258	C1QC/HCLS1/TGFB1/CSF1/IL34/ZBTB46/ROR2
GO_REGULATION_OF_MYOBLAST_FUSION	GO_REGULATION_OF_MYOBLAST_FUSION	7/2047	22/18046	0.00873944	0.0441023	0.0334258	CD53/CXCL9/FLT3LG/CXCL10/TNFSF14/CCL8/EHD2
GO_POSITIVE_REGULATION_OF_ENDOCYTOSIS	GO_POSITIVE_REGULATION_OF_ENDOCYTOSIS	20/2047	101/18046	0.0089673	0.0452133	0.0342679	APOE/TREM2/CD14/NCKAP1L/CCL19/AXL/LRRK2/CD36/CCL21/ARRB2/GPC3/STAP1/RAB31/PLCG2/C3/SERPINE1/CLU/CLIP3/SFRP4/GREM1
GO_ENDODERM_DEVELOPMENT	GO_ENDODERM_DEVELOPMENT	16/2047	75/18046	0.00902592	0.0454699	0.0344624	ITGB2/MMP9/ITGA4/COL6A1/SOX17/EOMES/MMP2/MMP14/COL4A2/COL5A1/MIXL1/COL8A1/COL5A2/MMP8/GATA4/SOX7
GO_REGULATION_OF_RESPONSE_TO_WOUNDING	GO_REGULATION_OF_RESPONSE_TO_WOUNDING	32/2047	184/18046	0.00913125	0.0459031	0.0347907	APOE/SCARF1/FCER1G/SH2B3/SIGLEC10/PLEK/CLEC7A/SERPING1/TBXA2R/CD34/CXCR4/CD36/F2R/PDPN/GP1BA/NOS3/THBD/SELP/MYOZ1/THBS1/WFDC1/TLR4/TNFAIP3/SERPINE1/FAP/PDGFRA/PLAU/SPP1/NTRK3/SERPINE2/RGMA/SERPINF2
GO_INORGANIC_ION_IMPORT_ACROSS_PLASMA_MEMBRANE	GO_INORGANIC_ION_IMPORT_ACROSS_PLASMA_MEMBRANE	18/2047	88/18046	0.0091344	0.0459031	0.0347907	SLC9A9/RAMP3/FYN/KCNJ5/KCNJ10/TRPM2/IFNG/SLC12A3/KCNJ8/ATP1B2/WNK3/KCNJ15/ABCC9/SLC12A5/SLC9C2/KCNE2/SLC9A4/ATP4B
GO_CATION_CHANNEL_ACTIVITY	GO_CATION_CHANNEL_ACTIVITY	53/2047	338/18046	0.00913534	0.0459031	0.0347907	TRPV2/HVCN1/KCNK13/KCNA3/P2RX7/KCNJ5/KCNE1/KCNN3/SCN1B/JPH4/P2RX1/KCNG2/HTR1B/ANXA6/CHRNA1/KCNAB2/KCNJ10/MCOLN2/SLC24A4/GRIN3A/KCNK12/ITPR1/PDE2A/SCN4A/TRPM2/CHRNA6/TRPC3/GRIK3/KCNJ8/CHRNE/KCNJ15/KCNE4/HPN/SCN4B/ABCC9/KCNAB3/KCNQ5/GRIK5/KCNS2/LRRC55/TRPV4/GRIA1/TMEM37/P2RX2/KCNE2/LRRC38/PKD1L1/KCNT2/KCNMA1/KCNA5/CACNG6/KCNC3/P2RX5
GO_DNA_DEALKYLATION	GO_DNA_DEALKYLATION	9/2047	33/18046	0.00935879	0.0468657	0.0355203	APOBEC3G/APOBEC3H/APOBEC3D/GATA3/APOBEC3A/APOBEC3C/APOBEC3F/APOBEC2/DPPA3
GO_HYDROLASE_ACTIVITY_ACTING_ON_CARBON_NITROGEN_BUT_NOT_PEPTIDE_BONDS_IN_CYCLIC_AMIDINES	GO_HYDROLASE_ACTIVITY_ACTING_ON_CARBON_NITROGEN_BUT_NOT_PEPTIDE_BONDS_IN_CYCLIC_AMIDINES	9/2047	33/18046	0.00935879	0.0468657	0.0355203	APOBEC3G/APOBEC3H/APOBEC3D/APOBEC3A/AMPD1/APOBEC3C/APOBEC3F/ADA/APOBEC2
GO_NEURON_CELLULAR_HOMEOSTASIS	GO_NEURON_CELLULAR_HOMEOSTASIS	9/2047	33/18046	0.00935879	0.0468657	0.0355203	P2RX1/HTR1B/CHRNA1/CX3CL1/SLC17A7/IL6/MAP1A/NELL2/CALB1
GO_RESPONSE_TO_ATP	GO_RESPONSE_TO_ATP	9/2047	33/18046	0.00935879	0.0468657	0.0355203	P2RX7/SELL/P2RY12/P2RX1/IL1B/TRPC3/ABCC9/P2RX2/P2RX5
GO_INNATE_IMMUNE_RESPONSE_ACTIVATING_CELL_SURFACE_RECEPTOR_SIGNALING_PATHWAY	GO_INNATE_IMMUNE_RESPONSE_ACTIVATING_CELL_SURFACE_RECEPTOR_SIGNALING_PATHWAY	22/2047	115/18046	0.00955311	0.0477981	0.0362269	FCN1/FCER1G/LILRA2/CLEC4A/CLEC6A/ICAM2/CLEC10A/CD209/CLEC4E/FYN/KLRK1/ICAM3/CLEC4D/RELB/PLCG2/KLRC4-KLRK1/PAK3/PSMB10/PSMB9/CLEC4C/CARD9/PSMA8
GO_POSITIVE_REGULATION_OF_LIPID_LOCALIZATION	GO_POSITIVE_REGULATION_OF_LIPID_LOCALIZATION	17/2047	82/18046	0.00970065	0.048495	0.0367552	APOE/P2RX7/MSR1/CD36/BMP6/ABCA1/IL1B/LPL/C3/RETN/ABCG1/ATP8A2/SPP1/FABP3/GHRL/PLTP/NKX3-1
GO_REGULATION_OF_ANIMAL_ORGAN_MORPHOGENESIS	GO_REGULATION_OF_ANIMAL_ORGAN_MORPHOGENESIS	41/2047	250/18046	0.00977533	0.0488268	0.0370066	ENG/ESR1/BASP1/CD34/CSF1/GATA3/ARRB2/GPC3/TBX1/TBX2/GLI1/FZD2/SNAI2/HGF/WT1/WNT9B/BCL2/FZD4/ROR2/RSPO2/SFRP1/TNFAIP3/PSMB10/HPN/PRICKLE1/PSMB9/GPC6/FGF7/STAT1/WNT2/TNF/SFRP2/LIMS2/SMO/TWIST1/WNT2B/GREM1/DACT1/HAND2/PSMA8/TIAM1
GO_PROTEOGLYCAN_BIOSYNTHETIC_PROCESS	GO_PROTEOGLYCAN_BIOSYNTHETIC_PROCESS	14/2047	63/18046	0.0098186	0.0489598	0.0371074	CHST11/HS3ST3B1/GAL3ST4/DSE/DCN/CHSY3/BGN/IGF1/CHST15/CYTL1/VCAN/CHST8/GAL3ST3/ACAN
GO_REGULATION_OF_MYOTUBE_DIFFERENTIATION	GO_REGULATION_OF_MYOTUBE_DIFFERENTIATION	14/2047	63/18046	0.0098186	0.0489598	0.0371074	CD53/CXCL9/TMEM119/FLT3LG/CXCL10/TNFSF14/CCL8/CYP26B1/MMP14/TBX1/BCL2/BHLHA15/EHD2/ANKRD2
GO_ACTIVATION_OF_ADENYLATE_CYCLASE_ACTIVITY	GO_ACTIVATION_OF_ADENYLATE_CYCLASE_ACTIVITY	10/2047	39/18046	0.00997822	0.0495875	0.0375831	ADORA3/ADCY7/TSHR/VIPR2/ADRB2/EDNRA/RXFP1/ADRB3/AVPR2/ADCYAP1
GO_DEFENSE_RESPONSE_TO_FUNGUS	GO_DEFENSE_RESPONSE_TO_FUNGUS	10/2047	39/18046	0.00997822	0.0495875	0.0375831	CLEC6A/RARRES2/HAMP/GNLY/COTL1/SPON2/ELANE/MPO/DEFA1B/CTSG
GO_POSITIVE_REGULATION_OF_MYOTUBE_DIFFERENTIATION	GO_POSITIVE_REGULATION_OF_MYOTUBE_DIFFERENTIATION	10/2047	39/18046	0.00997822	0.0495875	0.0375831	CD53/CXCL9/FLT3LG/TNFSF14/CCL8/CYP26B1/MMP14/TBX1/BCL2/EHD2
GO_PYRIMIDINE_CONTAINING_COMPOUND_CATABOLIC_PROCESS	GO_PYRIMIDINE_CONTAINING_COMPOUND_CATABOLIC_PROCESS	10/2047	39/18046	0.00997822	0.0495875	0.0375831	APOBEC3G/APOBEC3H/TYMP/APOBEC3D/DPYD/APOBEC3A/APOBEC3C/APOBEC3F/DPYS/APOBEC2

## Sheet: Canonical Pathways
ID	Description	GeneRatio	BgRatio	pvalue	p.adjust	qvalue	geneID
SMID_BREAST_CANCER_NORMAL_LIKE_UP	SMID_BREAST_CANCER_NORMAL_LIKE_UP	292/2134	483/20738	9.11104e-166	3.73461e-162	2.63165e-162	DOK2/CD4/THEMIS2/NCF1/LST1/FMNL1/SIGLEC1/BIN2/BTK/GIMAP6/AIF1/GIMAP4/ARHGAP25/FLI1/PIK3CD/ITGAL/CD37/GMFG/SLA/IL21R/IGKV3-20/SIT1/NCKAP1L/PTPRCAP/CD48/SRGN/LILRA4/DOCK2/LCP2/NLRP3/CORO1A/LY96/CD52/WIPF1/MS4A6A/PTGDS/CD6/TRAF3IP3/GZMM/PPP1R16B/SP140/LYL1/PLCB2/ARHGAP15/MATK/EVI2B/RNASE6/C1R/LILRB3/GIMAP5/ACAP1/TESPA1/AOAH/FAM49A/TRAC/CD247/CCR2/APOBEC3G/MRC1/CD2/CLEC4A/CLIC2/LY9/VAMP5/IGHG1/IGLV2-…
SCHUETZ_BREAST_CANCER_DUCTAL_INVASIVE_UP	SCHUETZ_BREAST_CANCER_DUCTAL_INVASIVE_UP	206/2134	352/20738	4.83766e-112	9.91479e-109	6.9866e-109	SLAMF8/C1QA/APOE/C1QB/HCLS1/LAPTM5/TYROBP/CSF2RB/TM6SF1/GIMAP6/GIMAP4/FLI1/GPNMB/C3AR1/CD53/FCER1G/SRGN/MAFB/IFFO1/LCP2/PLXNC1/CCR1/LY96/WIPF1/MS4A6A/SAMSN1/ZEB2/MS4A4A/EVI2B/HLA-DMB/RNASE6/MSR1/C1R/CLEC7A/EVI2A/HLA-DPB1/FCGR1A/FCGR2A/CLEC4A/OLR1/MNDA/PTPRC/EMP3/C1S/HLA-DQA1/SERPING1/TLR7/CD163/GPR65/MSN/COL8A2/IFI30/MAF/AKR1B1/CLEC2B/RARRES2/RASSF2/LPXN/SERPINF1/CCL5/HMOX1/TMEM204/HLA-DRB1/HEG1/…
REACTOME_IMMUNOREGULATORY_INTERACTIONS_BETWEEN_A_LYMPHOID_AND_A_NON_LYMPHOID_CELL	REACTOME_IMMUNOREGULATORY_INTERACTIONS_BETWEEN_A_LYMPHOID_AND_A_NON_LYMPHOID_CELL	149/2134	191/20738	3.0604e-109	4.18152e-106	2.94657e-106	ITGB2/LILRB4/LAIR1/SIGLEC7/CD300LF/SIGLEC8/SIGLEC9/PILRA/OSCAR/TYROBP/HCST/LILRB1/SIGLEC1/TREM2/CD300A/LILRA6/SLAMF7/ITGAL/IGKV3-20/LILRA4/CD300C/IGLV2-23/SIGLEC10/IGHV3-53/IGKV3-11/IGLV6-57/CD33/IGHV3-23/LILRA2/LILRB3/IGKV3-15/FCGR2B/FCGR1A/CD247/IGKV1-5/IGHV4-59/IGLV3-21/LILRB2/IGLV2-14/IGKV2D-28/SIGLEC5/IGLV1-47/SLAMF6/IGKV1D-39/CD1D/CD300LB/LILRA1/SELL/IGKV4-1/VCAM1/TREML1/LILRA5/IGKV2-28/CD3…
WALLACE_PROSTATE_CANCER_RACE_UP	WALLACE_PROSTATE_CANCER_RACE_UP	180/2134	302/20738	1.17905e-99	1.20823e-96	8.51398e-97	ITGB2/LSP1/C1QA/THEMIS2/PLEKHO2/APOE/IL10RA/C1QB/HCLS1/LAPTM5/CSF2RB/GIMAP6/ARHGAP25/FLI1/CCR5/CD53/ITGAL/CD37/GMFG/FCER1G/SLA/IGKV3-20/NCKAP1L/CD86/MMP9/CD48/SRGN/LCP2/CORO1A/LY96/CD52/WIPF1/PLEK/PTGDS/SAMSN1/IL16/MS4A4A/ARHGAP15/EVI2B/RNASE6/FCGR2B/EVI2A/HLA-DPB1/TRAC/APOBEC3G/MRC1/CD2/PTPN7/CLEC4A/CLIC2/SLAMF1/LILRB2/IGHG1/IGLV2-14/DOCK10/PTPRC/IGKV1D-39/C5AR1/TRBC2/ADAMDEC1/MAP4K1/SELL/HLA-DQ…
MCLACHLAN_DENTAL_CARIES_UP	MCLACHLAN_DENTAL_CARIES_UP	168/2134	265/20738	3.40482e-99	2.79127e-96	1.96691e-96	ITGB2/HCK/SLAMF8/CD4/LSP1/C1QA/APOE/CYBB/IL10RA/ACP5/C1QB/CSF1R/HCLS1/LAPTM5/CD84/PLA2G7/TYROBP/SASH3/CSF2RB/FCN1/GPNMB/C3AR1/CD14/CD53/CD37/FCER1G/SLA/IGKV3-20/MMP9/APOC1/CD48/SRGN/LCP2/CCR1/LCP1/CORO1A/IGFLR1/LY96/PLEK/MS4A6A/SAMSN1/STAB1/MS4A4A/IGHV3-23/EVI2B/HLA-DMB/RNASE6/MSR1/CLEC7A/CTSB/NCF2/FCGR2B/EVI2A/HLA-DPB1/FCGR2A/CCL18/CCR2/MRC1/ARHGDIB/IGHG1/MNDA/IGLV2-14/IGKV2D-28/PTPRC/IGKV1D-39/…
POOLA_INVASIVE_BREAST_CANCER_UP	POOLA_INVASIVE_BREAST_CANCER_UP	168/2134	292/20738	1.53976e-89	1.05191e-86	7.41244e-87	ITGB2/SLAMF8/LILRB4/THEMIS2/SELPLG/HCLS1/LAPTM5/PLA2G7/CSF2RB/LST1/ITGAX/LILRB1/PSTPIP1/CHST11/BTK/AIF1/ARHGAP25/FPR3/CD53/FCER1G/SLA/CD86/MMP9/APOC1/CD48/SRGN/DOCK2/MAFB/LCP2/CHIT1/CCR1/LY96/CD52/PLEK/CD6/TRAF3IP3/SAMSN1/SP140/LAT2/IGHV3-23/ARHGAP15/EVI2B/HLA-DMB/CLEC7A/NCF2/EVI2A/FCGR1A/FCGR2A/CCL18/TRAC/CD2/LILRB2/IGHG1/MNDA/PTPRC/TRBC2/ADAMDEC1/MAP4K1/SELL/HLA-DQA1/VCAM1/CD3D/ITGA4/CD163/CD27…
LINDGREN_BLADDER_CANCER_CLUSTER_2B	LINDGREN_BLADDER_CANCER_CLUSTER_2B	185/2134	388/20738	3.45443e-80	2.02281e-77	1.42541e-77	MYO1F/CYTH4/ARHGAP30/CYBB/IL10RA/LAPTM5/AIF1/PARVG/C3AR1/PIK3CD/ITGAL/PREX1/SRGN/SH2B3/DOCK2/KLHL6/MAFB/LCP2/JAK3/LCP1/CD52/SAMSN1/PPP1R16B/IL16/LAT2/EBI3/MS4A4A/ARHGAP15/EVI2B/RHOH/RNASE6/C1R/FCGR2B/EVI2A/HLA-DPB1/PTPN7/CLIC2/GLIPR2/EMP3/C1S/SELL/ADORA2A/VCAM1/SERPING1/RAC2/FOLR2/ITGA4/MSN/ZAP70/PIM2/ITK/IFI30/MAF/IL7R/CLEC10A/RARRES2/RAMP3/BCL2A1/SERPINF1/PNOC/MIAT/HLA-DRB1/ALOX5AP/PECAM1/C1orf…
RODWELL_AGING_KIDNEY_UP	RODWELL_AGING_KIDNEY_UP	192/2134	500/20738	6.28485e-64	3.2202e-61	2.26916e-61	ITGB2/SLAMF8/MYO1F/C1QA/THEMIS2/ARHGAP30/C1QC/SELPLG/IL10RA/NCF1/C1QB/CSF1R/HCLS1/LAPTM5/TYROBP/LST1/HCST/ARHGAP25/PARVG/GPNMB/CD14/PIK3CD/CD53/GMFG/FCER1G/IL4I1/PREX1/NAPSB/PPM1M/SRGN/DOCK2/ST8SIA4/LCP2/DOK3/VIM/SLC15A3/CCR1/CORO1A/MS4A6A/MPEG1/STAB1/MILR1/ZEB2/CMTM3/VASH1/MS4A7/IGHV3-23/RNASE6/MSR1/C1R/CLEC7A/EVI2A/PIK3CG/IKZF1/FAM49A/GBP5/MRC1/ARHGDIB/CLEC4A/IGHG1/RAB33A/RTN1/GGT5/IGKV2D-28/GL…
JAATINEN_HEMATOPOIETIC_STEM_CELL_DN	JAATINEN_HEMATOPOIETIC_STEM_CELL_DN	123/2134	235/20738	3.26276e-59	1.48601e-56	1.04714e-56	ITGB2/HCK/IGSF6/DOK2/PIK3R5/CYBB/IL10RA/TYROBP/STX11/FGR/FCN1/GIMAP4/CD14/IL2RB/FCER1G/IL21R/CD86/MMP9/CCR1/MS4A6A/MPEG1/ITGAM/CLEC7A/CTSB/NCF2/FCGR2A/CD247/CD2/CLEC4A/LY9/MNDA/RTN1/CD1D/C5AR1/NKG7/LILRA5/CHI3L1/CD3D/CD163/CD27/GPR65/CD28/ZAP70/ITK/ETS1/IFI30/IL7R/CLEC10A/CD8A/FBLN7/CCL4/FPR1/CCL5/CCL3/TRAT1/PRF1/GZMK/LAT/THEMIS/ITGB2-AS1/RGS18/FGL2/RGS1/KLRK1/SAMHD1/GZMH/PYHIN1/CCR7/HBB/NPL/CD36…
REACTOME_BINDING_AND_UPTAKE_OF_LIGANDS_BY_SCAVENGER_RECEPTORS	REACTOME_BINDING_AND_UPTAKE_OF_LIGANDS_BY_SCAVENGER_RECEPTORS	78/2134	98/20738	1.12011e-58	4.59132e-56	3.23534e-56	APOE/SCARF1/IGKV3-20/IGLV2-23/IGHV3-53/IGKV3-11/STAB1/IGLV6-57/IGHV3-23/MSR1/IGKV3-15/IGKV1-5/IGHV4-59/IGLV3-21/IGLV2-14/IGKV2D-28/IGLV1-47/IGKV1D-39/IGKV4-1/IGKV2-28/CD163/IGKV1-17/IGHV3-30/IGLC3/IGLV2-8/IGKV3D-20/IGLV1-40/IGHV4-34/IGLV1-51/IGKV2-30/IGHV3-33/IGLV3-19/IGLV2-11/IGLV3-25/IGHV2-5/IGHV3-48/IGKV2D-40/IGHV3-7/IGKV1-39/IGKV2D-30/IGHV4-39/IGHV1-46/IGKV1D-16/HBB/IGHV2-70/IGHV1-69/MARCO/IG…
REACTOME_INITIAL_TRIGGERING_OF_COMPLEMENT	REACTOME_INITIAL_TRIGGERING_OF_COMPLEMENT	70/2134	80/20738	1.54888e-58	5.7717e-56	4.06711e-56	C1QA/C1QC/C1QB/FCN1/IGKV3-20/IGLV2-23/IGHV3-53/IGKV3-11/GZMM/CFP/IGLV6-57/IGHV3-23/C1R/IGKV3-15/IGKV1-5/IGHV4-59/IGLV3-21/IGHG1/IGLV2-14/IGKV2D-28/IGLV1-47/IGKV1D-39/C1S/IGKV4-1/IGKV2-28/IGKV1-17/IGHV3-30/IGLC3/IGLV2-8/IGKV3D-20/IGLV1-40/IGHV4-34/IGLV1-51/IGKV2-30/IGHV3-33/IGLV3-19/IGLV2-11/IGHG2/IGLV3-25/IGHG4/IGHV2-5/IGHV3-48/IGKV2D-40/IGHV3-7/IGKV1-39/IGKV2D-30/IGHV4-39/IGHV1-46/IGKV1D-16/IGHV…
REACTOME_FCGR_ACTIVATION	REACTOME_FCGR_ACTIVATION	64/2134	69/20738	1.77229e-57	6.05386e-55	4.26594e-55	HCK/FGR/IGKV3-20/IGLV2-23/IGHV3-53/IGKV3-11/IGLV6-57/IGHV3-23/IGKV3-15/FCGR1A/FCGR2A/CD247/IGKV1-5/IGHV4-59/IGLV3-21/IGHG1/IGLV2-14/IGKV2D-28/IGLV1-47/IGKV1D-39/IGKV4-1/IGKV2-28/FCGR3A/IGKV1-17/IGHV3-30/IGLC3/CD3G/IGLV2-8/IGKV3D-20/IGLV1-40/IGHV4-34/IGLV1-51/IGKV2-30/IGHV3-33/IGLV3-19/IGLV2-11/IGHG2/IGLV3-25/IGHG4/IGHV2-5/IGHV3-48/IGKV2D-40/IGHV3-7/FYN/IGKV1-39/IGKV2D-30/IGHV4-39/IGHV1-46/IGKV1D-…
REACTOME_COMPLEMENT_CASCADE	REACTOME_COMPLEMENT_CASCADE	83/2134	115/20738	2.60095e-56	8.201e-54	5.77895e-54	C1QA/C1QC/C1QB/FCN1/C3AR1/IGKV3-20/IGLV2-23/IGHV3-53/IGKV3-11/GZMM/CFP/IGLV6-57/IGHV3-23/C1R/IGKV3-15/IGKV1-5/IGHV4-59/IGLV3-21/IGHG1/IGLV2-14/IGKV2D-28/IGLV1-47/IGKV1D-39/C1S/C5AR1/IGKV4-1/SERPING1/IGKV2-28/IGKV1-17/IGHV3-30/IGLC3/IGLV2-8/IGKV3D-20/CR1/IGLV1-40/IGHV4-34/IGLV1-51/IGKV2-30/IGHV3-33/IGLV3-19/IGLV2-11/IGHG2/IGLV3-25/IGHG4/IGHV2-5/IGHV3-48/IGKV2D-40/IGHV3-7/IGKV1-39/IGKV2D-30/IGHV4-3…
REACTOME_CD22_MEDIATED_BCR_REGULATION	REACTOME_CD22_MEDIATED_BCR_REGULATION	59/2134	61/20738	3.88931e-56	1.13873e-53	8.02426e-54	IGKV3-20/IGLV2-23/IGHV3-53/IGKV3-11/IGLV6-57/IGHV3-23/IGKV3-15/IGKV1-5/IGHV4-59/IGLV3-21/IGLV2-14/IGKV2D-28/IGLV1-47/IGKV1D-39/IGKV4-1/IGKV2-28/IGKV1-17/IGHV3-30/IGLC3/IGLV2-8/IGKV3D-20/IGLV1-40/IGHV4-34/IGLV1-51/IGKV2-30/IGHV3-33/IGLV3-19/IGLV2-11/IGLV3-25/IGHV2-5/IGHV3-48/IGKV2D-40/CD79B/IGHV3-7/IGKV1-39/CD79A/IGKV2D-30/IGHV4-39/IGHV1-46/IGKV1D-16/IGHV2-70/IGHV1-69/IGLC2/IGKV1-12/IGLV3-1/IGKV1D…
REACTOME_CREATION_OF_C4_AND_C2_ACTIVATORS	REACTOME_CREATION_OF_C4_AND_C2_ACTIVATORS	64/2134	71/20738	1.70404e-55	4.65658e-53	3.28133e-53	C1QA/C1QC/C1QB/FCN1/IGKV3-20/IGLV2-23/IGHV3-53/IGKV3-11/IGLV6-57/IGHV3-23/C1R/IGKV3-15/IGKV1-5/IGHV4-59/IGLV3-21/IGHG1/IGLV2-14/IGKV2D-28/IGLV1-47/IGKV1D-39/C1S/IGKV4-1/IGKV2-28/IGKV1-17/IGHV3-30/IGLC3/IGLV2-8/IGKV3D-20/IGLV1-40/IGHV4-34/IGLV1-51/IGKV2-30/IGHV3-33/IGLV3-19/IGLV2-11/IGHG2/IGLV3-25/IGHG4/IGHV2-5/IGHV3-48/IGKV2D-40/IGHV3-7/IGKV1-39/IGKV2D-30/IGHV4-39/IGHV1-46/IGKV1D-16/IGHV2-70/IGHV…
REACTOME_ANTIGEN_ACTIVATES_B_CELL_RECEPTOR_BCR_LEADING_TO_GENERATION_OF_SECOND_MESSENGERS	REACTOME_ANTIGEN_ACTIVATES_B_CELL_RECEPTOR_BCR_LEADING_TO_GENERATION_OF_SECOND_MESSENGERS	69/2134	86/20738	1.81298e-52	4.64463e-50	3.2729e-50	BTK/PIK3CD/IGKV3-20/IGLV2-23/IGHV3-53/IGKV3-11/VAV1/IGLV6-57/IGHV3-23/IGKV3-15/IGKV1-5/IGHV4-59/IGLV3-21/IGLV2-14/IGKV2D-28/IGLV1-47/IGKV1D-39/IGKV4-1/IGKV2-28/IGKV1-17/IGHV3-30/IGLC3/IGLV2-8/IGKV3D-20/IGLV1-40/IGHV4-34/IGLV1-51/IGKV2-30/IGHV3-33/IGLV3-19/IGLV2-11/IGLV3-25/IGHV2-5/IGHV3-48/IGKV2D-40/CD79B/IGHV3-7/FYN/IGKV1-39/CD79A/IGKV2D-30/IGHV4-39/IGHV1-46/IGKV1D-16/IGHV2-70/IGHV1-69/IGLC2/IGK…
BOQUEST_STEM_CELL_UP	BOQUEST_STEM_CELL_UP	123/2134	262/20738	2.07965e-52	5.0144e-50	3.53347e-50	APOE/GPNMB/MAFB/PTGDS/C1R/MSC/EMP3/C1S/BASP1/SERPINF1/CTSK/DPT/ATP8B4/MRC2/COL14A1/EFEMP1/ADCY7/OLFML2B/CFH/FMOD/PCOLCE/LTBP2/FBLN5/COL6A2/AXL/RCN3/FXYD1/COLEC12/COL6A1/BICC1/OLFML1/SVEP1/PRR16/DSE/AEBP1/LINC01140/CHRDL1/CXCL12/PTGFR/GPC3/CILP/SYNE3/FLRT2/ABI3BP/MMP2/C7/FMO1/SLIT3/EFS/DCN/MAN1C1/GLT8D2/CRISPLD2/GSTM5/SRPX/GFPT2/PTGIS/RECK/FBLN1/FBN1/MXRA8/ELOVL2/COL6A3/SLIT2/COL5A1/ISLR/ADH1B/OLF…
REACTOME_SCAVENGING_OF_HEME_FROM_PLASMA	REACTOME_SCAVENGING_OF_HEME_FROM_PLASMA	61/2134	69/20738	9.59158e-52	2.18422e-49	1.53914e-49	IGKV3-20/IGLV2-23/IGHV3-53/IGKV3-11/IGLV6-57/IGHV3-23/IGKV3-15/IGKV1-5/IGHV4-59/IGLV3-21/IGLV2-14/IGKV2D-28/IGLV1-47/IGKV1D-39/IGKV4-1/IGKV2-28/CD163/IGKV1-17/IGHV3-30/IGLC3/IGLV2-8/IGKV3D-20/IGLV1-40/IGHV4-34/IGLV1-51/IGKV2-30/IGHV3-33/IGLV3-19/IGLV2-11/IGLV3-25/IGHV2-5/IGHV3-48/IGKV2D-40/IGHV3-7/IGKV1-39/IGKV2D-30/IGHV4-39/IGHV1-46/IGKV1D-16/HBB/IGHV2-70/IGHV1-69/IGLC2/IGKV1-12/IGLV3-1/IGKV1D-3…
REACTOME_ROLE_OF_PHOSPHOLIPIDS_IN_PHAGOCYTOSIS	REACTOME_ROLE_OF_PHOSPHOLIPIDS_IN_PHAGOCYTOSIS	65/2134	82/20738	7.36416e-49	1.58872e-46	1.11952e-46	IGKV3-20/IGLV2-23/IGHV3-53/IGKV3-11/PLD3/IGLV6-57/IGHV3-23/IGKV3-15/FCGR1A/FCGR2A/CD247/IGKV1-5/IGHV4-59/IGLV3-21/IGHG1/IGLV2-14/IGKV2D-28/IGLV1-47/IGKV1D-39/IGKV4-1/IGKV2-28/FCGR3A/IGKV1-17/IGHV3-30/IGLC3/CD3G/IGLV2-8/IGKV3D-20/IGLV1-40/IGHV4-34/PLD4/IGLV1-51/IGKV2-30/IGHV3-33/IGLV3-19/IGLV2-11/IGHG2/IGLV3-25/IGHG4/IGHV2-5/IGHV3-48/IGKV2D-40/IGHV3-7/IGKV1-39/IGKV2D-30/IGHV4-39/IGHV1-46/IGKV1D-16…
QI_PLASMACYTOMA_UP	QI_PLASMACYTOMA_UP	117/2134	254/20738	8.36135e-49	1.71366e-46	1.20756e-46	ITGB2/HCK/CD4/LSP1/NFAM1/ABI3/CSF1R/HCLS1/LST1/GPSM3/PSTPIP1/FGR/CCR5/CD53/IL2RB/CD37/SLA/IL21R/IL18BP/LY86/PLXNC1/CCR1/LCP1/PLEK/VAV1/CCR2/ARHGDIB/SLAMF1/STK10/RAC2/CD3D/CD3E/ZAP70/CD3G/PLEKHO1/TGFB1/ITGB7/RASSF2/CD40/TLR1/CCL5/CCL19/ALOX5AP/CCL3/TRAT1/SPIB/GNB4/SH2D1A/LAT/FLT3/RNASE1/CLEC4E/CD7/FGL2/RGS1/TNFSF13B/TRIM22/CD244/RGL1/CD79A/TRAF1/ADCY7/RASSF4/MARCO/DOK1/AXL/LAG3/RELB/CIITA/CCL4L2/C…
REACTOME_CELL_SURFACE_INTERACTIONS_AT_THE_VASCULAR_WALL	REACTOME_CELL_SURFACE_INTERACTIONS_AT_THE_VASCULAR_WALL	99/2134	194/20738	1.67273e-46	3.26501e-44	2.30074e-44	ITGB2/DOK2/SELPLG/CD84/SPN/ITGAX/ITGAL/FCER1G/IGKV3-20/CD48/IGLV2-23/GYPC/IGHV3-53/ITGAM/IGKV3-11/IGLV6-57/IGHV3-23/IGKV3-15/IGKV1-5/IGHV4-59/CD2/IGLV3-21/OLR1/IGLV2-14/IGKV2D-28/IGLV1-47/IGKV1D-39/SELL/IGKV4-1/IGKV2-28/ITGA4/IGKV1-17/IGHV3-30/IGLC3/IGLV2-8/IGKV3D-20/TGFB1/IGLV1-40/IGHV4-34/IGLV1-51/IGKV2-30/IGHV3-33/ESAM/IGLV3-19/PECAM1/CD74/IGLV2-11/IGLV3-25/IGHV2-5/IGHV3-48/SIRPG/IGKV2D-40/IGH…
REACTOME_ROLE_OF_LAT2_NTAL_LAB_ON_CALCIUM_MOBILIZATION	REACTOME_ROLE_OF_LAT2_NTAL_LAB_ON_CALCIUM_MOBILIZATION	58/2134	71/20738	3.92216e-45	7.30771e-43	5.14948e-43	FCER1G/IGKV3-20/IGLV2-23/IGHV3-53/IGKV3-11/LAT2/IGLV6-57/IGHV3-23/IGKV3-15/IGKV1-5/IGHV4-59/IGLV3-21/IGLV2-14/IGKV2D-28/IGLV1-47/IGKV1D-39/IGKV4-1/IGKV2-28/IGKV1-17/IGHV3-30/IGLC3/IGLV2-8/IGKV3D-20/IGLV1-40/IGHV4-34/IGLV1-51/IGKV2-30/IGHV3-33/IGLV3-19/IGLV2-11/IGLV3-25/IGHV2-5/IGHV3-48/IGKV2D-40/IGHV3-7/FYN/IGKV1-39/IGKV2D-30/IGHV4-39/IGHV1-46/IGKV1D-16/IGHV2-70/IGHV1-69/IGLC2/IGKV1-12/IGLV3-1/IG…
REACTOME_FCERI_MEDIATED_CA_2_MOBILIZATION	REACTOME_FCERI_MEDIATED_CA_2_MOBILIZATION	64/2134	86/20738	4.58608e-45	8.17319e-43	5.75936e-43	BTK/FCER1G/IGKV3-20/LCP2/IGLV2-23/IGHV3-53/IGKV3-11/VAV1/IGLV6-57/IGHV3-23/IGKV3-15/IGKV1-5/IGHV4-59/IGLV3-21/IGLV2-14/IGKV2D-28/IGLV1-47/IGKV1D-39/IGKV4-1/GRAP2/IGKV2-28/IGKV1-17/IGHV3-30/ITK/IGLC3/IGLV2-8/IGKV3D-20/IGLV1-40/IGHV4-34/IGLV1-51/IGKV2-30/IGHV3-33/IGLV3-19/IGLV2-11/IGLV3-25/LAT/IGHV2-5/IGHV3-48/IGKV2D-40/IGHV3-7/IGKV1-39/IGKV2D-30/IGHV4-39/IGHV1-46/IGKV1D-16/IGHV2-70/IGHV1-69/IGLC2/…
KEGG_CYTOKINE_CYTOKINE_RECEPTOR_INTERACTION	KEGG_CYTOKINE_CYTOKINE_RECEPTOR_INTERACTION	115/2134	265/20738	9.92321e-45	1.6948e-42	1.19427e-42	PLEKHO2/IL10RA/CSF1R/CSF2RB/CCR5/IL2RB/IL21R/TNFRSF4/CCR4/CCR1/TNFSF8/IL3RA/LTA/CCL18/CCR2/IL2RA/TNFRSF8/ACVRL1/IL12RB1/CSF3R/TNFSF12/CD27/CXCR6/XCR1/IL7R/TGFB1/CCL22/CCR8/CCL17/FLT4/IL22RA2/CXCL9/CCL4/FLT3LG/CD40/CCL5/CCL19/CCL3/CCL26/IL9R/TNFRSF9/FLT3/CCL2/CXCL10/TNFSF13B/OSM/CD40LG/PDGFRB/TNFSF14/CXCR3/CXCR4/CCR7/CSF2RA/FASLG/CCL3L3/CSF1/CCR10/CXCL13/CCL13/XCL2/TNFRSF17/CCL8/NGFR/CCL11/CCL4L2/…
REACTOME_FCGR3A_MEDIATED_IL10_SYNTHESIS	REACTOME_FCGR3A_MEDIATED_IL10_SYNTHESIS	67/2134	95/20738	1.35078e-44	2.21474e-42	1.56065e-42	HCK/FGR/IGKV3-20/IGLV2-23/IGHV3-53/IGKV3-11/IGLV6-57/IGHV3-23/IGKV3-15/FCGR1A/FCGR2A/CD247/IGKV1-5/IGHV4-59/IGLV3-21/IGHG1/IGLV2-14/IGKV2D-28/IGLV1-47/IGKV1D-39/IGKV4-1/IGKV2-28/FCGR3A/IGKV1-17/IGHV3-30/IGLC3/CD3G/IGLV2-8/IGKV3D-20/IGLV1-40/IGHV4-34/IGLV1-51/IGKV2-30/IGHV3-33/IGLV3-19/IGLV2-11/IGHG2/IGLV3-25/IGHG4/IGHV2-5/IGHV3-48/IGKV2D-40/IGHV3-7/FYN/IGKV1-39/IGKV2D-30/IGHV4-39/IGHV1-46/ADCY7/I…
PICCALUGA_ANGIOIMMUNOBLASTIC_LYMPHOMA_UP	PICCALUGA_ANGIOIMMUNOBLASTIC_LYMPHOMA_UP	101/2134	210/20738	2.18137e-44	3.43901e-42	2.42335e-42	SLAMF8/C1QA/APOE/C1QC/C1QB/GPNMB/FAM20A/MMP9/APOC1/PTGDS/PLA2G2D/ENG/C1R/P2RY13/C1S/ACVRL1/ADAMDEC1/VCAM1/SERPING1/CHI3L1/NAGK/COL8A2/RARRES2/CXCL9/CCL19/CMKLR1/CCL2/RBP5/CXCL10/CDH5/A2M/RGL1/EMILIN1/VWF/CTSL/CD93/RASSF4/CFH/PCOLCE/NPL/ACKR1/COL6A1/CYP26B1/THY1/CXCL12/CCL21/IGFBP7/CCDC80/COL4A1/PDPN/CYP1B1/FLRT2/ABI3BP/COL15A1/C7/COL4A2/FAM107A/KCNJ10/ADGRF5/DOCK4/ADGRL4/CCL14/CETP/CCDC102B/C4A/E…
REACTOME_ANTI_INFLAMMATORY_RESPONSE_FAVOURING_LEISHMANIA_PARASITE_INFECTION	REACTOME_ANTI_INFLAMMATORY_RESPONSE_FAVOURING_LEISHMANIA_PARASITE_INFECTION	104/2134	223/20738	4.21264e-44	6.3954e-42	4.50662e-42	HCK/FGR/DPEP2/GNGT2/IGKV3-20/IGLV2-23/IGHV3-53/IGKV3-11/CYSLTR1/IGLV6-57/CYSLTR2/IGHV3-23/IGKV3-15/FCGR1A/FCGR2A/CD247/IGKV1-5/IGHV4-59/IGLV3-21/IGHG1/IGLV2-14/GGT5/IGKV2D-28/IGLV1-47/IGKV1D-39/HRH2/ADORA2A/IGKV4-1/PTGIR/IGKV2-28/CD163/FCGR3A/IGKV1-17/IGHV3-30/IGLC3/CD3G/GPR84/IGLV2-8/IGKV3D-20/IGLV1-40/RAMP3/IGHV4-34/IGLV1-51/IGKV2-30/IGHV3-33/IGLV3-19/GPR25/IGLV2-11/IGHG2/IGLV3-25/IGHG4/GNB4/IG…
NAKAYAMA_SOFT_TISSUE_TUMORS_PCA1_UP	NAKAYAMA_SOFT_TISSUE_TUMORS_PCA1_UP	62/2134	83/20738	7.31597e-44	1.07101e-41	7.54701e-42	SLAMF8/C1QA/C1QB/CSF1R/LILRB1/SIGLEC1/BIN2/AIF1/GPNMB/CD14/SLA/NCKAP1L/DOCK2/SLC15A3/LY96/CD52/ITGAM/MS4A4A/ARHGAP15/FCGR2B/FCGR1A/FCGR2A/TRAC/MRC1/IGHG1/IGKV1D-39/C1S/TRBC2/HLA-DQA1/CD163/FCGR3A/IFI30/IGKC/CXCL9/CCL5/VSIG4/NCF4/GZMK/CCL2/CXCL10/HLA-DPA1/HLA-DRA/EFEMP1/CFH/IGLC2/CCL13/HLA-DQB1/GZMA/DCN/NNMT/THBS1/C3/IGHA1/LUM/TNFAIP6/SERPINE1/APOL1/TIMP1/F13A1/FAP/ITGBL1/PLTP
REACTOME_LEISHMANIA_INFECTION	REACTOME_LEISHMANIA_INFECTION	121/2134	306/20738	6.16863e-42	8.71904e-40	6.144e-40	HCK/PSTPIP1/FGR/BTK/WAS/DPEP2/GNGT2/C3AR1/IGKV3-20/NCKAP1L/NLRP3/IGLV2-23/WIPF1/IGHV3-53/IGKV3-11/VAV1/CYSLTR1/IGLV6-57/CYSLTR2/P2RX7/IGHV3-23/IGKV3-15/FCGR1A/FCGR2A/CD247/IGKV1-5/IGHV4-59/IGLV3-21/IGHG1/IGLV2-14/GGT5/IGKV2D-28/IGLV1-47/IGKV1D-39/HRH2/ADORA2A/IGKV4-1/PTGIR/ELMO1/IGKV2-28/CD163/FCGR3A/IGKV1-17/IGHV3-30/IGLC3/CD3G/MEFV/GPR84/IGLV2-8/IGKV3D-20/IGLV1-40/RAMP3/IGHV4-34/IGLV1-51/IGKV2-…
REACTOME_FCERI_MEDIATED_MAPK_ACTIVATION	REACTOME_FCERI_MEDIATED_MAPK_ACTIVATION	62/2134	87/20738	8.49636e-42	1.16089e-39	8.18036e-40	FCER1G/IGKV3-20/LCP2/IGLV2-23/IGHV3-53/IGKV3-11/VAV1/IGLV6-57/IGHV3-23/IGKV3-15/IGKV1-5/IGHV4-59/IGLV3-21/IGLV2-14/IGKV2D-28/IGLV1-47/IGKV1D-39/IGKV4-1/GRAP2/IGKV2-28/IGKV1-17/IGHV3-30/IGLC3/IGLV2-8/IGKV3D-20/IGLV1-40/IGHV4-34/IGLV1-51/IGKV2-30/IGHV3-33/IGLV3-19/IGLV2-11/IGLV3-25/LAT/IGHV2-5/IGHV3-48/IGKV2D-40/IGHV3-7/IGKV1-39/IGKV2D-30/IGHV4-39/IGHV1-46/IGKV1D-16/IGHV2-70/IGHV1-69/IGLC2/IGKV1-12…
REACTOME_PARASITE_INFECTION	REACTOME_PARASITE_INFECTION	70/2134	116/20738	1.1572e-39	1.53011e-37	1.07822e-37	HCK/FGR/BTK/WAS/IGKV3-20/NCKAP1L/IGLV2-23/WIPF1/IGHV3-53/IGKV3-11/VAV1/IGLV6-57/IGHV3-23/IGKV3-15/CD247/IGKV1-5/IGHV4-59/IGLV3-21/IGHG1/IGLV2-14/IGKV2D-28/IGLV1-47/IGKV1D-39/IGKV4-1/ELMO1/IGKV2-28/FCGR3A/IGKV1-17/IGHV3-30/IGLC3/CD3G/IGLV2-8/IGKV3D-20/IGLV1-40/IGHV4-34/IGLV1-51/IGKV2-30/IGHV3-33/IGLV3-19/IGLV2-11/IGHG2/IGLV3-25/IGHG4/IGHV2-5/IGHV3-48/IGKV2D-40/IGHV3-7/FYN/IGKV1-39/IGKV2D-30/IGHV4-…
REACTOME_EXTRACELLULAR_MATRIX_ORGANIZATION	REACTOME_EXTRACELLULAR_MATRIX_ORGANIZATION	116/2134	301/20738	6.11986e-39	7.83916e-37	5.52398e-37	ITGB2/ITGAX/ITGAL/MMP9/ITGAM/CTSB/MMP25/VCAM1/ITGA4/COL8A2/ICAM2/TGFB1/ITGB7/MMP19/CTSK/PECAM1/ITGAD/ICAM1/A2M/COL14A1/EFEMP2/ICAM3/EMILIN1/VWF/CTSL/EFEMP1/EMILIN2/FMOD/PCOLCE/LTBP2/FBLN5/COL6A2/ICAM4/COL6A1/COL18A1/ITGA2B/NID2/COL5A3/KDR/TPSAB1/COL4A1/ADAMTS2/P4HA3/CTSD/LOXL3/COL15A1/MMP2/MMP14/ITGAE/COL4A2/TGFB3/DCN/JAM2/TNXB/TLL1/FBLN1/FBN1/COL6A6/ADAM8/ADAM19/COL6A3/NCAM1/SPARC/COL5A1/LAMC3/A…
TAKEDA_TARGETS_OF_NUP98_HOXA9_FUSION_10D_DN	TAKEDA_TARGETS_OF_NUP98_HOXA9_FUSION_10D_DN	79/2134	150/20738	1.24588e-38	1.54753e-36	1.09049e-36	SLAMF8/C1QA/APOE/C1QC/ACP5/C1QB/PLA2G7/TREM2/HS3ST2/GPNMB/FPR3/MMP9/CHIT1/STAB1/CTSB/CCL18/RAB42/RTN1/ADGRE3/GGTA1P/C5AR1/CHI3L1/TLR7/MAF/CEBPE/IL7R/CCL4/SERPINF1/CCL3/ATP6V0D2/NRP1/RNASE1/A2M/RGL1/OLFML2B/MSC-AS1/RASSF4/OTOA/VSTM1/RGL4/NPL/CCL13/HRH4/LGMN/FRMD4A/CD1B/TRAV22/CLEC5A/CST7/LGALS12/S100B/MS4A2/GLUL/IL1R1/DOCK4/ADGRG3/SRPX/SLCO2B1/LHFPL2/BPI/CCL7/RASGRP1/RGCC/MMP12/KCNJ15/FCER1A/SGK1/…
VERHAAK_GLIOBLASTOMA_MESENCHYMAL	VERHAAK_GLIOBLASTOMA_MESENCHYMAL	96/2134	216/20738	1.42934e-38	1.7232e-36	1.21428e-36	ITGB2/SLAMF8/MYO1F/CD4/LAIR1/SIGLEC7/CYTH4/THEMIS2/SIGLEC9/LAPTM5/FMNL1/FPR3/CCR5/CD14/HK3/SH2B3/MAFB/LCP2/DOK3/LCP1/LY96/WIPF1/ITGAM/STAB1/ENG/MS4A4A/MSR1/LILRB3/CTSB/NCF2/FCGR2B/FCGR2A/VAMP5/LILRB2/PTPRC/EMP3/C5AR1/RAC2/CHI3L1/FOLR2/ITGA4/COL8A2/IFI30/CYTIP/CTSZ/CLEC2B/FES/TYMP/C1orf54/NCF4/NRP1/MGAT1/MRC2/TRIM22/MAN2B1/EFEMP2/ICAM3/LTBP2/DRAM1/RELB/DSE/SLC11A1/SCPEP1/PDPN/LGALS1/IL1R1/LHFPL2/T…
TAKEDA_TARGETS_OF_NUP98_HOXA9_FUSION_8D_DN	TAKEDA_TARGETS_OF_NUP98_HOXA9_FUSION_8D_DN	92/2134	201/20738	2.68471e-38	3.14418e-36	2.21559e-36	SLAMF8/C1QA/C1QC/CYBB/C1QB/PLA2G7/HVCN1/TM6SF1/FCN1/GPNMB/FPR3/CD14/HK3/MMP9/LCP2/ITGAM/IL3RA/CLEC7A/CTSB/NCF2/FCGR2B/MRC1/CLEC4A/GLIPR2/ADGRE3/C5AR1/HLA-DQA1/HSD11B1/CHI3L1/CD163/P2RY10/ETS1/MAF/CEBPE/IL7R/CR1/FPR1/ADORA3/TRAT1/GJA4/ATP6V0D2/GPR34/NRP1/RNASE1/FCAR/CD200R1/MSC-AS1/MARCO/NPL/ENTPD1/COLEC12/HRH4/LGMN/SLC7A7/SLC11A1/CLEC5A/PLXDC2/CST7/LGALS12/CD1E/MMP14/IL5RA/S100B/MS4A2/GLUL/DOCK4/…
VECCHI_GASTRIC_CANCER_ADVANCED_VS_EARLY_UP	VECCHI_GASTRIC_CANCER_ADVANCED_VS_EARLY_UP	85/2134	175/20738	6.08352e-38	6.92677e-36	4.88105e-36	PIK3R5/PLA2G7/HAVCR2/CHST11/GPNMB/C3AR1/APOC1/MAFB/CMTM3/MSR1/SFMBT2/CD163/GNB4/EFEMP1/PCED1B/LTBP2/AXL/CYP7B1/NID2/DSE/THBS4/HLA-DQB1/PLXDC2/COL4A1/ADAMTS2/CYP1B1/TIMP3/COL15A1/QKI/RAB31/SNAI2/GFPT2/SNX10/RNF213/FBN1/TLR2/SPARC/SLIT2/USP51/ALOX5/BGN/LPL/GAS1/ADAM12/GLIS2/PRRX1/THBS1/CDH11/SLC1A3/LAMA2/COL8A1/COL1A2/ANGPT2/ARMCX1/MAGEH1/IL6/FSTL1/MGP/TNFAIP6/EDNRA/VCAN/GPC6/WNT2/FAP/COL5A2/SFRP2/…
REACTOME_FCGAMMA_RECEPTOR_FCGR_DEPENDENT_PHAGOCYTOSIS	REACTOME_FCGAMMA_RECEPTOR_FCGR_DEPENDENT_PHAGOCYTOSIS	76/2134	143/20738	1.41828e-37	1.57122e-35	1.10718e-35	HCK/FGR/BTK/WAS/IGKV3-20/NCKAP1L/IGLV2-23/WIPF1/IGHV3-53/IGKV3-11/VAV1/PLD3/IGLV6-57/IGHV3-23/IGKV3-15/FCGR1A/FCGR2A/CD247/IGKV1-5/IGHV4-59/IGLV3-21/IGHG1/IGLV2-14/IGKV2D-28/IGLV1-47/IGKV1D-39/IGKV4-1/ELMO1/IGKV2-28/FCGR3A/IGKV1-17/IGHV3-30/IGLC3/CD3G/IGLV2-8/IGKV3D-20/IGLV1-40/IGHV4-34/PLD4/IGLV1-51/IGKV2-30/IGHV3-33/IGLV3-19/IGLV2-11/IGHG2/IGLV3-25/IGHG4/IGHV2-5/IGHV3-48/IGKV2D-40/IGHV3-7/FYN/I…
LIM_MAMMARY_STEM_CELL_UP	LIM_MAMMARY_STEM_CELL_UP	149/2134	480/20738	8.48607e-37	9.15379e-35	6.45035e-35	APOE/PLA2G7/RCSD1/ARHGAP25/SRGN/GYPC/VIM/WIPF1/PPP1R16B/DOCK10/GRASP/SERPING1/ETS1/TIE1/FBLN7/RARRES2/CYGB/SERPINF1/RASIP1/TMEM204/HEG1/ADGRA2/CNRIP1/GNB4/NRP1/ICAM1/FGL2/STARD8/COL14A1/SHE/LRRC8C/PPP1R18/FMOD/PCOLCE/SYDE1/AXL/CD36/RCN3/FXYD1/LAG3/NDN/HS3ST3A1/RASL12/NGFR/COL18A1/SVEP1/AQP9/ARHGAP20/AEBP1/THY1/SCARF2/COL4A1/PDPN/CCDC3/ADAMTS2/PODN/GPC3/MEF2C/LGALS1/TIMP3/FLRT2/ABI3BP/MMP2/COL4A2/…
REACTOME_GPCR_LIGAND_BINDING	REACTOME_GPCR_LIGAND_BINDING	144/2134	463/20738	1.09267e-35	1.14843e-33	8.09257e-34	S1PR4/GNGT2/FPR3/CCR5/C3AR1/CCR4/CCR1/GPR68/CYSLTR1/CYSLTR2/PTAFR/CCR2/P2RY13/ADGRE3/C5AR1/HRH2/ADORA2A/PTGIR/GPR65/P2RY10/ADGRE2/ADGRE1/CXCR6/XCR1/CCL22/CCR8/CCL17/TBXA2R/CXCL9/RAMP3/CCL4/FPR1/PNOC/GPR132/CCL5/S1PR1/CCL19/CCL3/ADORA3/CMKLR1/GNB4/FFAR3/CCL2/CXCL10/GNG2/DHH/APLNR/GPR183/F2RL3/CXCR3/CXCR4/CCR7/CALCRL/P2RY12/FPR2/CCL3L3/CCR10/S1PR2/CXCL13/CCL13/OPRL1/P2RY6/XCL2/POMC/GPR18/ACKR1/HRH4…
SABATES_COLORECTAL_ADENOMA_DN	SABATES_COLORECTAL_ADENOMA_DN	111/2134	299/20738	1.5651e-35	1.60383e-33	1.13017e-33	NCF1/SIGLEC1/GPNMB/CD37/SIT1/CD48/TRAF3IP3/ARHGAP15/RTN1/DOCK10/ADAMDEC1/TMEM255A/TLR7/ITGA4/CCL5/TMEM140/CCL19/SPIB/DPT/TRGC2/COL14A1/FCMR/EFEMP1/CFH/CXCL13/LRRK2/CD36/CCL13/FXYD1/COLEC12/NDN/TNFRSF17/ACKR1/PRKCB/FCRLA/CCL8/FCRL3/TRDC/KIF5C/CHRDL1/CXCL12/CCL21/CCDC80/SYNE3/FLRT2/ABI3BP/C7/CHRNA1/FAM107A/MCOLN2/JAM2/VPREB3/STAP1/MEOX2/FBLN1/IGHM/LYVE1/ZNF667-AS1/CLEC3B/DUSP1/CR2/ADH1B/IL6R/AFF3/S…
KIM_GLIS2_TARGETS_UP	KIM_GLIS2_TARGETS_UP	56/2134	85/20738	5.67898e-35	5.62014e-33	3.96031e-33	LSP1/AIF1/FCER1G/CMTM3/HLA-DMB/CCR2/LILRB2/HLA-DQA1/VCAM1/BCL2A1/CCL5/CD74/DPT/CCL2/ICAM1/CXCL10/TNFSF13B/COL14A1/HLA-DRA/EFEMP2/CFH/LTBP2/CCL8/COL18A1/HLA-DMA/HLA-DQB1/CXCL12/SOCS3/CCL21/COL4A1/ADAMTS2/LTB/COL15A1/MMP14/CX3CL1/DCN/IRF1/FBN1/TLR2/ADAM8/SPARC/OGN/C3/HLA-DRB5/COL1A2/COL1A1/COL3A1/LUM/MGP/CCL23/SERPINE1/PSMB9/POSTN/PDGFRA/MFAP4/MFAP2
FLECHNER_BIOPSY_KIDNEY_TRANSPLANT_REJECTED_VS_OK_UP	FLECHNER_BIOPSY_KIDNEY_TRANSPLANT_REJECTED_VS_OK_UP	57/2134	88/20738	5.75862e-35	5.62014e-33	3.96031e-33	ITGB2/LILRB4/IL10RA/C1QB/HCLS1/LAPTM5/TYROBP/LST1/AIF1/FCN1/CD14/CD53/GMFG/FCER1G/SLA/MMP9/APOC1/CD48/LY86/DOCK2/IFFO1/LCP1/CORO1A/CD52/RHOH/FCGR1A/AOAH/CD2/PTPRC/RAC2/CD3D/CD163/CD27/FCGR3A/PIM2/IFI30/CD8A/RASSF2/CCL5/TYMP/VSIG4/CXCR4/UBE2L6/ENTPD1/ACKR1/PRKCB/GZMA/RGS10/GLUL/RAB31/LCK/COL6A3/TNFRSF1B/STAT1/CELF2/CFD/LGALS9
HELLER_SILENCED_BY_METHYLATION_UP	HELLER_SILENCED_BY_METHYLATION_UP	106/2134	283/20738	2.2464e-34	2.14139e-32	1.50896e-32	HCK/LSP1/APOE/NCF1/CSF2RB/SLAMF7/GPNMB/PIK3CD/TNFRSF4/CD86/MMP9/APOC1/MAFB/LCP1/PLEK/SAMSN1/PPP1R16B/CFP/EBI3/IL3RA/HLA-DMB/MSR1/CLEC7A/NCF2/HLA-DPB1/FAM49A/APOBEC3G/DOCK10/C5AR1/ADAMDEC1/HLA-DQA1/VCAM1/CHI3L1/FUT7/RASSF2/LPXN/CRYBB1/SERPINF1/HLA-DRB1/CCL19/PECAM1/PRF1/SPIB/NCF4/TNFRSF9/ICAM1/CXCL10/RGS1/HLA-DPA1/TRIM22/HLA-DRA/GPR183/CCR7/OLFML2B/CXCL13/LAMP3/CD200/CIITA/HLA-DMA/DAZL/HLA-DQB1/SO…
REACTOME_CLASS_A_1_RHODOPSIN_LIKE_RECEPTORS	REACTOME_CLASS_A_1_RHODOPSIN_LIKE_RECEPTORS	116/2134	331/20738	2.51971e-34	2.34733e-32	1.65408e-32	S1PR4/FPR3/CCR5/C3AR1/CCR4/CCR1/GPR68/CYSLTR1/CYSLTR2/PTAFR/CCR2/P2RY13/C5AR1/HRH2/ADORA2A/PTGIR/GPR65/P2RY10/CXCR6/XCR1/CCL22/CCR8/CCL17/TBXA2R/CXCL9/CCL4/FPR1/PNOC/GPR132/CCL5/S1PR1/CCL19/CCL3/ADORA3/CMKLR1/FFAR3/CCL2/CXCL10/APLNR/GPR183/F2RL3/CXCR3/CXCR4/CCR7/P2RY12/FPR2/CCL3L3/CCR10/S1PR2/CXCL13/CCL13/OPRL1/P2RY6/XCL2/POMC/GPR18/ACKR1/HRH4/C5AR2/TSHR/GPR4/CCL11/NMUR1/KEL/F2R/CXCL12/PTGFR/CCL2…
BOSCO_TH1_CYTOTOXIC_MODULE	BOSCO_TH1_CYTOTOXIC_MODULE	64/2134	114/20738	9.71e-34	8.84473e-32	6.23257e-32	GIMAP4/CCR5/FAM20A/GIMAP8/IL4I1/STAB1/GIMAP5/FCGR2B/SLAMF1/IL2RA/GIMAP7/NKG7/HAPLN3/APOL3/CD28/IRF4/SDS/HS3ST3B1/STAT4/PLEKHO1/CXCL9/ADORA3/TRAT1/PRF1/CMKLR1/FFAR3/GZMK/SH2D1A/SLA2/LILRB5/CXCL10/RGL1/CD300E/GPR171/HAMP/TMEM229B/ATF5/CCL8/GNLY/F2R/KLRD1/CD5/GZMB/RNASE2/CH25H/SOCS1/IL21/ADAM19/BCL2/IFNG/RUNX3/CD163L1/IDO1/CD38/CCL7/ENPP2/MERTK/CXCL11/IL12RB2/SSTR2/F13A1/SAMD3/P2RX5/TNFSF18
SWEET_LUNG_CANCER_KRAS_DN	SWEET_LUNG_CANCER_KRAS_DN	132/2134	417/20738	1.17622e-33	1.04811e-31	7.38568e-32	HCK/GIMAP4/GMFG/SRGN/ST8SIA4/STAB1/LYL1/ENG/MS4A4A/BCL6B/MNDA/ACVRL1/KANK3/HSD11B1/SERPING1/ETS1/TIE1/ICAM2/RARRES2/RASIP1/SPIB/GNB4/DPT/FGL2/GNG2/CDH5/FYN/PDGFRB/VWF/SHE/CD93/CXCR4/NOTCH4/HBB/CALCRL/CFH/SH3BP5/COL6A2/TCF21/FXYD1/GBP4/NDN/SOX17/RAMP2/ANKRD33B/MYL4/KDR/CCL21/LTB/GPC3/MEF2C/TEK/TIMP3/BMP6/FMO1/TNNT3/DCN/GLUL/TBX2/QKI/G0S2/NTN1/TNXB/GNG11/PRX/PTGIS/MEOX2/RECK/ZBTB46/ADRB2/EMCN/ABCA1…
LEE_DIFFERENTIATING_T_LYMPHOCYTE	LEE_DIFFERENTIATING_T_LYMPHOCYTE	86/2134	199/20738	1.51968e-33	1.32536e-31	9.33933e-32	ITGB2/ARHGAP30/SELPLG/HCLS1/LAPTM5/SASH3/RCSD1/ARHGAP9/AIF1/ARHGAP25/FLI1/CD53/ITGAL/GMFG/SLA/NCKAP1L/SNX20/CD48/DOCK2/KLHL6/TBC1D10C/CORO1A/CD52/TAGAP/TRAF3IP3/LAX1/VAV1/UBASH3A/ARHGAP15/EVI2B/RHOH/EVI2A/PIK3CG/IKZF1/CD247/CD2/ARHGDIB/DOCK8/NLRC3/PTPRC/TRBC2/MAP4K1/TRG-AS1/ARHGEF6/SELL/P2RY8/RAC2/CD3D/ITK/CD3G/IL7R/ICAM2/EVL/LPXN/AKNA/TRAT1/CD96/SH2D1A/LAT/ITGB2-AS1/TRGC2/ICOS/RASSF5/CXCR4/APBB1…
WIELAND_UP_BY_HBV_INFECTION	WIELAND_UP_BY_HBV_INFECTION	60/2134	103/20738	5.93168e-33	5.0654e-31	3.56941e-31	IGSF6/THEMIS2/IL10RA/C1QB/LAPTM5/TYROBP/GPNMB/C3AR1/PIK3CD/CD53/FCER1G/CD48/SRGN/GM2A/HLA-DMB/GIMAP5/CTSB/HLA-DPB1/FCGR1A/ARHGDIB/IGHG1/RAC2/APOL3/CD3D/ADGRE1/IFI30/CD83/CXCL9/LPXN/CCL5/HLA-DRB1/C1orf54/VSIG4/CD74/GZMK/FGL2/CXCL10/HLA-DPA1/TRGC2/TRIM22/HLA-DRA/RGL1/CXCR4/UBE2L6/IGLC2/DRAM1/SLC7A7/HLA-DMA/HLA-DQB1/GZMA/GBP1/LAP3/RAB31/COTL1/IFI16/UCP2/CD38/PSMB10/PSMB9/STAT1
LIAN_LIPA_TARGETS_6M	LIAN_LIPA_TARGETS_6M	53/2134	81/20738	6.14548e-33	5.14089e-31	3.6226e-31	IGSF6/LILRB4/C1QA/C1QC/ACP5/C1QB/CD84/PLA2G7/TREM2/FCN1/GPNMB/C3AR1/FCER1G/MAFB/SLC15A3/CCR1/MS4A6A/MPEG1/CFP/MS4A7/CD68/MSR1/LILRB3/CTSB/FCGR2B/LY9/LILRB2/ADGRE3/TLR7/FCGR3A/CLEC6A/HMOX1/MMP19/ATP6V0D2/CLEC4E/RGS1/CD244/MARCO/CLEC4D/KLRB1/SLC37A2/SLC11A1/RAB7B/MYO5A/ADAM8/SLFN12/MMP12/FKBP5/MMP13/PAPPA/MMP8/LIPF/TNFAIP2
VERHAAK_AML_WITH_NPM1_MUTATED_UP	VERHAAK_AML_WITH_NPM1_MUTATED_UP	81/2134	186/20738	5.94858e-32	4.87665e-30	3.4364e-30	HCK/C1QA/PILRA/NCF1/C1QB/LILRB1/FGR/FCN1/DPEP2/C3AR1/CD14/HK3/CD86/MAFB/CD300C/SLC15A3/CCR1/PLEK/PTAFR/LILRB3/FCGR2A/LILRB2/C5AR1/LILRA1/LILRA5/CD163/FCGR3A/ADGRE1/IFI30/BASP1/BCL2A1/CCL4/FPR1/HMOX1/TYMP/CCL3/FGL2/CXCL10/TRGC2/NINJ1/ARHGAP22/CTSL/RASGRP3/CD36/AQP9/SCPEP1/SLC2A6/CAMK1/CTSD/CYP1B1/MMP2/G0S2/APOBEC3A/TREM1/FCGR3B/SNX10/AIM2/IL1B/CX3CR1/SECTM1/MCTP1/THBS1/ITGB3/CHST15/TLR4/EPB41L3/TN…
ANASTASSIOU_MULTICANCER_INVASIVENESS_SIGNATURE	ANASTASSIOU_MULTICANCER_INVASIVENESS_SIGNATURE	46/2134	64/20738	1.33308e-31	1.07143e-29	7.55001e-30	SERPINF1/CTSK/PDGFRB/OLFML2B/PCOLCE/COL6A2/RCN3/NID2/AEBP1/THY1/LGALS1/TIMP3/MMP2/DCN/GLT8D2/CRISPLD2/RAB31/SNAI2/FBN1/COL6A3/SPARC/COL5A1/BGN/LOXL2/ADAM12/PRRX1/CDH11/LRRC15/COL1A2/COL1A1/COL3A1/LUM/TNFAIP6/EDNRA/VCAN/MXRA5/FAP/COL5A2/POSTN/PLAU/MFAP5/ITGBL1/COPZ2/SFRP4/GREM1/LOX
MARKEY_RB1_ACUTE_LOF_DN	MARKEY_RB1_ACUTE_LOF_DN	90/2134	229/20738	3.26576e-31	2.5743e-29	1.81402e-29	ITGB2/HCK/LILRB4/C1QC/SELPLG/NCF1/C1QB/CSF1R/HCLS1/PLA2G7/TYROBP/LST1/ITGAX/C3AR1/GMFG/NCKAP1L/IL18BP/SRGN/CD300C/CCR1/LCP1/CD52/MPEG1/ITGAM/STAB1/VAV1/LAT2/CFP/LYL1/CTSB/NCF2/FCGR2B/EVI2A/FCGR1A/LILRB2/MNDA/PTPRC/C5AR1/SERPING1/RAC2/ADGRE1/CD72/IL7R/PLEKHO1/CTSZ/SLFN12L/BCL2A1/FPR1/CCL5/CCL3/NCF4/CXCL10/FERMT3/TRIM22/CSF2RA/UBE2L6/CLEC4D/GBP4/TMEM229B/LGMN/CCL8/CCL4L2/SOCS3/GZMB/CH25H/CPXM1/MCOL…
TARTE_PLASMA_CELL_VS_PLASMABLAST_UP	TARTE_PLASMA_CELL_VS_PLASMABLAST_UP	124/2134	396/20738	3.69726e-31	2.85945e-29	2.01495e-29	APOE/LST1/ITGAX/FGR/FCN1/GPNMB/FCER1G/MMP9/APOC1/PTGDS/PLCB2/CEACAM4/TCN2/C1S/HLA-DQA1/VCAM1/SERPING1/CD3D/CD3E/IGKC/CD72/IL7R/CCL22/CR1/FLT4/TBXA2R/TRBV9/CD40/TLR1/ALOX5AP/ADORA3/SPIB/ITGAD/RNASE1/TRIM22/COL14A1/MYBPC2/LTC4S/CTSL/CD34/TRAF1/CCR7/NOTCH4/IGLC1/FMOD/PPM1F/HLA-DQB2/PCOLCE/LTBP2/CSF1/ITIH4/GPR18/LGMN/RELB/P2RX1/ITGA2B/FTL/AEBP1/CXCL12/COL4A1/GZMA/CD22/HTR1B/HBA1/TIMP3/TSC22D3/TGFB3/B…
REACTOME_SIGNALING_BY_THE_B_CELL_RECEPTOR_BCR	REACTOME_SIGNALING_BY_THE_B_CELL_RECEPTOR_BCR	75/2134	166/20738	5.64269e-31	4.28322e-29	3.01824e-29	BTK/PIK3CD/IGKV3-20/IGLV2-23/IGHV3-53/IGKV3-11/VAV1/IGLV6-57/IGHV3-23/IGKV3-15/IGKV1-5/IGHV4-59/IGLV3-21/IGLV2-14/IGKV2D-28/IGLV1-47/IGKV1D-39/IGKV4-1/IGKV2-28/IGKV1-17/IGHV3-30/IGLC3/IGLV2-8/IGKV3D-20/IGLV1-40/IGHV4-34/IGLV1-51/IGKV2-30/IGHV3-33/IGLV3-19/IGLV2-11/IGLV3-25/IGHV2-5/IGHV3-48/IGKV2D-40/CD79B/IGHV3-7/FYN/IGKV1-39/CD79A/IGKV2D-30/IGHV4-39/IGHV1-46/IGKV1D-16/IGHV2-70/IGHV1-69/IGLC2/RAS…
TONKS_TARGETS_OF_RUNX1_RUNX1T1_FUSION_HSC_DN	TONKS_TARGETS_OF_RUNX1_RUNX1T1_FUSION_HSC_DN	81/2134	193/20738	1.40888e-30	1.05e-28	7.39898e-29	DOK2/SPI1/SELPLG/CYBB/IL10RA/LAPTM5/TYROBP/SASH3/CSF2RB/LST1/BIN2/ITGAL/SLA/CD48/LCP2/PLXNC1/CD52/STAB1/LAT2/CD33/RHOH/FCGR2A/STK10/TRBC2/NKG7/C11orf21/ADGRE2/CEBPE/IL7R/FUT7/RASSF2/ALOX5AP/IL9R/NCF4/LAT/CCL2/MGAT1/APOBR/TRGC2/CD244/GPR183/ADCY7/CXCR4/CCR7/HBB/TMEM156/FPR2/CSF1/CD36/ITGA2B/CLC/MYL4/CAPG/NEFH/LTB/CST7/CAMK1/LGALS1/HBA1/CYP1B1/TIMP3/MMP2/SOCS1/S100B/HDC/HBD/SLCO4C1/RUNX3/IL6R/EHD3/…
ICHIBA_GRAFT_VERSUS_HOST_DISEASE_35D_UP	ICHIBA_GRAFT_VERSUS_HOST_DISEASE_35D_UP	69/2134	144/20738	1.44704e-30	1.05918e-28	7.46367e-29	ITGB2/HCK/LILRB4/C1QA/C1QC/SELPLG/CYBB/C1QB/CSF1R/LAPTM5/TYROBP/AIF1/TSPAN4/CD14/CD53/IL18BP/LCP2/CCR1/CD52/MPEG1/CFP/PLD3/MS4A4A/CD68/HLA-DMB/MSR1/LILRB3/FCGR1A/LILRB2/MNDA/PTPRC/HLA-DQA1/VCAM1/ADGRE1/CYTIP/SLFN12L/TLR6/CXCL9/BCL2A1/PLD4/FPR1/CCL5/CD74/NCF4/CCL2/CD7/FGL2/SAMHD1/APBB1IP/GBP4/LGMN/HLA-DMA/CCL4L2/HLA-DQB1/LITAF/SNX10/LCK/NNMT/CTSS/LPL/HLA-DRB5/MMP12/PSMB9/STAT1/TAP1/RNASE3/IRGM/GPX…
RUTELLA_RESPONSE_TO_HGF_VS_CSF2RB_AND_IL4_UP	RUTELLA_RESPONSE_TO_HGF_VS_CSF2RB_AND_IL4_UP	126/2134	412/20738	1.56338e-30	1.12426e-28	7.92226e-29	SLAMF8/LILRB4/LAIR1/C1QA/APOE/CYBB/ACP5/PLA2G7/TM6SF1/PSTPIP1/AIF1/CD300A/FCN1/SLAMF7/DPEP2/GPNMB/CCR5/C3AR1/DCSTAMP/CD14/ITGAL/MMP9/APOC1/CD48/LY86/MAFB/NLRP3/GM2A/CCR1/CD52/PTGDS/MS4A4A/MATK/LILRA2/CTSB/FCGR1A/AOAH/CCL18/LILRB2/C1S/C5AR1/ADAMDEC1/SELL/HLA-DQA1/NKG7/HSD11B1/CHI3L1/CD163/AKR1B1/ICAM2/CALHM2/CXCL9/LPXN/FPR1/TLR1/KMO/CCL3/CTSK/PECAM1/CMKLR1/VSIG4/NRP1/CCL2/CLEC4E/FCAR/CRTAM/CXCL10/…
NABA_CORE_MATRISOME	NABA_CORE_MATRISOME	98/2134	275/20738	7.88133e-30	5.56992e-28	3.92493e-28	SRGN/HAPLN3/COL8A2/FBLN7/DPT/FGL2/MMRN2/COL14A1/EFEMP2/EMILIN1/VWF/EFEMP1/EMILIN2/FMOD/PCOLCE/LTBP2/FBLN5/COL6A2/PAPLN/COL6A1/COL18A1/SVEP1/NID2/COL5A3/AEBP1/THBS4/LGI4/IGFBP7/COL4A1/PODN/RSPO1/CILP/EGFLAM/ABI3BP/COL15A1/COL4A2/SLIT3/DCN/NTN1/CRISPLD2/TNXB/SRPX/FBLN1/FBN1/COL6A6/COL6A3/SPARC/SLIT2/COL5A1/CILP2/LAMC3/IGFBP6/BGN/RELN/PXDNL/FBLN2/PXDN/RSPO2/MFGE8/ECM2/THBS1/OGN/SPON2/EMID1/LAMA2/COL…
LIAN_LIPA_TARGETS_3M	LIAN_LIPA_TARGETS_3M	45/2134	65/20738	8.44069e-30	5.86414e-28	4.13225e-28	IGSF6/LILRB4/C1QA/C1QC/ACP5/C1QB/PLA2G7/TREM2/FCN1/GPNMB/C3AR1/FCER1G/MAFB/SLC15A3/CCR1/MS4A6A/MPEG1/CFP/MS4A7/CD68/MSR1/LILRB3/CTSB/FCGR2B/LY9/LILRB2/ADGRE3/TLR7/CLEC6A/HMOX1/MMP19/ATP6V0D2/CLEC4E/RGS1/CD244/MARCO/CLEC4D/KLRB1/SLC11A1/MYO5A/SLFN12/MMP12/FKBP5/MMP8/TNFAIP2
KEGG_HEMATOPOIETIC_CELL_LINEAGE	KEGG_HEMATOPOIETIC_CELL_LINEAGE	52/2134	87/20738	1.67622e-29	1.14514e-27	8.06939e-28	CD4/CSF1R/CD14/CD37/ITGAM/CD33/IL3RA/FCGR1A/CD2/IL2RA/CD1D/CSF3R/CD3D/CD3E/ITGA4/CD3G/IL7R/CD8A/CR1/FLT3LG/HLA-DRB1/IL9R/FLT3/CD7/HLA-DRA/CD34/CSF2RA/CSF1/CD36/ITGA2B/CD1B/CD1C/CD19/CD22/CD5/CD1E/FCER2/IL5RA/IL1R1/CD1A/GP1BA/CD8B/IL1B/CR2/IL6R/CD38/ITGB3/HLA-DRB5/MS4A1/IL6/CSF2/TNF
ALTEMEIER_RESPONSE_TO_LPS_WITH_MECHANICAL_VENTILATION	ALTEMEIER_RESPONSE_TO_LPS_WITH_MECHANICAL_VENTILATION	60/2134	120/20738	4.96934e-28	3.33923e-26	2.35304e-26	CYBB/PLA2G7/CSF2RB/LST1/CD14/FCER1G/SLA/IL4I1/LCP2/SLC15A3/CCR1/PLEK/ITGAM/EBI3/FCGR1A/CCR2/LILRB2/C5AR1/SELL/CSF3R/GPR65/MEFV/GPR84/CLEC6A/SLFN12L/CCL17/BCL2A1/CCL3/CCL2/CLEC4E/FGL2/CXCL10/TRIM22/TFEC/CLEC4D/GBP4/RELB/CCL4L2/SOCS3/LITAF/CH25H/TLR2/IL1B/SELP/THBS1/SLFN12/TNFAIP3/IL6/CCL23/VCAN/SERPINE1/CSF2/TIMP1/STAT1/F13A1/IFIT2/IRGM/ST3GAL1/TNFAIP2/HCAR3
HOSHIDA_LIVER_CANCER_SUBCLASS_S1	HOSHIDA_LIVER_CANCER_SUBCLASS_S1	87/2134	235/20738	5.46129e-28	3.61062e-26	2.54427e-26	ITGB2/LSP1/CYBB/ACP5/C1QB/HCLS1/LAPTM5/AIF1/GPNMB/C3AR1/CD53/IL2RB/CD37/SLA/CD48/SRGN/GYPC/LCP1/CORO1A/PLD3/RNASE6/HLA-DPB1/FCGR2A/ARHGDIB/PTPRC/HLA-DOA/CD3D/MSN/PIM2/IFI30/IGKC/IL7R/CD8A/BCL2A1/CCL5/ALOX5AP/CCL3/CD74/RNASE1/FGL2/SLC2A5/EFEMP1/CXCR4/CCR7/GNAI2/LTBP2/COL6A2/COL6A1/LGMN/HLA-DMA/AEBP1/THY1/HLA-DQB1/COL4A1/LGALS1/CYP1B1/LITAF/COL15A1/COL4A2/IRF1/RAB31/LHFPL2/FBN1/HLA-DQA2/ADAM8/IL2RG…
HOLLERN_EMT_BREAST_TUMOR_UP	HOLLERN_EMT_BREAST_TUMOR_UP	64/2134	138/20738	2.00515e-27	1.30462e-25	9.1932e-26	SPI1/NRROS/LSP1/CSF1R/WAS/TSPAN4/SNX20/ST8SIA4/VIM/HLX/CFP/CYSLTR1/FCGR2B/CCR2/MRC1/CLEC4A/EMP3/FOLR2/ADGRA2/VSIG4/GNB4/GPR34/RGS18/MRC2/EFEMP2/LTC4S/TRAF1/FAM167B/CFH/PCOLCE/CSF1/DOK1/AXL/PLXND1/NAAA/HTRA3/LOXL3/CHRNA1/FCRL2/DCN/ADPRH/JDP2/PHLDB1/MXRA8/IL18R1/GPR85/C1QTNF6/VEGFC/PRRX1/GAMT/TTYH2/ANGPTL2/LPAR1/CCL23/AOX1/MRAS/NR2F1/F13A1/CDH13/PDGFRA/DDR2/APBB1/ANKRD1/HHEX
VART_KSHV_INFECTION_ANGIOGENIC_MARKERS_UP	VART_KSHV_INFECTION_ANGIOGENIC_MARKERS_UP	70/2134	163/20738	2.47095e-27	1.58257e-25	1.11518e-25	CCR5/MMP9/STAB1/ENG/TIE1/TGFB1/FLT4/CXCL9/RAMP3/SERPINF1/CCL5/HMOX1/MMP19/S1PR1/HEG1/PECAM1/NRP1/CXCL10/ROBO4/NPR1/CXCR4/NOTCH4/CALCRL/COL18A1/CCL11/KDR/F2R/CXCL12/PLXDC1/TEK/TIMP3/PTGS1/COL15A1/COL4A2/TGFB3/HGF/FRZB/ANGPTL6/NOS3/CXCR1/SPARC/FZD4/IL1B/SH2D2A/VEGFC/IGF1/STAB2/ITGB3/WNT10B/ANGPT2/PGF/ANGPTL2/IL6/CXCL11/TIMP1/SPHK1/WNT2/TNF/SFRP2/PDGFRA/PLAU/SPP1/EPHA3/EGFL7/ANGPTL1/PDGFD/SFRP4/WNT2…
ONDER_CDH1_TARGETS_2_UP	ONDER_CDH1_TARGETS_2_UP	90/2134	256/20738	5.41402e-27	3.41417e-25	2.40584e-25	SRGN/GYPC/WIPF1/DOCK10/TRBC2/CYTIP/SERPINF1/PIP4K2A/HMOX1/MMP19/NRP1/RGL1/ARHGAP22/PCOLCE/LTBP2/FBLN5/COL6A2/CHST2/NLRP1/ACKR1/COL6A1/BICC1/NID2/FTL/PRR16/THY1/PTGFR/IGFBP7/CADM3/ANXA6/CYP1B1/MMP2/TSC22D3/DCN/DOCK4/ZCCHC24/GNG11/FZD2/RECK/FBLN1/FBN1/SYNE1/CLEC3B/COL6A3/DUSP1/SPARC/NNMT/COL5A1/OLFML3/BGN/ADAM12/PRRX1/CDH11/ENPP2/JAM3/ABCA8/COL8A1/COL1A2/MAGEH1/PXDC1/COL1A1/COL3A1/TNFAIP6/LPAR1/VCA…
BASSO_CD40_SIGNALING_UP	BASSO_CD40_SIGNALING_UP	54/2134	103/20738	1.10426e-26	6.85815e-25	4.8327e-25	LAPTM5/PIK3CD/NCKAP1L/SRGN/SH2B3/PLXNC1/PLEK/LTA/NCF2/HLA-DPB1/SLAMF1/IGHG1/STK10/HLA-DQA1/RAC2/IRF4/IFI30/CD83/CCL22/BCL2A1/CCL4/CD40/HLA-DRB1/CCL3/LRRC32/CD74/ICAM1/RGS1/GPR183/FCMR/TRAF1/CCR7/HLA-DMA/HLA-DQB1/CAPG/MEF2C/LGALS1/STAT5A/LITAF/LHFPL2/ADAM8/BCL2/IL1B/CR2/SNN/IRF5/TNFAIP3/TNFAIP8/BATF/PHACTR1/STAT1/TNF/TAP1/TNFAIP2
RUTELLA_RESPONSE_TO_HGF_UP	RUTELLA_RESPONSE_TO_HGF_UP	121/2134	422/20738	1.58943e-26	9.72398e-25	6.85215e-25	SLAMF8/LILRB4/LAIR1/C1QA/APOE/CYBB/ACP5/CD84/PLA2G7/TM6SF1/PSTPIP1/SLAMF7/GPNMB/CCR5/C3AR1/DCSTAMP/IL21R/TNFRSF4/MMP9/APOC1/GM2A/CCR1/PTGDS/EBI3/MATK/CTSB/FCGR1A/CCL18/CLIC2/SLAMF1/CD80/C1S/RFTN1/ADAMDEC1/NKG7/HSD11B1/CHI3L1/IRF4/AKR1B1/CD209/CCL22/CCL17/CALHM2/CXCL9/LPXN/SERPINF1/TLR1/KMO/CCL19/CCL3/CTSK/CMKLR1/VSIG4/NRP1/CCL2/CLEC4E/CRTAM/CXCL10/RGL1/EMILIN1/ARHGAP22/CTSL/TRAF1/CCR7/CSF2RA/RASG…
BOQUEST_STEM_CELL_DN	BOQUEST_STEM_CELL_DN	81/2134	218/20738	2.87192e-26	1.73118e-24	1.2199e-24	LAPTM5/CSF2RB/STX11/GIMAP6/SCARF1/GIMAP4/FLI1/GMFG/SRGN/SH2B3/LCP2/ENG/IL3RA/GIMAP5/HLA-DPB1/HLA-DQA1/KANK3/TIE1/ICAM2/ARHGEF15/RAMP3/RASIP1/HLA-DRB1/S1PR1/PECAM1/CD74/RNASE1/PCDH12/MMRN2/HLA-DPA1/APLNR/CDH5/HLA-DRA/VWF/CD93/NOTCH4/ERG/IGLC2/MEOX1/PLVAP/PRKCH/RASGRP3/ACKR1/SOX17/HLA-DMA/HLA-DQB1/KDR/MYCT1/TEK/LHX6/CLEC1A/CX3CL1/FAM107A/TGM2/JAM2/G0S2/ADGRL4/GNG11/CCL14/ADRB2/EMCN/PDE2A/IL18R1/LRM…
VECCHI_GASTRIC_CANCER_EARLY_DN	VECCHI_GASTRIC_CANCER_EARLY_DN	113/2134	381/20738	3.27133e-26	1.94336e-24	1.36942e-24	SLAMF7/ST8SIA4/NLRP7/EVI2B/PIK3CG/CCR2/LY9/IGKV1D-39/TRG-AS1/MZB1/CYTIP/MAF/PNOC/CCL5/IGLV3-25/FCRL5/DPT/TRGC2/CD79A/KCNJ5/EFEMP1/CFH/IGLC2/CD36/TNFRSF17/MDFIC/POU2AF1/SVEP1/KIF5C/CHRDL1/CXCL12/CYP1B1/SEMA4A/C7/TSC22D3/FAM107A/GLUL/JAM2/HLA-DOB/STAP1/SRPX/P2RY14/ADRB2/IGHM/LYVE1/ZNF667-AS1/RNLS/ST3GAL6/NCAM1/EBF1/SLIT2/NR3C1/USP51/IGKV1D-13/ADH1B/IL6R/AFF3/CGNL1/GAS1/AMPD1/SFRP1/MCTP1/ENPP2/TMEM1…
REACTOME_FCERI_MEDIATED_NF_KB_ACTIVATION	REACTOME_FCERI_MEDIATED_NF_KB_ACTIVATION	62/2134	136/20738	4.2496e-26	2.48844e-24	1.75352e-24	FCER1G/IGKV3-20/IGLV2-23/IGHV3-53/IGKV3-11/RASGRP4/IGLV6-57/IGHV3-23/IGKV3-15/IGKV1-5/IGHV4-59/IGLV3-21/IGLV2-14/IGKV2D-28/IGLV1-47/IGKV1D-39/IGKV4-1/IGKV2-28/IGKV1-17/IGHV3-30/IGLC3/IGLV2-8/IGKV3D-20/IGLV1-40/IGHV4-34/IGLV1-51/IGKV2-30/IGHV3-33/IGLV3-19/IGLV2-11/IGLV3-25/IGHV2-5/IGHV3-48/IGKV2D-40/IGHV3-7/IGKV1-39/IGKV2D-30/IGHV4-39/IGHV1-46/IGKV1D-16/RASGRP2/IGHV2-70/IGHV1-69/IGLC2/IGKV1-12/IGL…
REACTOME_FC_EPSILON_RECEPTOR_FCERI_SIGNALING	REACTOME_FC_EPSILON_RECEPTOR_FCERI_SIGNALING	73/2134	186/20738	1.64771e-25	9.45648e-24	6.66365e-24	BTK/FCER1G/IGKV3-20/LCP2/IGLV2-23/IGHV3-53/IGKV3-11/RASGRP4/VAV1/LAT2/IGLV6-57/IGHV3-23/IGKV3-15/IGKV1-5/IGHV4-59/IGLV3-21/IGLV2-14/IGKV2D-28/IGLV1-47/IGKV1D-39/IGKV4-1/GRAP2/IGKV2-28/IGKV1-17/IGHV3-30/ITK/IGLC3/IGLV2-8/IGKV3D-20/IGLV1-40/IGHV4-34/IGLV1-51/IGKV2-30/IGHV3-33/IGLV3-19/IGLV2-11/IGLV3-25/LAT/IGHV2-5/IGHV3-48/IGKV2D-40/IGHV3-7/FYN/IGKV1-39/IGKV2D-30/IGHV4-39/IGHV1-46/IGKV1D-16/RASGRP2…
ICHIBA_GRAFT_VERSUS_HOST_DISEASE_D7_UP	ICHIBA_GRAFT_VERSUS_HOST_DISEASE_D7_UP	56/2134	115/20738	1.66106e-25	9.45648e-24	6.66365e-24	HCK/LILRB4/C1QC/C1QB/TYROBP/GIMAP4/CD14/CD53/IL18BP/LY86/LCP2/MPEG1/PLD3/MS4A4A/HLA-DMB/MSR1/MNDA/HLA-DQA1/VCAM1/ADGRE1/CXCL9/BCL2A1/PLD4/CD74/CCL2/ICAM1/FGL2/CXCL10/HLA-DRA/SAMHD1/MARCO/GBP4/HLA-DMA/HLA-DQB1/SLC11A1/COL4A1/PTGS1/LITAF/SOCS1/IRF1/SNX10/IFI35/IL18R1/IFI16/CTSS/CCL7/HLA-DRB5/PSMB10/CCL23/PSMB9/IFIT3/FKBP5/STAT1/TAP1/RNASE3/IRGM
BOYLAN_MULTIPLE_MYELOMA_C_D_DN	BOYLAN_MULTIPLE_MYELOMA_C_D_DN	92/2134	278/20738	2.37022e-25	1.33089e-23	9.37834e-24	IGSF6/MYO1F/LILRB4/GIMAP4/IL2RB/ITGAL/MMP9/GIMAP8/TBX21/PLEK/LAX1/CFP/MS4A4A/CCR2/LILRB2/MNDA/GVINP1/NKG7/VCAM1/HSD11B1/CD3D/CD3E/CD28/ITK/CD3G/CXCR6/MAF/STAT4/BASP1/CTSW/SIRPB1/FPR1/CCL5/SH2D1A/CLEC4E/CD7/RGS18/FGL2/TRIM22/ICOS/GPR183/TFEC/PGLYRP1/GPR174/RASGRP3/ENTPD1/TNFRSF17/CHST1/MDFIC/MCEMP1/F2R/TPSAB1/KLRD1/GZMA/LTB/IL18RAP/EOMES/ZNF467/SEMA4A/ABI3BP/PRDM1/HDC/MS4A2/RECK/P2RY14/IL18R1/CD8B…
RUTELLA_RESPONSE_TO_CSF2RB_AND_IL4_DN	RUTELLA_RESPONSE_TO_CSF2RB_AND_IL4_DN	100/2134	320/20738	2.94998e-25	1.63405e-23	1.15146e-23	LILRB4/LAIR1/C1QA/CYBB/PLA2G7/TM6SF1/PSTPIP1/AIF1/CD300A/FCN1/DPEP2/CCR5/C3AR1/CD14/ITGAL/CD48/LY86/MAFB/NLRP3/CCR1/CD52/MS4A6A/PTGDS/CFP/MS4A4A/LILRA2/CTSB/FCGR1A/AOAH/LILRB2/C5AR1/MAP4K1/ARHGEF6/SELL/HLA-DQA1/NKG7/ITGA4/CD163/AKR1B1/ICAM2/CALHM2/LPXN/FPR1/TLR1/CCL3/CTSK/PECAM1/CMKLR1/VSIG4/CCL2/CLEC4E/FCAR/CRTAM/CXCL10/FYN/ICAM3/CTSL/RASGRP2/PPM1F/SH3BP5/NPL/ENTPD1/SLC7A7/PRKCB/AQP9/CLEC5A/IGFB…
FULCHER_INFLAMMATORY_RESPONSE_LECTIN_VS_LPS_DN	FULCHER_INFLAMMATORY_RESPONSE_LECTIN_VS_LPS_DN	123/2134	451/20738	8.43788e-25	4.61159e-23	3.24962e-23	CD4/LAIR1/NFAM1/NCF1/CD84/SPN/LST1/SIGLEC1/AIF1/CD300A/HS3ST2/FCN1/DPEP2/PARVG/GPNMB/TSPAN4/CCR5/C3AR1/FAM20A/CD14/CD37/C1orf162/CXorf21/APOC1/LY86/MYO1G/MAFB/LCP2/MS4A6A/STAB1/ZEB2/MS4A7/TLR8/MS4A4A/LILRA2/HLA-DMB/LILRB3/GIMAP5/FCGR1A/APOBEC3G/LY9/VAMP5/LILRB2/RAB42/MNDA/C1S/CSF3R/SERPING1/APOL3/CD163/FCGR3A/ADGRE2/ADGRE1/SDS/MAF/CXCL9/FPR1/HMOX1/TMEM140/CCL19/HEG1/DYSF/CTSK/PECAM1/CMKLR1/GNB4/F…
SANSOM_APC_TARGETS_DN	SANSOM_APC_TARGETS_DN	103/2134	341/20738	1.11852e-24	6.03265e-23	4.251e-23	ITGB2/LSP1/C1QC/SELPLG/NCF1/ACP5/LAPTM5/TYROBP/GPSM3/FMNL1/ITGAX/GIMAP4/PIK3CD/IL2RB/ITGAL/IL4I1/CD48/SRGN/ST8SIA4/CORO1A/CD52/CD6/VAV1/LAT2/LYL1/HLA-DMB/EVI2A/CD2/ARHGDIB/HIC1/GGT5/STK10/PTPRC/IL12RB1/RAC2/CD3D/CD28/IRF4/LIPA/ZAP70/CD72/PLEKHO1/ICAM2/CD8A/TGFB1/BASP1/FLT4/ITGB7/RASSF2/SIPA1/FLT3LG/PLD4/CCL5/SPIB/DPT/CD7/ICOS/SLC2A5/DTX1/FGD3/PCOLCE/CHST2/TCF21/CXCL13/KLRB1/TNFRSF17/POU2AF1/CCL21…
GAURNIER_PSMD4_TARGETS	GAURNIER_PSMD4_TARGETS	43/2134	72/20738	1.31361e-24	6.99282e-23	4.9276e-23	CCR5/C3AR1/IL21R/CD86/CCR1/IL16/HLA-DMB/HLA-DPB1/CCL18/HLA-DOA/C5AR1/IL12RB1/HLA-DQA1/TGFB1/CXCL9/CCL5/HLA-DRB1/CCL19/CCL3/CCL2/CXCL10/HLA-DPA1/HLA-DRA/HLA-DPB2/CCR7/HLA-DQB2/CCR10/CXCL13/CCL13/RELB/CCL8/HLA-DMA/HLA-DQB1/IL12B/IL18R1/CCL7/C3/HLA-DRB5/HLA-G/IL6/CCL23/CXCL11/TNF
VERHAAK_AML_WITH_NPM1_MUTATED_DN	VERHAAK_AML_WITH_NPM1_MUTATED_DN	84/2134	250/20738	9.34708e-24	4.91201e-22	3.46132e-22	TM6SF1/MMP9/PTPRCAP/CD48/GYPC/PPP1R16B/HLA-DPB1/CCR2/CD2/CEACAM4/TRBC2/HLA-DQA1/CSF3R/PTGIR/SERPING1/CHI3L1/CD3D/ZAP70/CLEC10A/EVL/SERPINF1/TMEM204/SPIB/PDE4B/CD7/RGS1/HLA-DPA1/FCMR/CD34/CD69/ERG/HPGDS/ICAM4/PLXND1/MDFIC/CD200/CIITA/CD1C/DSE/TRDC/CLEC5A/TPSAB1/GATA3/IGFBP7/CD19/CST7/MEF2C/IL5RA/STAP1/FZD2/HGF/LAMP5/LHFPL2/NCAM1/SPARC/NRXN2/BAALC/BPI/PALM/IFI16/RUNX3/EHD3/CD38/ALAS2/PXDN/DCHS1/CYT…
CHYLA_CBFA2T3_TARGETS_UP	CHYLA_CBFA2T3_TARGETS_UP	109/2134	385/20738	1.63385e-23	8.47742e-22	5.97374e-22	IGSF6/SPI1/CYTH4/SELPLG/LAPTM5/HVCN1/TM6SF1/GMFG/IL21R/HK3/CD48/LCP1/CLEC12A/TIFAB/EBI3/P2RX7/EVI2B/C1R/NCF2/FCGR2B/ARHGDIB/SLAMF1/OLR1/TCN2/GGTA1P/ARHGEF6/HLA-DQA1/NKG7/HSD11B1/GPR65/MEFV/CXCR6/CEBPE/CLEC10A/CD209/TBXA2R/CCM2L/TMEM119/PLD4/ESAM/ALOX5AP/SIGLEC6/C1orf54/ARID5A/NCF4/SLA2/CLEC4E/ATP8B4/STARD8/TFEC/HIVEP3/MDGA1/GPR171/F2RL3/CTSL/CD34/CD93/CXCR4/RASGRP2/GFI1/NPL/CLEC4D/DRAM1/KLRB1/GBP…
TAKEDA_TARGETS_OF_NUP98_HOXA9_FUSION_16D_UP	TAKEDA_TARGETS_OF_NUP98_HOXA9_FUSION_16D_UP	68/2134	176/20738	2.15942e-23	1.10643e-21	7.79664e-22	LSP1/SLAMF7/NAPSB/PPP1R16B/CFP/TIFAB/TESPA1/IKZF1/CCR2/RAB33A/CD1D/MAP4K1/LILRA1/IRF4/ZNF366/CLECL1/ITGB7/SIGLEC6/ADGRA2/BTLA/FCAR/FGL2/SIGLEC17P/HLA-DPB2/SAMHD1/GAPT/HBB/CHST2/CLEC4D/GPR18/LAMP3/CD1C/TRDC/PTGFR/TPSAB1/GPR82/HBA1/CD1E/ABCD2/CLNK/FCER2/GPX7/CPA3/MCOLN2/WT1/CD1A/LAMP5/ADAM19/HBD/LBH/AFF3/IDO1/CD38/THBS1/LUM/IFIT3/STAT1/ASB2/CFD/SPINK2/IFIT2/CFI/RSAD2/NCALD/S1PR3/ASPHD2/CCR6/SLC18A2
KEGG_CELL_ADHESION_MOLECULES_CAMS	KEGG_CELL_ADHESION_MOLECULES_CAMS	58/2134	133/20738	2.73286e-23	1.38296e-21	9.74525e-22	ITGB2/CD4/SELPLG/SPN/SIGLEC1/ITGAL/CD86/PDCD1LG2/ITGAM/CD6/HLA-DMB/HLA-DPB1/CD2/CD80/PTPRC/HLA-DOA/SELL/HLA-DQA1/VCAM1/ITGA4/CD28/ICAM2/CD8A/ITGB7/CD40/ESAM/HLA-DRB1/CD274/PECAM1/ICAM1/HLA-DPA1/CDH5/ICOS/HLA-DRA/CD40LG/ICAM3/CD34/PDCD1/HLA-DMA/HLA-DQB1/CD22/CADM3/JAM2/HLA-DOB/HLA-DQA2/NCAM1/CD8B/NRXN2/MPZ/SELP/MAG/NLGN2/HLA-DRB5/JAM3/HLA-G/VCAN/CLDN5/ITGA8
GAL_LEUKEMIC_STEM_CELL_DN	GAL_LEUKEMIC_STEM_CELL_DN	80/2134	235/20738	4.23316e-23	2.11606e-21	1.49112e-21	IGSF6/LILRB4/C1QA/PILRA/NCF1/STX11/LILRB1/ADAP2/FGR/FCN1/C3AR1/CD14/IL2RB/CD86/MMP9/MAFB/GM2A/SLC15A3/CCR1/MS4A6A/MS4A4A/LILRA2/LILRB3/GIMAP5/NCF2/FCGR1A/FCGR2A/AOAH/TRAC/MNDA/GGT5/CD1D/CD163/GPR65/IFI30/IGKC/CEBPE/ARHGEF15/CCL4/FPR1/CCL5/TYMP/VSIG4/FCAR/FGL2/MRC2/TRGC2/SAMHD1/CXCR3/CD93/IGLC2/COL6A2/GPR18/COL18A1/ITGA2B/CLC/SLC11A1/CLEC5A/CAPG/IGFBP7/LGALS1/CADM3/RNASE2/CYP1B1/PRDM1/G0S2/TLR2/IL…
KEGG_CHEMOKINE_SIGNALING_PATHWAY	KEGG_CHEMOKINE_SIGNALING_PATHWAY	70/2134	189/20738	8.74672e-23	4.31961e-21	3.04388e-21	HCK/PIK3R5/NCF1/FGR/WAS/GNGT2/CCR5/PIK3CD/PREX1/DOCK2/JAK3/CCR4/CCR1/VAV1/PLCB2/PIK3CG/CCL18/CCR2/ELMO1/RAC2/ITK/CXCR6/XCR1/CCL22/CCR8/CCL17/CXCL9/CCL4/CCL5/CCL19/CCL3/CCL26/GNB4/CCL2/CXCL10/GNG2/CXCR3/ADCY7/CXCR4/CCR7/RASGRP2/GNAI2/CCL3L3/CCR10/CXCL13/CCL13/XCL2/PRKCB/CCL8/CCL11/CCL4L2/CXCL12/CCL21/ARRB2/CX3CL1/GNG11/CCL14/CXCR1/CX3CR1/CCL7/CXCR2/CCL23/CXCL11/STAT1/GNG7/PF4V1/CCR6/JAK2/PPBP/TIAM1
BOQUEST_STEM_CELL_CULTURED_VS_FRESH_UP	BOQUEST_STEM_CELL_CULTURED_VS_FRESH_UP	115/2134	427/20738	9.16395e-23	4.47179e-21	3.15111e-21	APOE/GPNMB/APOC1/SRGN/MAFB/PTGDS/ENG/ARHGDIB/CLIC2/ESR1/GGT5/VCAM1/CHI3L1/APOL3/ITGA4/MAF/CD83/CLEC2B/SERPINF1/CCL3/CTSK/CCL2/FGL2/ATP8B4/CXCL10/HLA-DPA1/A2M/COL14A1/SAMHD1/CD34/CFH/FXYD1/COLEC12/ATF5/RASL12/CCL8/COL18A1/CYP26B1/AEBP1/LINC01140/CHRDL1/PLXDC1/GPC3/HBA1/CILP/CYP1B1/ABI3BP/COL15A1/TSC22D3/FMO1/DOK5/DCN/MAN1C1/SYNPO/TGM2/IRF1/SEMA3G/SRPX/FRZB/ELOVL2/CLEC3B/DUSP1/ADH1B/IL6R/CTSS/CDO1/…
LI_INDUCED_T_TO_NATURAL_KILLER_UP	LI_INDUCED_T_TO_NATURAL_KILLER_UP	95/2134	316/20738	1.08846e-22	5.24894e-21	3.69874e-21	DOK2/MYO1F/PLEKHO2/TYROBP/STX11/HVCN1/SCIMP/HAVCR2/SLAMF7/CCR5/FAM20A/FCER1G/MYO1G/VIM/GPR68/CD52/LAT2/VASH1/LTA/EVI2A/GLIPR2/GVINP1/NKG7/HSD11B1/IFI30/ITGB7/CXCL9/CTSW/FES/CCL5/MIAT/CCL3/NCF4/ITGAD/TNFRSF9/GPR34/CD7/RGS1/GNG2/APOBR/ZBTB32/CD244/OSM/CTSL/TRAF1/CXCR3/PGLYRP1/EMILIN2/LRRC8C/CD69/ARSB/LAG3/GPR18/AQP9/FTL/CCL4L2/F2R/CAPG/TNFRSF18/KLRD1/SLC2A6/LGALS1/SEMA4A/CLNK/LITAF/ITGAE/ADGRG3/PLC…
KUROZUMI_RESPONSE_TO_ONCOCYTIC_VIRUS	KUROZUMI_RESPONSE_TO_ONCOCYTIC_VIRUS	32/2134	44/20738	1.23263e-22	5.87504e-21	4.13993e-21	IL10RA/CCR5/IL2RB/CCR4/CCR1/IL16/LTA/XCR1/CCL22/CXCL9/CCL5/CCL3/ITGAD/CCL2/CXCL10/CD40LG/CXCR3/CCR7/CCL8/LTB/IL1B/IL2RG/IFNG/IL6R/TNFRSF1B/CCL7/C3/CXCR2/CCL23/TNF/SPP1/CCR6
REACTOME_GENERATION_OF_SECOND_MESSENGER_MOLECULES	REACTOME_GENERATION_OF_SECOND_MESSENGER_MOLECULES	30/2134	39/20738	1.63956e-22	7.72479e-21	5.44339e-21	CD4/WAS/LCP2/HLA-DPB1/CD247/HLA-DQA1/GRAP2/CD3D/CD3E/ZAP70/ITK/CD3G/EVL/HLA-DRB1/LAT/TRAV29DV5/HLA-DPA1/HLA-DRA/TRBV12-3/TRBV7-9/TRAV8-4/HLA-DQB2/HLA-DQB1/CD101/PLCG2/LCK/HLA-DQA2/TRAV19/HLA-DRB5/PAK3
REACTOME_SIGNALING_BY_INTERLEUKINS	REACTOME_SIGNALING_BY_INTERLEUKINS	120/2134	462/20738	2.9653e-22	1.38122e-20	9.733e-21	ITGB2/HCK/CD4/IL10RA/CSF1R/CSF2RB/ITGAX/HAVCR2/CCR5/PIK3CD/IL2RB/IL21R/CD86/MMP9/IL18BP/JAK3/VIM/CCR1/LCP1/ITGAM/IL16/VAV1/EBI3/IL3RA/PTAFR/CCR2/PTPN7/CD80/IGHG1/IL2RA/IL12RB1/CSF3R/VCAM1/MSN/IRF4/IL7R/STAT4/MAP3K3/TGFB1/CCL22/IL22RA2/CCL4/FPR1/CCL5/HMOX1/S1PR1/CCL19/CCL3/IL9R/IGHG4/CCL2/ICAM1/CXCL10/IL27/FYN/OSM/CSF2RA/FASLG/CCL3L3/CSF1/CD36/NDN/POMC/IL34/CCL11/SOCS3/GATA3/IL18RAP/MEF2C/IL12B/ST…
FARMER_BREAST_CANCER_CLUSTER_1	FARMER_BREAST_CANCER_CLUSTER_1	33/2134	48/20738	4.75019e-22	2.18776e-20	1.54164e-20	IL10RA/GIMAP4/CCR5/GMFG/IGKV3-20/CD48/LCP2/CCR2/CD2/IGHG1/IGLV2-14/TRBC2/CD3D/MZB1/ITK/CYTIP/CD8A/GZMK/SH2D1A/GPR171/IGLC2/TNFRSF17/GPR18/POU2AF1/GZMA/IGHM/LCK/IGKV1D-13/CD38/IGHA1/IFIT3/JCHAIN/RSAD2
REACTOME_CHEMOKINE_RECEPTORS_BIND_CHEMOKINES	REACTOME_CHEMOKINE_RECEPTORS_BIND_CHEMOKINES	36/2134	58/20738	1.23048e-21	5.60417e-20	3.94906e-20	CCR5/CCR4/CCR1/CCR2/CXCR6/XCR1/CCL22/CCR8/CCL17/CXCL9/CCL4/CCL5/CCL19/CCL3/CCL2/CXCL10/CXCR3/CXCR4/CCR7/CCL3L3/CCR10/CXCL13/CCL13/XCL2/CCL11/CXCL12/CCL21/CX3CL1/CXCR1/CX3CR1/CCL7/CXCR2/CXCL11/ACKR3/CCR6/PPBP
REACTOME_PEPTIDE_LIGAND_BINDING_RECEPTORS	REACTOME_PEPTIDE_LIGAND_BINDING_RECEPTORS	70/2134	198/20738	1.92991e-21	8.69307e-20	6.1257e-20	FPR3/CCR5/C3AR1/CCR4/CCR1/CCR2/C5AR1/CXCR6/XCR1/CCL22/CCR8/CCL17/CXCL9/CCL4/FPR1/PNOC/CCL5/CCL19/CCL3/CCL2/CXCL10/APLNR/F2RL3/CXCR3/CXCR4/CCR7/FPR2/CCL3L3/CCR10/CXCL13/CCL13/OPRL1/XCL2/POMC/ACKR1/C5AR2/CCL11/NMUR1/KEL/F2R/CXCL12/CCL21/CX3CL1/PSAP/SSTR3/PROK2/AVPR1A/CXCR1/TACR1/CX3CR1/CCL7/C3/CXCR2/CCL23/EDNRA/CXCL11/EDNRB/RXFP1/SSTR2/HCRTR1/ACKR3/MCHR1/UTS2R/AVPR2/CCR6/MLNR/CCKBR/PPBP/GHRL/F2RL2
KEGG_GRAFT_VERSUS_HOST_DISEASE	KEGG_GRAFT_VERSUS_HOST_DISEASE	30/2134	41/20738	1.98766e-21	8.85589e-20	6.24043e-20	CD86/HLA-DMB/HLA-DPB1/CD80/HLA-DOA/HLA-DQA1/CD28/HLA-DRB1/PRF1/HLA-DPA1/HLA-DRA/FASLG/HLA-DMA/HLA-DQB1/KLRD1/GZMB/HLA-DOB/HLA-DQA2/KIR2DL1/IL1B/KIR3DL2/IFNG/KIR2DL3/HLA-DRB5/HLA-G/IL6/TNF/IL2/KLRC1/KIR3DL1
PID_IL12_2PATHWAY	PID_IL12_2PATHWAY	37/2134	63/20738	5.22724e-21	2.30392e-19	1.62349e-19	CD4/CCR5/IL2RB/TBX21/HLX/CD247/IL2RA/IL12RB1/CD3D/CD3E/CD3G/STAT4/CD8A/CCL4/HLA-DRB1/CCL3/HLA-DRA/FASLG/RELB/GZMA/IL18RAP/EOMES/IL12B/GZMB/STAT5A/SOCS1/IL1R1/LCK/IL18R1/CD8B/IL1B/IL2RG/IFNG/IL12RB2/STAT1/IL2/JAK2
SANA_RESPONSE_TO_IFNG_UP	SANA_RESPONSE_TO_IFNG_UP	41/2134	77/20738	6.32804e-21	2.75943e-19	1.94447e-19	LILRB1/IL18BP/ST8SIA4/MMP25/VAMP5/C1S/GIMAP7/HLA-DQA1/SERPING1/APOL3/CXCL9/HLA-DRB1/CD274/CD74/CXCL10/HLA-DPA1/TRIM22/SAMHD1/CFH/UBE2L6/GBP4/HLA-DMA/HLA-DQB1/GBP1/CX3CL1/LAP3/RNF213/IFI35/IDO1/APOL2/HLA-DRB5/CXCL11/APOL1/ETV7/APOL4/STAT1/NLRC5/PLA1A/LGALS9/UBD/BST2
VILIMAS_NOTCH1_TARGETS_UP	VILIMAS_NOTCH1_TARGETS_UP	33/2134	51/20738	8.88462e-21	3.83348e-19	2.70132e-19	IL10RA/CD86/CD2/CD80/PTCRA/CD3D/P2RY10/CD28/ZAP70/CD3G/CD83/BCL2A1/CCL5/TRAT1/CD74/LAT/CD7/ICAM1/DTX1/TRAF1/CCR7/CD69/RELB/THY1/TNFRSF18/GATA3/GZMA/IL12B/GZMB/CX3CL1/LCK/NOTCH3/BIRC3
WONG_ENDMETRIUM_CANCER_DN	WONG_ENDMETRIUM_CANCER_DN	41/2134	78/20738	1.20243e-20	5.13411e-19	3.61783e-19	LILRB1/HIC1/CTSW/CNRIP1/EMILIN1/EFEMP1/JPH4/NDN/GNLY/FLRT2/EFS/DCN/GLT8D2/CRISPLD2/LDB2/SRPX/RORB/HGF/WT1/P2RY14/FBN1/CD248/COX7A1/IGFBP6/TWIST2/EHD2/ECM2/OGN/VGLL3/RBP7/COL3A1/TRO/MASP1/EDNRB/PDGFRA/ATP8A2/RUNX1T1/PAPPA/SFRP4/FOXL2/SLC18A2
DURAND_STROMA_S_UP	DURAND_STROMA_S_UP	85/2134	281/20738	1.25987e-20	5.32394e-19	3.75159e-19	FAM20A/JAK3/ARHGEF6/PHOSPHO1/RASSF2/CCL5/S1PR1/PDGFRB/NOTCH4/CALCRL/LTBP2/COL6A2/SCN1B/PLXND1/LGMN/CHST1/SVEP1/NID2/HLA-DMA/MMP23B/CYP26B1/ALPL/CXCL12/PDE1A/HTRA3/GATA3/CCDC80/ADAMTS2/IL18RAP/MMP2/TSC22D3/ELFN1/RAB3IL1/IL1R1/RORB/SNAI2/FBLN1/TMEM121/CD248/ADAM8/ADAM19/NCAM1/PDE1B/EHD3/LPL/ROR2/SELP/RSPO2/ADAM12/TVP23A/IGF1/CCL7/AOC3/PEAR1/SLC1A3/SPON2/THSD7A/COL1A2/MRGPRF/WNT10B/FAM110B/A4GALT/CO…
RIGGI_EWING_SARCOMA_PROGENITOR_UP	RIGGI_EWING_SARCOMA_PROGENITOR_UP	112/2134	434/20738	1.31598e-20	5.50428e-19	3.87868e-19	ITGB2/LAPTM5/HVCN1/TM6SF1/PSTPIP1/C3AR1/CD14/MMP9/GIMAP8/PREX1/SH2B3/MAFB/BHLHE22/JAK3/PTGDS/ITGAM/P2RX7/ARHGDIB/ARHGEF6/ITGA4/ADGRE2/STAT4/ICAM2/TGFB1/TBXA2R/RARRES2/PNOC/KMO/CD274/TOX2/ITGB2-AS1/RGS18/ICAM1/A2M/HIVEP3/NTRK1/FMOD/TSPAN11/CD36/PRKCB/NGFR/CYP26B1/GIMAP2/F2R/PLXDC2/CYYR1/FAM43B/FLRT2/G0S2/LDB2/PLCG2/FRZB/WT1/FNBP1/SLFN11/SERPINB9/MCAM/SLC17A7/SLIT2/FZD4/LBH/OLFML3/LPL/TDO2/ADAMTS3/…
THUM_SYSTOLIC_HEART_FAILURE_UP	THUM_SYSTOLIC_HEART_FAILURE_UP	111/2134	429/20738	1.57615e-20	6.5259e-19	4.59857e-19	ITGB2/TNFAIP8L2/LAIR1/C1QA/C1QC/C1QB/LAPTM5/TYROBP/LST1/LILRB1/AIF1/FLI1/FPR3/C3AR1/CD14/CD53/IL2RB/FCER1G/GIMAP1/SRGN/DOCK2/LCP1/LY96/CD52/MS4A6A/MPEG1/PPP1R16B/ENG/MS4A4A/EVI2B/MSR1/CTSB/FCGR2B/PIK3CG/TRAC/MRC1/ARHGDIB/P2RY13/MNDA/PTPRC/C1S/VCAM1/RAC2/FOLR2/TLR7/FCGR3A/IGKC/SLC9A9/CLEC2B/CCL4/HLA-DRB1/ALOX5AP/VSIG4/CD74/GPR34/DPT/RNASE1/HLA-DPA1/HLA-DRA/PDCD1/CXCR4/CALCRL/FMOD/HPGDS/IGLC2/LTBP2…
REACTOME_NEUTROPHIL_DEGRANULATION	REACTOME_NEUTROPHIL_DEGRANULATION	119/2134	479/20738	2.30648e-20	9.45425e-19	6.66208e-19	ITGB2/LAIR1/PLEKHO2/NFAM1/CYBB/SIGLEC9/OSCAR/TYROBP/HVCN1/ITGAX/FGR/ARHGAP9/BIN2/CD300A/FCN1/C3AR1/CD14/CD53/ITGAL/GMFG/FCER1G/HK3/NCKAP1L/MMP9/DOCK2/DOK3/TBC1D10C/GM2A/CHIT1/ITGAM/CFP/CLEC12A/CD33/PTAFR/CD68/LILRB3/CTSB/FCGR2A/MMP25/LILRB2/A1BG/OLR1/MNDA/SIGLEC5/ADGRE3/STK10/PTPRC/C5AR1/SELL/CHI3L1/GPR84/CTSZ/CR1/SIRPB1/FPR1/PECAM1/FCAR/FGL2/ATP8B4/MAN2B1/SLC2A5/CD93/PGLYRP1/HBB/FPR2/CLEC4D/CD36…
REACTOME_PD_1_SIGNALING	REACTOME_PD_1_SIGNALING	24/2134	28/20738	2.39971e-20	9.64355e-19	6.79547e-19	CD4/PDCD1LG2/HLA-DPB1/CD247/HLA-DQA1/CD3D/CD3E/CD3G/HLA-DRB1/CD274/TRAV29DV5/HLA-DPA1/HLA-DRA/TRBV12-3/TRBV7-9/PDCD1/TRAV8-4/HLA-DQB2/HLA-DQB1/LCK/HLA-DQA2/PTPN6/TRAV19/HLA-DRB5
WILENSKY_RESPONSE_TO_DARAPLADIB	WILENSKY_RESPONSE_TO_DARAPLADIB	24/2134	28/20738	2.39971e-20	9.64355e-19	6.79547e-19	ITGB2/CD4/LAIR1/CYBB/NCF1/PLA2G7/BIN2/CD48/GM2A/CCR1/PTAFR/EVI2B/CD68/EVI2A/CCR2/CHI3L1/CCL5/HMOX1/CXCR3/NPL/HLA-DMA/ARRB2/UCP2/CTSS
RAMALHO_STEMNESS_DN	RAMALHO_STEMNESS_DN	39/2134	73/20738	4.84824e-20	1.92941e-18	1.35959e-18	ITGB2/LILRB4/CSF1R/TYROBP/CD53/LY86/CORO1A/MPEG1/LAT2/CD68/CTSB/EVI2A/CLEC4A/PTPRC/ACVRL1/HSD11B1/ZAP70/ADGRE1/SLFN12L/EVL/PLD4/NRP1/PGLYRP1/HBB/PRKCB/SLC11A1/RGS10/HDC/KCNAB2/PACSIN1/ST3GAL6/NCAM1/CTSS/RELN/NHSL2/CCL23/EFHD1/CYFIP2/CMA1
CHIANG_LIVER_CANCER_SUBCLASS_CTNNB1_DN	CHIANG_LIVER_CANCER_SUBCLASS_CTNNB1_DN	62/2134	170/20738	6.13585e-20	2.41835e-18	1.70413e-18	ACP5/CHST11/GPNMB/MMP9/CD52/PTGDS/CMTM3/EVI2A/CD2/CYTIP/IL7R/STAT4/BASP1/CCL19/IGLV3-25/RGS1/TNFSF13B/GPR183/EFEMP1/GPR88/KLRB1/PAPLN/POU2AF1/AEBP1/CXCL12/SOCS3/CCL21/CAPG/C11orf96/CCDC80/C7/SRPX/SERPINB9/COL6A3/AIM2/COL5A1/ISLR/ADAMTS1/BGN/RASGRP1/GLT1D1/COL1A2/TNFAIP8/COL1A1/COL3A1/LUM/VCAN/SERPINE1/MXRA5/TIMP1/PRG4/SPHK1/MCC/TNFSF4/NCALD/RCAN2/CYFIP2/KCNT2/SERPINE2/PLTP/CD24/CYP2B7P
REACTOME_INTEGRIN_CELL_SURFACE_INTERACTIONS	REACTOME_INTEGRIN_CELL_SURFACE_INTERACTIONS	42/2134	85/20738	8.79113e-20	3.43189e-18	2.41833e-18	ITGB2/ITGAX/ITGAL/ITGAM/VCAM1/ITGA4/COL8A2/ICAM2/ITGB7/PECAM1/ITGAD/ICAM1/ICAM3/VWF/COL6A2/ICAM4/COL6A1/COL18A1/ITGA2B/COL5A3/KDR/COL4A1/ITGAE/COL4A2/JAM2/FBN1/COL6A6/COL6A3/COL5A1/ITGA11/THBS1/ITGB3/JAM3/COL8A1/COL1A2/COL1A1/COL3A1/LUM/COL5A2/ITGA8/COL23A1/SPP1
HADDAD_T_LYMPHOCYTE_AND_NK_PROGENITOR_DN	HADDAD_T_LYMPHOCYTE_AND_NK_PROGENITOR_DN	36/2134	64/20738	1.31435e-19	5.08257e-18	3.58151e-18	HCK/CSF1R/TYROBP/LY86/PLEK/MS4A6A/RNASE6/IL7R/ITGB7/SERPINF1/CCL3/CD7/TRGC2/GPR183/SLC2A5/CCR7/LGMN/LTB/CST7/LGALS1/G0S2/RAB31/HGF/NRXN2/IL6R/ELANE/TRIB2/VCAN/JCHAIN/F13A1/TNF/CFD/MPO/CTSG/NPTX2/CD24
WINTER_HYPOXIA_DN	WINTER_HYPOXIA_DN	32/2134	51/20738	1.37205e-19	5.25612e-18	3.7038e-18	FLI1/NCKAP1L/GIMAP1/CD48/DOCK2/GYPC/IL16/ARHGAP15/EVI2B/EVI2A/IKZF1/PTPRC/GIMAP7/ARHGEF6/TLR7/CD28/ICAM2/CCL19/ANKRD44/ITGB2-AS1/CD79A/FBLN5/HLA-DOB/FRZB/SYNE1/LRMP/BCL2/ENPP2/RGS5/ITM2A/CELF2/ZSCAN18
KEGG_INTESTINAL_IMMUNE_NETWORK_FOR_IGA_PRODUCTION	KEGG_INTESTINAL_IMMUNE_NETWORK_FOR_IGA_PRODUCTION	31/2134	48/20738	1.45709e-19	5.53021e-18	3.89695e-18	CD86/HLA-DMB/HLA-DPB1/CD80/HLA-DOA/HLA-DQA1/ITGA4/CD28/TGFB1/ITGB7/CD40/HLA-DRB1/HLA-DPA1/TNFSF13B/ICOS/HLA-DRA/CD40LG/CXCR4/CCR10/TNFRSF17/HLA-DMA/HLA-DQB1/CXCL12/TNFRSF13B/MAP3K14/HLA-DOB/HLA-DQA2/TNFRSF13C/HLA-DRB5/IL6/IL2
REACTOME_INTERLEUKIN_4_AND_INTERLEUKIN_13_SIGNALING	REACTOME_INTERLEUKIN_4_AND_INTERLEUKIN_13_SIGNALING	48/2134	111/20738	2.50651e-19	9.42587e-18	6.64208e-18	ITGB2/ITGAX/MMP9/JAK3/VIM/ITGAM/IGHG1/VCAM1/IRF4/TGFB1/CCL22/HMOX1/S1PR1/IGHG4/CCL2/ICAM1/OSM/FASLG/CD36/NDN/POMC/CCL11/SOCS3/GATA3/IL12B/FCER2/MMP2/SOCS1/HGF/BCL2/IL13/IL1B/IL2RG/ALOX5/IL6R/TNFRSF1B/FSCN1/COL1A2/IL6/BATF/TIMP1/STAT1/F13A1/TNF/TWIST1/MMP3/JAK2/MMP1
KEGG_LEISHMANIA_INFECTION	KEGG_LEISHMANIA_INFECTION	38/2134	72/20738	2.56082e-19	9.54253e-18	6.72429e-18	ITGB2/NCF1/ITGAM/HLA-DMB/NCF2/HLA-DPB1/FCGR1A/FCGR2A/HLA-DOA/HLA-DQA1/ITGA4/FCGR3A/TGFB1/CR1/HLA-DRB1/NCF4/HLA-DPA1/HLA-DRA/PRKCB/HLA-DMA/HLA-DQB1/FCGR2C/IL12B/TGFB3/MAPK11/HLA-DOB/FCGR3B/HLA-DQA2/TLR2/IL1B/IFNG/PTPN6/C3/HLA-DRB5/TLR4/STAT1/TNF/JAK2
ROZANOV_MMP14_TARGETS_UP	ROZANOV_MMP14_TARGETS_UP	80/2134	267/20738	3.27313e-19	1.2087e-17	8.51729e-18	HCLS1/SLAMF7/FLI1/PIK3CD/IL2RB/GMFG/IL4I1/HLA-DMB/NCF2/HLA-DPB1/ADORA2A/HSD11B1/APOL3/ADGRE1/CD83/ICAM2/LPXN/HEG1/EFEMP2/EFEMP1/EMILIN2/PCOLCE/COL6A2/DOK1/COLEC12/PLXND1/COL6A1/LGMN/FCRLA/COL18A1/HLA-DMA/HTRA3/IGFBP7/COL4A1/CST7/GPR162/BOC/LOXL3/ANXA6/TIMP3/PTGS1/MMP14/COL4A2/IL1R1/SNX10/TLR2/NCAM1/DAAM2/NNMT/AK5/NR3C1/C1QTNF6/COL5A1/CGNL1/TDO2/PXDN/SLCO2A1/CHST15/CYTL1/FEZ1/LRRN4CL/TTYH2/GPR55/A…
DELYS_THYROID_CANCER_UP	DELYS_THYROID_CANCER_UP	110/2134	442/20738	5.68388e-19	2.0802e-17	1.46584e-17	IGSF6/C1QA/APOE/IL10RA/C1QB/CSF1R/LST1/TREM2/C3AR1/NCKAP1L/APOC1/PLXNC1/CHIT1/CCR1/MS4A6A/PLD3/RNASE6/MSR1/CTSB/NCF2/FCGR2A/CCL18/MRC1/ARHGDIB/MNDA/EMP3/MAP4K1/CHI3L1/IFI30/ST3GAL5/CCL17/ITGB7/BCL2A1/ALOX15B/HMOX1/ALOX5AP/ADORA3/GJA4/SH2D1A/ICAM1/APLNR/MRC2/FYN/TRIM22/NINJ1/EMILIN2/MARCO/SCN1B/CHST2/ICAM4/CCL13/ENTPD1/PLXND1/CAPG/TPSB2/LGALS1/CTSD/CYP1B1/DPYD/PRDM1/S100B/CPA3/TGM2/G0S2/TREM1/C4A/…
HESS_TARGETS_OF_HOXA9_AND_MEIS1_DN	HESS_TARGETS_OF_HOXA9_AND_MEIS1_DN	41/2134	85/20738	7.48694e-19	2.71584e-17	1.91375e-17	TRPV2/HCK/LILRB4/LSP1/CD300LF/CYBB/CSF1R/CSF2RB/FGR/CCR5/C3AR1/MMP9/PLEK/MS4A6A/MPEG1/MSR1/CLEC7A/FCGR1A/MRC1/CLEC4A/C5AR1/LIPA/SLFN12L/FPR1/SAMHD1/FPR2/AQP9/SLC11A1/LITAF/PSAP/P2RY14/TLR2/DUSP1/IL1B/CTSS/LPL/MERTK/CCL23/VCAN/RNASE3/MMP8
SMIRNOV_CIRCULATING_ENDOTHELIOCYTES_IN_CANCER_UP	SMIRNOV_CIRCULATING_ENDOTHELIOCYTES_IN_CANCER_UP	58/2134	159/20738	9.5401e-19	3.41583e-17	2.40702e-17	HCK/ADAP2/C3AR1/CD14/SLA/IL21R/GM2A/CCR1/TLR8/ENG/CTSB/NCF2/FCGR2A/RAB33A/CD1D/C5AR1/CHI3L1/ADGRE2/TIE1/TGFB1/FPR1/HMOX1/RGS1/CTSL/CD93/CSF2RA/MARCO/P2RX1/AQP9/DSE/RNASE2/CYP1B1/GLUL/SMARCD3/ABCA1/TLR2/CXCR1/MCAM/SPARC/ALOX5/THBD/TNFRSF1B/THBS1/KCNJ15/BLVRA/NOD2/CHN1/SPHK1/CLU/ABCG1/MPP1/PLAU/TNS1/SLC2A3/CYP27A1/PPBP/GNA15/BCAT1
[truncated: 975 more rows]
